# Supplementary material for: Integrated metabolome and transcriptome profiling demonstrates dynamic regulatory roles of hormones in direct-seeding rice
Source: Front Plant Sci. 2026 Mar 10;17:1767519. doi: 10.3389/fpls.2026.1767519 (PMC13008863; doi:10.3389/fpls.2026.1767519)
Supplement: Supplementary file 1 [file Table1.xlsx]

## Sheet: supplementary table 1
Supplementary table 1. Metabolites detected in this study and their annotation information. Metabolite: Name of the metabolite identified. Class Ⅰ, Ⅱ: Primary and secondary classification of metabolites. Formula: chemical formula of the metabolite; Retention time: the retention time of the charged ion in the chromatogram; Mode: ion mode, pos positive ion, neg negative ion mode; M/Z: mass-to-charg…
ID	Metabolite	Class Ⅰ	Class Ⅱ	Formula	Retention time	Mode	M/Z	RSD	Mass Error	CAS ID	CS2022_GS_1	CS2022_GS_2	CS2022_GS_3	CS2022_GS_4	CS2022_GS_5	CS2022_GS_6	CS2022_S_1	CS2022_S_2	CS2022_S_3	CS2022_S_4	CS2022_S_5	CS2022_S_6	CS2022_MS_1	CS2022_MS_2	CS2022_MS_3	CS2022_MS_4	CS2022_MS_5	CS2022_MS_6	HXR450_GS_1	HXR450_GS_2	HXR450_GS_3	HXR450_GS_4	HXR450_GS_5	HXR450_GS_6	HXR450_S_1	HXR450_S_2	HXR450_S_3	HXR450_S_4	HXR450_S_5	HXR450_S_6	HXR450_MS_1	HXR450_MS_2	HXR450_MS_3	HXR450_MS_4	HXR450_MS_5	HXR450_MS_6	QC02	QC03	QC01
pos_1	Momilactone A	Terpenoids	Other terpenoids	C20H26O3	12.7617	pos	315.194	0.00181926	-3.13142	51415-07-7	5.865	6.559	5.952	6.092	6.986	6.339	7.293	5.017	4.994	5.714	4.951	5.017	6.611	6.646	6.65	5.807	6.446	6.782	7.108	6.36	6.561	6.953	6.948	6.7	5.563	7.029	6.27	6.649	5.204	6.136	6.15	6.297	6.773	6.538	6.223	6.989	6.583	6.579	6.602
pos_10	Eremopetasinorone A	Others	Ketones and derivatives	C13H18O2	3.5194	pos	207.138	0.00266035	-1.94743	182127-76-0	3.972	3.928	3.962	4.066	4.205	4.147	4.717	4.706	4.729	4.764	4.522	4.624	3.6	3.655	3.602	3.505	3.545	3.672	4.264	4.072	3.967	4.088	4	3.981	4.632	4.644	4.558	4.633	4.573	4.594	4.14	4.138	3.752	3.669	3.744	3.753	4.181	4.177	4.198
pos_10024	11-HpODE	Lipids	Fatty Acyls	C18H32O4	10.0436	pos	330.263	0.00440484	-3.93537	-	4.155	3.962	3.989	3.976	3.928	4.124	3.297	2.346	3.335	3.118	2.638	2.64	3.512	4.092	3.796	3.964	3.929	3.855	3.807	3.98	3.778	3.984	3.887	3.885	3.241	3.423	3.276	3.432	3.255	3.277	3.635	3.704	3.708	3.897	3.815	3.654	3.798	3.814	3.831
pos_10025	9,12,13-TriHOME	Lipids	Fatty Acyls	C18H34O5	10.0436	pos	313.236	0.00231946	-3.54482	-	4.827	4.49	4.828	4.915	5.201	5.15	5.482	5.262	5.15	5.098	4.94	5	3.451	3.6	4.036	3.461	3.277	3.728	4.987	4.696	4.505	5.083	4.857	4.578	5.353	5.362	5.221	6.041	5.229	5.252	4.429	4.549	4.053	3.622	3.828	4.144	5.054	5.054	5.074
pos_10058	Adipate semialdehyde	Lipids	Fatty Acyls	C6H10O3	9.8871	pos	113.06	0.00286214	2.06234	928-81-4	4.222	4.264	4.271	4.318	4.29	4.324	4.516	4.506	4.52	4.517	4.498	4.521	4.254	4.242	4.24	4.195	4.201	4.195	4.138	4.276	4.246	4.268	4.283	4.301	4.486	4.495	4.486	4.469	4.49	4.45	4.363	4.301	4.309	4.371	4.341	4.325	4.248	4.272	4.261
pos_10094	Dehydrocurdione	Terpenoids	Sesquiterpenoids	C15H22O2	9.6412	pos	235.169	0.00277443	-2.55839	38230-32-9	3.547	3.421	3.608	3.671	3.562	3.538	5.208	5.377	4.946	5.236	5.28	5.36	3.623	3.6	3.66	3.442	3.371	3.548	3.22	3.441	3.238	3.265	3.282	3.335	4.964	5.042	5.023	4.963	5.086	5.104	4.267	4.328	4.137	3.779	3.95	4.098	4.472	4.476	4.495
pos_10129	Macrophorin A	Others	Others	C22H32O4	9.444	pos	378.263	0.00463256	-3.68788	85754-70-7	3.577	3.661	3.853	3.703	4.996	4.784	5.138	2.507	2.541	4.324	2.5	2.529	3.387	3.586	3.855	2.878	3.456	3.8	5.137	3.194	2.768	3.882	4.322	3.217	2.519	3.401	4.517	3.929	2.522	2.482	3.396	3.824	3.683	2.3	3.315	3.4	4.181	4.161	4.2
pos_10144	Caprylic acid	Lipids	Fatty Acyls	C8H16O2	9.3776	pos	330.263	0.00477266	-4.16986	124-07-2;124-07-2;74-81-7	3.248	2.803	3.015	3.321	3.014	3.196	3.181	2.905	2.711	2.998	2.756	2.711	2.142	2.648	2.127	2.302	2.094	2.203	3.197	3.906	3.344	2.928	3.43	4.254	2.974	2.957	3.175	3.316	2.782	2.885	2.739	3.155	2.902	2.087	2.671	2.97	3.217	3.231	3.248
pos_10146	Corchorifatty acid A	Lipids	Fatty Acyls	C18H28O4	9.3556	pos	273.184	0.00231888	-2.81776	-	1.956	2.077	1.958	2.319	2.016	2.341	4.387	4.39	4.122	4.288	4.354	4.282	3.024	3.277	3.397	3.007	2.783	3.251	1.97	1.943	1.901	1.969	2.055	1.991	4.264	4.267	4.216	4.339	4.224	4.248	4.325	4.532	4.131	3.356	3.752	4.169	3.748	3.74	3.758
pos_10174	Kahweol	Others	Others	C20H26O3	9.1561	pos	315.195	0.00277213	-1.96611	6894-43-5	3.084	2.941	2.827	3.097	2.843	3.061	3.331	3.379	3.119	3.266	3.202	3.239	3.574	3.483	3.907	3.715	3.507	3.655	2.965	3.002	2.819	2.955	2.801	2.805	3.141	3.08	3.237	3.164	2.967	3.154	4.024	4.168	4.201	3.658	4.415	3.767	3.409	3.415	3.427
pos_10178	Pc(10:0/0:0)	-	-	C18H38NO7P	9.0893	pos	412.244	0.00261649	-3.797	22248-63-1	2.665	0.071	0.06886	2.81	0.07791	0.07904	0.1384	0.4022	0.6064	0.3172	0.4016	0.3551	4.272	4.39	4.618	4.433	4.243	4.356	2.585	2.981	3.183	3.264	2.695	2.982	0.5501	0.4127	0.6494	0.6047	0.8944	1.043	4.283	4.223	4.497	4.342	4.109	4.233	3.72	3.724	3.738
pos_10217	14,15-Epoxy-5,8,11-eicosatrienoic acid	Lipids	Fatty Acyls	C20H32O3	8.8238	pos	303.231	0.00112973	-2.23506	98103-48-1;81276-03-1	3.75	3.332	3.657	3.58	3.546	3.569	3.359	2.279	2.313	2.989	2.272	2.301	3.385	3.386	3.839	2.878	3.207	3.519	3.799	2.662	2.798	3.178	3.144	2.737	2.625	3.496	3.162	2.993	2.888	2.471	4.087	4.28	3.862	2.699	3.805	3.655	3.467	3.468	3.474
pos_10225	(E)-2-Tridecene-4,6,8-triyn-1-ol	Lipids	Fatty Acyls	C13H14O	8.7565	pos	204.138	0.00306949	-2.41234	-	4.038	4.087	4.076	4.105	4.014	4.048	4.248	4.279	4.282	4.268	4.27	4.301	4.185	4.155	4.139	4.073	4.094	4.072	3.829	4.029	4.019	4.051	4.067	4.098	4.197	4.234	4.2	4.133	4.244	4.176	4.105	4.081	4.078	4.104	4.087	4.094	4.056	4.051	4.074
pos_10230	Methylisopelletierine	Others	Piperidines	C9H17NO	8.7122	pos	197.164	0.00306772	-2.78466	-	4.583	4.625	4.625	4.659	4.587	4.624	4.797	4.833	4.871	4.807	4.811	4.838	4.72	4.696	4.685	4.629	4.647	4.613	4.459	4.584	4.58	4.602	4.628	4.635	4.755	4.78	4.76	4.69	4.804	4.74	4.669	4.655	4.639	4.643	4.628	4.628	4.604	4.615	4.632
pos_10233	Epioxylubimin	Terpenoids	Sesquiterpenoids	C15H24O3	8.6679	pos	275.163	0.00260399	5.1524	69350-60-3	3.6	3.559	3.609	3.644	3.557	3.572	3.729	3.651	3.7	3.537	3.605	3.662	3.537	3.944	4.199	3.307	3.602	4.177	3.089	3.503	3.484	3.506	3.446	3.498	3.521	3.615	3.542	3.511	3.487	3.581	3.422	3.333	4.14	3.334	3.379	3.24	3.545	3.546	3.562
pos_10270	Vulgarole	Terpenoids	Monoterpenoids	C12H20O3	8.4962	pos	230.174	0.00400223	-3.62083	61586-52-5	3.105	3.116	3.044	3.171	3.872	3.841	5.071	5.248	5.14	5.085	5.147	5.101	3.1	3.013	3.247	2.987	2.85	3.069	3.698	3.269	3.359	3.266	3.852	3.098	5.095	4.973	5.098	4.905	4.939	5.105	3.862	4.132	3.863	3.355	3.49	3.879	4.467	4.468	4.498
pos_10276	16-Hydroxyhexadecanoic acid	Lipids	Fatty Acyls	C16H32O3	8.4563	pos	290.268	0.00262404	-3.31332	506-13-8	4.774	4.782	4.83	4.827	4.802	4.787	5.035	4.943	5.06	5.018	5.003	5.082	4.863	4.839	4.842	4.724	4.781	4.764	4.605	4.738	4.68	4.674	4.852	4.801	4.949	4.957	4.915	4.747	4.9	4.792	4.847	4.888	4.833	4.794	4.834	4.749	4.908	4.902	4.927
pos_10279	Dihydrocarvone	Terpenoids	Monoterpenoids	C10H16O	8.4962	pos	135.117	0.00183341	-1.72433	7764-50-3	3.241	3.271	3.311	3.364	3.942	3.943	5.247	5.446	5.319	5.34	5.429	5.393	3.701	3.77	3.87	3.696	3.695	3.746	4.146	3.854	3.924	3.89	4.343	3.716	5.491	5.418	5.504	5.354	5.41	5.549	4.446	4.746	4.502	4.015	4.194	4.442	4.77	4.77	4.755
pos_10301	Norecasantalic acid	Terpenoids	Monoterpenoids	C11H16O2	8.3231	pos	181.122	0.00420737	-2.59511	59300-52-6	4.008	3.994	4.023	4	4.007	4.039	5.169	5.341	5.074	5.199	5.295	5.278	4.572	4.513	4.539	4.613	4.412	4.413	3.81	3.93	3.86	3.889	3.888	3.967	5.015	4.944	5.026	5.041	5.161	5.136	4.811	4.777	4.517	4.435	4.483	4.512	4.607	4.609	4.642
pos_10304	Ketopelenolide a	Terpenoids	Other terpenoids	C15H22O3	8.301	pos	251.163	0.00554157	-3.4752	17909-92-1	2.169	2.673	1.84	2.246	1.946	1.933	3.79	3.866	3.878	3.896	4.07	4.077	2.307	1.793	1.943	1.876	1.851	1.981	1.735	1.894	1.783	2.204	1.815	1.874	3.693	3.44	3.518	3.371	3.331	3.713	2.026	2.088	2.228	1.744	2.486	2.003	3.091	3.105	3.125
pos_10313	Norethindrone	Others	Diazines	C20H26O2	8.2129	pos	299.2	0.00268928	-3.14942	68-22-4	3.41	3.171	3.373	3.338	3.417	3.433	4.587	2.585	2.619	4.032	2.578	2.607	3.512	3.508	4.19	2.911	3.533	3.871	3.875	3.014	2.51	3.415	3.453	2.423	3.07	3.085	3.844	3.75	2.869	3.256	3.596	3.568	3.68	2.349	3.244	3.223	3.524	3.539	3.542
pos_10314	Anhydrocinnzeylanol	Terpenoids	Other terpenoids	C20H30O6	8.191	pos	349.2	0.00536805	-2.5523	65230-04-8	2.569	2.652	2.611	3.034	2.609	2.588	3.444	3.259	2.729	3.318	3.178	2.916	3.728	3.633	3.957	3.972	3.597	3.604	2.557	2.475	2.686	2.592	2.258	2.264	3.163	3.106	2.669	3.279	2.948	3.111	4.109	4.036	4.059	3.776	4.372	3.656	3.457	3.476	3.494
pos_1033	Phenylacetic acid	Others	Others	C8H8O2	0.9907	pos	119.049	0.00226295	0.375034	103-82-2	5.355	5.458	5.372	5.481	5.48	5.453	5.066	4.995	4.791	5.079	4.927	4.902	3.792	3.926	3.673	3.49	3.675	3.719	5.337	5.488	5.44	5.57	5.28	5.451	5.027	5.003	5.117	5.144	4.951	5.121	3.861	4.026	3.716	3.699	3.768	3.723	5.18	5.181	5.201
pos_10366	20-Carboxy-leukotriene B4	Lipids	Fatty Acyls	C20H30O6	7.814	pos	349.2	0.00101253	-3.58846	80434-82-8	2.715	2.521	2.756	2.877	2.786	3.038	5.409	3.657	3.505	3.964	3.794	3.689	2.677	2.88	3.21	2.466	3.103	2.964	2.242	2.772	2.608	2.592	2.684	2.576	3.645	3.663	4.209	3.772	3.492	3.678	3.197	3.431	3.339	2.232	2.601	2.926	3.621	3.622	3.628
pos_10383	Lipoxin A4	Lipids	Fatty Acyls	C20H32O5	7.7249	pos	335.221	0.000988036	-3.23906	89663-86-5	3.062	2.598	2.806	3.178	2.877	3.06	3.493	2.45	2.894	3.561	2.443	3.152	3.444	3.926	4.555	3.399	3.7	4.497	3.134	3.206	2.775	2.916	2.762	2.592	3.974	3.28	3.497	3.861	3.589	3.878	3.733	3.661	4.232	3.291	3.675	3.472	3.572	3.574	3.579
pos_10390	Scopolamine	Organic acids and derivatives	Organic acids and derivatives	C17H21NO4	7.681	pos	268.132	0.00296666	-2.57171	51-34-3	2.839	2.833	2.706	2.788	2.968	2.881	3	3.146	2.757	2.707	2.83	2.91	2.902	2.747	3.158	2.469	2.853	2.871	2.796	3.18	2.733	3.087	2.676	2.828	3.244	6.194	3.767	5.173	3.076	3.172	3.266	2.906	3.347	2.844	2.703	2.637	4.494	4.495	4.517
pos_10397	18-Hydroxycorticosterone	Steroids and steroid derivatives	Hydroxysteroids	C21H30O5	7.6163	pos	380.242	0.0113532	-2.93136	561-65-9	3.455	3.349	3.244	3.498	3.383	3.396	3.464	2.696	2.773	2.978	3.173	3.006	4.158	4.141	4.575	3.816	3.915	4.07	3.263	3.24	3.283	3.117	3.117	3.333	2.863	3.138	2.654	3.008	2.603	2.249	4.293	4.594	4.331	3.644	4.309	4.252	3.568	3.515	3.595
pos_10415	Abscisic alcohol	Terpenoids	Sesquiterpenoids	C15H22O3	7.5967	pos	233.153	0.00365961	-2.31544	113472-20-1	2.217	1.876	2.126	1.966	2.48	1.917	4.524	4.687	4.404	4.602	4.643	4.595	2.621	2.33	3.106	2.177	2.49	2.388	1.788	1.837	1.896	2.221	1.939	1.885	4.426	4.407	4.471	4.358	4.462	4.57	3.199	3.36	2.999	2.507	2.811	2.918	3.814	3.836	3.839
pos_10425	(R)-Piperitone	Terpenoids	Monoterpenoids	C10H16O	7.5967	pos	135.117	0.00509205	-1.63994	4573-50-6	2.864	2.848	2.972	2.935	3.072	3.119	5.05	5.171	4.987	5.131	5.174	5.142	3.426	3.45	3.521	3.34	3.386	3.444	3.175	3.267	3.305	3.289	3.276	3.36	5.223	5.116	5.199	5.048	5.196	5.352	3.801	3.924	3.813	3.607	3.684	3.692	4.495	4.495	4.456
pos_10430	Heptanoic acid	Lipids	Fatty Acyls	C7H14O2	7.5967	pos	95.0859	0.00158859	2.81294	111-14-8	2.962	2.961	3.031	3.044	3.177	3.172	4.267	4.396	4.205	4.352	4.365	4.341	3.186	3.155	3.15	3.047	3.072	3.1	3.984	3.087	3.083	3.218	3.391	3.195	4.355	4.271	4.306	4.171	4.292	4.445	3.195	3.268	3.24	3.138	3.2	3.152	3.702	3.714	3.71
pos_10443	16-B1-phytoprostane	Lipids	Fatty Acyls	C18H28O4	7.5335	pos	291.195	0.00149527	-3.07379	-	2.867	2.349	2.666	2.842	3.127	3.229	5.007	5.125	4.815	4.982	5.065	5.006	3.235	3.252	3.291	3.044	3.007	3.182	2.896	2.068	2.304	2.429	2.552	2.116	4.905	4.922	4.873	4.908	4.913	4.895	4.131	4.305	3.984	3.351	3.572	3.935	4.284	4.286	4.296
pos_10444	Procurcumadiol	Terpenoids	Sesquiterpenoids	C15H22O3	7.5335	pos	251.163	0.00363679	-3.33327	129673-90-1	2.387	2.255	1.822	2.377	2.256	2.264	4.226	4.481	4.171	4.359	4.36	4.391	2.692	2.748	2.99	2.542	2.695	2.892	1.754	1.807	1.765	1.833	2.265	2.223	4.031	4.058	4.199	4.066	4.142	4.13	3.318	3.452	3.51	2.944	3.221	3.283	3.584	3.592	3.609
pos_10456	Prostaglandin-c2	Lipids	Fatty Acyls	C20H30O4	7.4459	pos	335.221	0.000541482	-3.36803	-	3.151	2.369	3.362	3.379	3.135	3.312	3.665	2.309	2.343	3.28	2.302	2.331	3.936	4.864	4.568	3.305	3.779	5.237	4.399	2.946	2.677	3.455	3.228	2.585	2.321	3.218	2.959	3.735	2.827	3.668	4.655	3.903	4.068	3.294	3.724	3.6	4.018	4.019	4.015
pos_10502	Annosquamosin A	Terpenoids	Diterpenoids	C22H34O4	7.2028	pos	380.278	0.00843874	-3.88983	192584-48-8	2.131	2.381	2.588	2.552	2.724	2.198	2.943	2.868	2.809	2.359	2.743	2.946	3.32	4.162	4.505	2.762	3.775	4.728	3.467	2.416	2.076	2.68	2.126	2.452	2.526	2.834	2.333	3.589	2.459	3.116	3.668	2.628	3.626	2.246	2.586	2.749	3.394	3.433	3.45
pos_10516	Chrysoeriol	Flavonoids	Flavones	C16H12O6	7.1361	pos	301.07	0.00120681	-3.2416	491-71-4	2.307	1.973	1.959	2.387	2.851	2.024	5.29	5.379	4.85	5.435	5.542	5.615	2.769	3.054	1.902	2.957	2.09	2.732	1.853	2.036	1.902	2.134	1.933	2.124	5.243	5.492	5.306	5.416	5.496	5.492	3.451	3.178	2.132	3.367	2.959	2.616	4.691	4.692	4.701
pos_10522	1-Hydroxy-2,12,15-heneicosatrien-4-one	Lipids	Fatty Acyls	C21H36O2	7.1136	pos	343.258	0.00384943	-7.19992	-	4.201	4.11	3.872	4.001	4.302	4.256	4.406	3.582	4.452	3.9	3.992	3.579	4.182	3.973	3.758	3.734	3.096	3.437	3.795	3.709	3.72	4.1	4.164	3.597	3.808	3.848	4.594	4.272	3.573	3.807	3.861	3.541	4.165	3.813	3.325	3.317	3.963	3.974	3.994
pos_10525	(2S,4R)-p-Mentha-1(7),5-dien-2-ol	Terpenoids	Monoterpenoids	C10H16O	7.0921	pos	170.154	0.00374805	-2.66077	29332-98-7	4.069	4.086	4.103	4.12	4.074	4.068	4.256	4.26	4.314	4.286	4.253	4.3	4.185	4.174	4.147	4.063	4.102	4.069	3.979	4.104	4.026	4.084	4.082	4.146	4.226	4.251	4.221	4.159	4.249	4.22	4.151	4.1	4.078	4.122	4.106	4.102	4.095	4.093	4.121
pos_10533	Tricin	Flavonoids	Flavones	C17H14O7	7.0701	pos	331.08	0.00148568	-2.86725	520-32-1	3.67	3.597	3.661	3.956	3.468	3.569	6.529	6.692	6.145	6.594	6.862	6.873	3.683	4.221	3.117	2.303	2.356	2.489	3.354	3.348	3.32	3.732	3.441	3.789	6.267	6.471	6.445	6.309	6.66	6.614	3.604	3.048	3.015	3.369	2.579	2.243	5.923	5.925	5.939
pos_10544	2-Hydroxy-p-mentha-1,8-dien-6-one	Terpenoids	Monoterpenoids	C10H14O2	6.9806	pos	167.106	0.00456197	-2.35115	51200-86-3	3.102	3.035	3.08	3.041	3.119	3.091	3.967	4.037	3.84	3.933	3.98	3.997	3.203	3.196	3.156	3.098	3.106	3.089	2.922	3.019	3.048	3.053	3.038	3.025	3.801	3.764	3.8	3.78	3.866	3.942	3.245	3.307	3.168	3.111	3.123	3.138	3.343	3.356	3.373
pos_10570	(-)-trans-3,4-Dihydro-4,8-dihydroxy-3-methyl-1H-2-benzopyran-1-one	Others	Benzopyrans	C10H10O4	6.8028	pos	258.076	0.00627013	9.41591	70287-70-6	3.011	2.671	2.744	3.021	2.634	3.006	2.799	2.748	2.198	2.704	2.587	2.589	3.711	3.811	3.662	3.74	3.386	3.411	2.688	2.879	2.762	2.953	2.578	2.894	3.077	2.86	2.877	2.892	3.102	3.065	3.749	3.705	4.133	4.001	4.108	3.799	3.316	3.293	3.334
pos_10576	Yuzu lactone	Others	Macrolides and derivatives	C12H20O2	6.7581	pos	214.18	0.00312106	-3.16084	79894-05-6	4.401	4.558	4.48	4.632	4.546	4.484	4.807	4.632	4.7	4.676	4.744	4.833	4.602	4.586	4.488	4.64	4.513	4.594	4.447	4.513	4.327	4.49	4.33	4.612	4.716	4.615	4.582	4.667	4.534	4.731	4.673	4.724	4.532	4.488	4.435	4.572	4.51	4.511	4.535
pos_10581	Aspirin	Phenolic acids and derivatives	Benzoic acids and derivatives	C9H8O4	6.7362	pos	163.039	0.00320917	-2.34174	50-78-2	3.809	3.789	3.806	3.867	3.817	3.848	3.978	4.002	4.029	3.979	4.033	4.037	3.92	3.88	3.85	3.804	3.814	3.833	3.697	3.756	3.768	3.755	3.806	3.833	3.925	3.971	3.955	3.874	3.965	3.894	3.92	3.861	3.814	3.821	3.82	3.83	3.792	3.793	3.814
pos_10591	Prostaglandin A2	Lipids	Fatty Acyls	C20H30O4	6.6693	pos	335.221	0.00350256	-3.05605	13345-50-1	2.932	2.034	2.942	2.982	2.931	2.724	2.79	2.214	2.344	3.171	2.207	2.311	3.498	4.779	4.542	2.869	3.588	5.131	3.661	2.37	2.364	2.891	2.853	2.053	2.447	3.124	2.317	3.723	2.288	3.483	4.031	3.321	3.561	2.762	3.053	3.127	3.771	3.764	3.789
pos_10633	Auxin a	Terpenoids	Monoterpenoids	C18H32O5	6.402	pos	311.221	0.00105692	-2.85976	-	0.8994	0.7144	2.002	2.289	2.664	2.6	4.893	4.898	5.064	4.956	4.889	5.017	1.052	2.256	0.6569	2.429	2.383	2.39	1.983	2.443	0.6569	0.7114	1.263	0.7299	5.095	5.047	5.063	4.728	5.017	5.017	3.906	4.062	3.708	2.636	3.143	3.749	4.275	4.276	4.284
pos_1068	N2-Acetylornithine	Amino acids and derivatives	Alpha-amino acids and derivatives	C7H14N2O3	1.1086	pos	175.107	0.00333144	-2.13197	6205-08-09	5.777	5.859	5.807	5.858	5.853	5.811	5.058	5.212	5.038	5.112	5.149	5.11	3.293	3.443	3.372	3.333	3.318	3.309	5.475	5.612	5.55	5.717	5.441	5.688	5.255	5.078	5.189	5.005	5.153	5.236	3.448	3.396	3.375	3.3	3.282	3.226	5.476	5.477	5.508
pos_10692	3-Hydroxybenzaldehyde	Others	Aldehydes and derivatives	C7H6O2	6.1574	pos	123.044	0.0182917	-0.480055	100-83-4	1.919	2.212	2.255	2.426	2.317	2.454	2.386	2.293	2.015	2.125	1.671	2.15	2.132	1.816	1.866	1.897	1.757	1.781	1.702	1.816	2.264	2.448	2.269	2.25	2.49	2.362	2.142	2.448	2.312	2.315	3.313	3.485	2.801	2.341	2.79	3.064	2.431	2.348	2.365
pos_1075	Zanthodioline	Others	Quinolines and derivatives	C16H19NO5	0.9526	pos	344.09	0.00191513	1.74226	198336-59-3	5.255	5.184	5.285	5.277	5.243	5.3	5.147	5.142	4.912	5.224	5.278	5.097	4.411	4.312	4.367	4.309	4.282	4.261	4.907	5.044	5.057	5.12	5.018	5.166	5.255	5.168	5.201	5.055	5.196	5.323	4.527	4.426	4.502	4.421	4.534	4.32	5.119	5.118	5.135
pos_10765	Coroloside	Steroids and steroid derivatives	Steroid lactones	C35H54O12	5.7807	pos	708.399	0.0104792	5.25559	57361-71-4	4.202	4.347	4.321	4.313	4.362	4.333	4.57	4.451	4.53	4.557	4.452	4.479	4.364	4.307	4.277	4.239	4.256	4.161	4.154	4.31	4.238	4.35	4.203	4.323	4.479	4.543	4.48	4.447	4.552	4.438	4.299	4.303	4.287	4.248	4.271	4.227	4.331	4.261	4.345
pos_1077	5'-Deoxy-5-fluorouridine	Nucleotides and derivatives	Nucleotides and derivatives	C9H11FN2O5	1.1293	pos	264.1	0.00122562	5.94474	3094-09-05	4.937	4.982	4.991	5.095	4.764	4.929	4.442	4.555	4.348	4.577	4.591	4.56	0.3498	1.661	1.226	1.312	1.512	1.603	4.298	4.844	4.688	4.891	4.349	4.966	4.731	4.448	4.674	4.038	4.539	4.728	2.205	2.014	1.519	0.8577	1.734	0.7081	4.596	4.597	4.606
pos_10786	9-Hydroxy-7-megastigmen-3-one glucoside	Lipids	Fatty Acyls	C19H32O7	5.7136	pos	337.2	0.00300526	-2.084	-	2.119	1.297	1.283	2.04	2.267	2.479	4.269	1.471	1.504	2.853	2.257	2.282	3.566	3.622	4.224	3.178	3.331	3.962	2.096	1.269	1.228	2.093	2.153	2.122	2.96	2.861	2.959	3.454	1.486	2.24	3.72	3.704	3.928	3.137	3.318	3.341	3.196	3.197	3.213
pos_10795	Corticosterone	Steroids and steroid derivatives	Hydroxysteroids	C21H30O4	5.6695	pos	364.247	0.00299141	-3.12748	50-22-6	2.41	2.42	2.637	2.085	2.973	2.831	2.742	2.748	2.715	2.351	2.382	3.063	3.741	5.203	5.205	2.943	4.172	5.402	3.468	2.615	2.666	2.812	3.068	2.167	2.774	2.871	2.388	3.317	2.743	2.975	4.239	3.341	3.524	2.945	2.991	3.243	4.179	4.174	4.198
pos_10817	Annoglabasin F	Terpenoids	Diterpenoids	C22H34O5	5.6027	pos	396.273	0.00382844	-3.88929	288627-12-3	3.555	3.714	3.68	3.704	3.837	3.767	4.433	4.136	4.03	4.265	4.178	4.122	4.691	4.241	5.319	4.018	4.442	4.23	3.566	3.567	3.684	3.563	3.694	3.736	3.981	4.087	4.495	4.113	4.025	4.056	4.211	4.29	4.775	3.972	4.207	4.087	4.237	4.237	4.265
pos_10826	Myristoleic acid	Lipids	Fatty Acyls	C14H26O2	5.58	pos	244.226	0.00339683	-3.19726	544-64-9	3.522	2.573	2.923	2.63	2.887	3.231	2.292	1.805	1.819	2.835	1.717	1.985	1.429	1.722	1.414	1.337	1.533	1.651	3.405	3.305	2.125	2.594	3.884	3.112	1.673	1.668	1.804	2.581	2.448	1.636	1.864	1.64	1.462	1.673	1.39	1.595	2.768	2.766	2.783
pos_10828	Erinacine P	Terpenoids	Diterpenoids	C27H40O8	5.5586	pos	493.28	0.00195697	-0.0428208	291532-17-7	4.509	4.531	4.532	4.576	4.531	4.572	4.672	4.689	4.697	4.651	4.705	4.695	4.552	4.555	4.561	4.477	4.52	4.497	4.438	4.584	4.608	4.586	4.594	4.62	4.688	4.653	4.617	4.569	4.646	4.62	4.637	4.579	4.548	4.552	4.554	4.525	4.529	4.518	4.536
pos_10840	Dehydroanonaine	Alkaloids and derivatives	Aporphines alkaloids	C17H13NO2	5.5366	pos	281.128	0.00342881	-2.74802	41679-82-7	2.984	2.817	2.963	3.392	4.133	3.487	4.231	0.03534	0.0381	0.03785	0.03477	0.0371	2.439	3.192	5.124	2.141	3.313	4.044	4.177	2.684	2.672	3.71	3.057	2.786	2.603	2.403	2.741	2.962	0.1236	0.03341	4.976	3.533	3.942	3.873	2.878	4.65	3.967	3.959	3.986
pos_10894	Blumenol C glucoside	Lipids	Fatty Acyls	C19H32O7	5.381	pos	337.2	0.00779989	-2.19979	62512-23-6	0.2903	0.2985	0.2913	0.4264	2.628	0.3244	3.785	2.405	0.9906	2.699	1.717	2.41	3.902	3.749	4.611	3.419	3.899	3.809	2.505	0.3476	0.2639	2.26	0.2789	0.3081	2.832	2.796	3.514	2.859	2.471	1.861	3.744	3.893	4.414	3.328	3.65	3.561	3.345	3.312	3.363
pos_10912	Sinapoylputrescine	Phenolic acids and derivatives	Cinnamic acids and derivatives	C15H22N2O4	5.3586	pos	295.165	0.00591815	-2.28813	70185-57-8	0.3787	0.1826	0.0002474	0.0907	1.959	1.966	5.045	4.113	4.543	4.738	3.232	4.395	2.439	2.735	2.494	0.1202	2.345	2.572	1.828	0.0002389	0.01366	0.0002536	0.0002331	0.0002673	4.754	4.572	4.48	4.522	4.693	4.237	2.903	2.919	3.039	0.01614	0.09873	2.659	3.776	3.75	3.795
pos_10937	Armillyl everninate	Terpenoids	Sesquiterpenoids	C24H32O6	5.2915	pos	439.211	0.00123399	5.71184	102092-44-4	4.1	4.564	3.971	3.883	4.763	4.194	3.215	2.662	2.696	2.693	2.655	2.684	2.423	4.418	4.83	2.328	3.915	4.858	4.681	4.498	4.682	4.866	4.499	4.609	2.856	2.785	4.012	3.814	2.955	4.246	3.668	2.99	4.528	3.985	2.48	4.875	4.274	4.27	4.281
pos_10941	N-Isobutyl-2,4,8,10,12-tetradecapentaenamide	Lipids	Fatty Acyls	C18H27NO	5.2915	pos	291.242	0.0015468	-3.67716	78886-65-4	3.592	3.913	3.834	3.923	3.883	3.799	4.254	4.022	4.003	4.04	4.119	4.223	3.935	3.897	3.804	4.012	3.946	3.947	3.898	3.817	3.611	3.85	3.608	4.006	4.066	4.041	4.16	4.081	3.91	4.083	4.056	4.109	3.955	3.961	3.853	3.928	3.875	3.876	3.885
pos_10942	2-cis,4-trans-xanthoxin	Terpenoids	Sesquiterpenoids	C15H22O3	5.2915	pos	251.163	0.00663624	-3.45259	8066-07-07	2.183	1.815	2.32	2.397	2.174	2.672	4.246	4.266	4.112	4.252	4.234	4.214	2.738	3.027	3.104	2.742	2.284	2.908	2.236	2.427	2.104	2.288	2.029	2.273	4.34	4.106	4.194	4.109	4.119	4.332	3.51	3.72	3.284	2.942	2.987	3.206	3.635	3.606	3.653
pos_10957	N-[(4-Hydroxy-3-methoxyphenyl)methyl]octanamide	Others	Others Phenols	C16H25NO3	5.2474	pos	297.216	0.00162995	-3.02395	58493-47-3	4.26	3.597	3.249	3.712	3.487	3.267	3.83	3.602	4.369	4.593	3.852	3.904	3.675	3.598	3.403	3.442	3.322	3.4	3.296	3.464	3.252	4.118	4.317	3.234	3.269	3.457	3.704	3.678	3.662	3.475	3.694	3.552	3.49	3.272	3.404	3.267	3.716	3.717	3.727
pos_10965	Moschamine	Indoles and derivatives	Indoles and derivatives	C20H20N2O4	5.2252	pos	353.148	0.00354549	-4.02753	68573-23-9	3.277	3.499	3.91	3.608	4.489	4.318	4.592	4.109	2.394	4.2	4.051	3.559	2.122	2.812	4.114	2.027	2.049	2.792	4.639	2.15	2.169	4.367	3.684	2.73	4.425	3.517	4.379	4.435	4.103	4.143	4.944	3.669	3.103	2.067	3.331	2.619	4.161	4.158	4.185
pos_10980	Genipin	Terpenoids	Monoterpenoids	C11H14O5	5.1808	pos	209.08	0.00295409	-2.25257	6902-77-8	3.318	3.245	3.261	3.435	3.313	3.397	4.898	4.528	4.621	4.86	4.782	4.744	3.275	3.248	3.276	3.163	2.929	3.172	3.199	3.037	3.084	3.127	3.171	3.145	4.874	4.682	4.693	4.653	4.768	4.819	3.858	3.592	3.482	3.264	3.479	3.35	4.103	4.112	4.127
pos_11006	2,4,5-Trimethyl-1,3-dioxolane	Others	Others	C6H12O2	5.1139	pos	155.046	0.00680981	-3.89882	3299-32-9	4.123	4.128	4.097	4.113	4.044	4.086	4.202	4.252	4.276	4.227	4.221	4.269	4.077	4.054	4.043	3.957	3.975	3.956	4.029	4.132	4.088	4.153	4.136	4.144	4.37	4.31	4.291	4.235	4.307	4.271	4.242	4.224	4.179	4.104	4.134	4.134	4.092	4.093	4.141
pos_11030	S-Adenosylhomocysteine	Nucleotides and derivatives	Nucleotides and derivatives	C14H20N6O5S	5.0468	pos	417.153	0.00367315	-5.01453	979-92-0	3.175	3.17	3.362	3.606	3.573	3.546	5.151	4.021	4.174	4.477	4.779	4.388	3.671	3.653	4.331	3.202	3.111	4.04	4.153	1.841	2.887	3.615	3.338	2.787	4.332	4.047	4.383	3.916	4.213	4.493	4.36	4.283	4.384	3.683	3.925	3.976	4.03	4.012	4.041
pos_11035	2-Phenylethyl beta-D-glucopyranoside	Carbohydrates and derivatives	Glucosides	C14H20O6	5.0468	pos	249.112	0.00299554	-2.16514	18997-54-1	3.573	3.796	3.595	3.822	3.949	3.907	4.298	0.0001868	2.8	3.346	3.074	3.044	3.237	3.46	4.334	3.255	3.439	4.138	4.438	3.545	3.636	3.898	3.814	3.916	3.414	2.814	3.561	3.239	3.223	3.623	4.226	3.851	4.002	4.133	3.766	3.918	3.748	3.727	3.744
pos_1105	2-Acetolactate	Organic acids and derivatives	Organic acids and derivatives	C5H8O4	1.4803	pos	282.119	0.00164813	2.11268	-	5.543	5.488	5.501	5.646	5.373	5.507	5.802	5.835	5.821	5.901	5.874	5.837	3.08	3.339	3.167	2.877	2.969	3.121	5.388	5.794	5.712	5.763	5.532	5.736	6.102	5.997	6.022	5.769	6.001	5.963	3.886	3.578	3.129	3.003	3.007	3.201	5.508	5.52	5.526
pos_11067	Indole-3-acetic Acid	Indoles and derivatives	Indoles and derivatives	C10H9NO2	4.9798	pos	176.07	0.00533695	-2.19539	87-51-4	3.063	3.005	3.164	3.111	3.294	3.231	3.431	3.357	3.205	3.195	3.17	3.243	3.764	3.883	3.982	3.628	3.715	3.794	2.857	2.989	3.176	3.202	3.255	3.155	3.357	3.308	3.229	3.52	3.223	3.183	3.748	3.671	3.783	3.88	3.691	3.621	3.327	3.346	3.363
pos_1108	Indole-3-acetaldehyde	Indoles and derivatives	Indoles and derivatives	C10H9NO	1.5024	pos	160.075	0.00360106	-2.08258	2591-98-2	5.303	5.511	5.455	5.473	5.894	5.82	4.179	4.051	3.889	3.976	3.731	3.751	4.196	4.681	4.923	4.078	4.446	4.878	5.186	5.51	5.233	5.096	5.806	5.61	4.068	3.915	4.174	4.039	4.053	4.214	5.315	4.432	4.794	4.678	4.657	4.845	5.254	5.255	5.287
pos_11102	(R)-1-O-[b-D-Glucopyranosyl-(1->6)-b-D-glucopyranoside]-1,3-octanediol	Lipids	Fatty Acyls	C20H38O12	4.8906	pos	488.269	0.020554	-2.71931	-	4.141	4.149	4.183	4.206	4.227	4.218	4.366	4.347	4.416	4.396	4.347	4.369	4.175	4.141	4.106	4.06	4.031	4	4.056	4.183	4.11	4.152	4.149	4.195	4.323	4.341	4.286	4.233	4.304	4.281	4.159	4.192	4.128	4.021	4.049	4.093	4.177	4.035	4.187
pos_11135	4-Hydroxy-5-phenyltetrahydro-1,3-oxazin-2-one	Others	Others	C10H11NO3	4.8457	pos	158.06	0.0222789	-1.91159	-	1.889	2.066	1.539	1.875	1.59	1.866	2.036	2.294	2.15	1.755	1.754	1.746	2.128	2.521	2.854	1.399	1.952	3.018	2.153	2.226	1.701	2.316	1.893	1.964	1.736	4.019	1.73	3.037	1.778	1.725	1.982	1.71	2.727	2.199	1.673	1.792	2.409	2.449	2.517
pos_11153	Macrophorin C	Others	Others	C22H32O5	4.8015	pos	394.258	0.00283667	-3.03263	85764-11-0	4.427	4.399	4.512	4.348	4.477	4.309	5.084	3.868	4.337	4.983	3.497	3.793	5.6	5.506	5.762	5.37	5.47	5.399	4.867	4.275	4.156	4.528	4.674	4.294	4.571	5.332	4.331	5.43	4.901	5.445	5.31	5.065	5.608	5.261	5.258	5.146	4.938	4.929	4.957
pos_11163	Cinncassiol D3	Terpenoids	Sesquiterpenoids	C20H32O6	4.7789	pos	351.216	0.00248034	-2.82876	80178-41-2	3.221	3.006	3.189	3.059	3.569	3.334	3.602	2.295	2.328	3.477	2.287	2.317	4.353	4.219	4.691	3.781	4.081	4.551	3.839	2.424	2.042	2.644	2.764	2.133	3.135	3.316	3.091	3.487	3.209	3.354	4.232	4.3	4.43	3.862	4.06	4.001	3.782	3.765	3.782
pos_11164	(1R,2S,3S,4R)-p-Menthane-2,3-diol	Terpenoids	Monoterpenoids	C10H20O2	4.7789	pos	214.18	0.00297473	-3.53039	51745-21-2	2.867	2.66	2.687	2.817	2.892	2.629	4.232	5.141	4.341	4.216	4.753	4.272	2.669	2.808	2.589	2.744	2.777	2.521	2.62	2.706	2.632	2.619	2.814	2.748	3.799	3.749	4.08	3.221	3.943	4.126	2.732	2.797	2.58	2.248	2.595	2.705	3.879	3.876	3.897
pos_11183	(1'R)-Nepetalic acid	Terpenoids	Monoterpenoids	C10H16O3	4.757	pos	202.143	0.000661322	-3.11037	21651-54-7	2.853	2.746	2.846	2.857	2.605	2.856	4.467	3.295	3.556	3.262	2.888	3.142	2.896	2.367	2.709	2.713	2.829	2.663	2.348	2.876	2.845	2.941	2.917	2.92	3.236	3.523	3.181	4.095	3.484	3.564	2.994	2.901	2.728	2.826	2.552	2.785	3.141	3.142	3.145
pos_11196	(3R,4S)-3-Azaniumyl-4-Methylhexanoate	Amino acids and derivatives	Beta-amino acids and derivatives	C7H15NO2	4.7352	pos	146.117	0.00331394	-2.02515	-	4.113	4.253	3.997	4.327	4.117	4.203	3.202	3.012	2.852	3.05	2.988	2.97	2.465	2.351	2.355	2.448	2.188	2.059	3.766	4.085	4.067	4.2	3.621	4.041	3.19	2.963	3.093	3.015	3.005	3.252	2.711	2.743	2.463	2.221	2.493	2.568	3.751	3.757	3.775
pos_11212	4-Methylumbelliferone	Coumarins and derivatives	Coumarins and derivatives	C10H8O3	4.7129	pos	209.08	0.00305176	-2.75931	90-33-5	3.91	3.882	3.921	4.042	3.99	4.048	5.01	4.691	4.767	5.035	4.973	4.889	3.835	3.9	3.925	3.807	3.61	3.847	3.778	3.614	3.603	3.783	3.807	3.838	5.131	4.922	4.948	4.794	4.991	5.08	4.324	4.156	4.024	3.85	3.996	3.941	4.388	4.389	4.412
pos_11214	Isobutyric Acid	Organic acids and derivatives	Organic acids and derivatives	C4H8O2	4.7129	pos	89.0602	0.00208446	5.67708	79-31-2	4.018	4.058	4.065	4.125	4.132	4.14	4.298	4.251	4.279	4.269	4.22	4.262	4.212	4.176	4.148	4.13	4.141	4.145	3.922	4.034	4.021	4.052	4.106	4.085	4.243	4.253	4.224	4.207	4.252	4.181	4.22	4.194	4.153	4.221	4.184	4.182	4.027	4.035	4.018
pos_11268	Cafestol	Others	Others	C20H28O3	4.6234	pos	380.217	0.0026635	-8.57125	469-83-0	3.683	3.774	3.354	3.882	4.215	3.903	3.168	2.968	2.968	3.24	3.24	2.965	1.838	2.512	2.841	2.104	2.388	2.477	4.127	4.165	3.842	4.092	3.442	3.942	2.994	3.059	2.74	2.967	3.042	2.663	2.706	2.217	2.833	2.486	1.798	2.33	3.501	3.509	3.519
pos_11291	Eugenin	Others	Benzopyrans	C11H10O4	4.6015	pos	207.065	0.00202367	-2.31688	480-34-2	4.667	4.722	4.579	4.754	4.71	4.79	4.696	4.23	4.521	4.592	4.409	4.427	4.788	4.818	4.81	4.639	4.685	4.777	4.433	4.496	4.569	4.594	4.642	4.7	4.554	4.473	4.409	4.52	4.471	4.55	5.282	4.995	5.042	4.843	4.937	4.81	4.648	4.655	4.667
pos_11331	Carvone	Terpenoids	Monoterpenoids	C10H14O	4.5342	pos	168.138	0.00279316	-2.34856	2244-16-8;22327-39-5;33375-08-5	4.527	4.541	4.559	4.552	4.534	4.552	4.759	4.807	4.845	4.745	4.779	4.799	4.682	4.669	4.628	4.594	4.61	4.586	4.403	4.539	4.513	4.537	4.574	4.599	4.7	4.74	4.705	4.658	4.735	4.664	4.642	4.638	4.609	4.617	4.576	4.597	4.545	4.546	4.567
pos_11368	(R)-6'-O-(4-Geranyloxy-2-hydroxycinnamoyl)-marmin	Terpenoids	Other terpenoids	C38H46O8	4.4671	pos	672.355	0.00201618	2.95108	142628-36-2	4.912	4.936	4.918	4.938	4.901	4.952	5.13	5.172	5.187	5.114	5.185	5.199	5.101	5.07	5.04	5.005	5.045	5.003	4.86	4.94	4.975	4.967	4.978	5.032	5.127	5.087	5.079	5.043	5.177	5.096	5.062	5.088	5.076	5.017	5.01	5.041	4.979	4.961	4.979
pos_11393	Rotundine A	Others	Pyridines and derivatives	C15H21NO	4.445	pos	232.169	0.00337157	-2.68134	-	4.267	4.278	4.322	4.322	4.285	4.304	4.506	4.578	4.571	4.513	4.541	4.547	4.445	4.419	4.405	4.349	4.339	4.344	4.181	4.274	4.261	4.274	4.308	4.329	4.458	4.485	4.432	4.395	4.478	4.443	4.405	4.399	4.364	4.38	4.356	4.359	4.297	4.308	4.326
pos_11405	Ciprofloxacin	Others	Quinolines and derivatives	C17H18FN3O3	4.4224	pos	332.138	0.000492782	-6.77897	85721-33-1	4.296	4.542	4.796	4.104	4.675	4.594	4.11	2.169	2.744	3.282	2.245	2.026	3.187	4.911	4.721	1.674	2.368	5.04	4.888	5.122	5.053	4.3	4.789	5.012	3.123	3.109	4.581	3.751	3.181	4.145	4.587	4.26	5.221	3.694	2.803	5.127	4.478	4.479	4.482
pos_11407	Xanthoxylin	Others	Ketones and derivatives	C10H12O4	4.4224	pos	238.107	0.0070698	-2.7648	90-24-4	2.697	2.829	2.979	2.938	3.165	3.278	3.675	3.157	3.217	3.172	3.095	3.163	2.274	1.95	1.834	1.755	1.872	2.404	4.565	2.626	2.607	3.974	3.175	3.091	3.386	3.199	3.188	4.498	3.224	3.23	2.612	2.374	2.371	2.194	1.92	1.807	3.337	3.338	3.379
pos_11410	Mevalonic acid	Lipids	Fatty Acyls	C6H12O4	4.4224	pos	113.06	0.00413747	1.99419	150-97-0;17817-88-8	4.002	4.03	4.082	4.11	4.096	4.129	4.327	4.283	4.317	4.292	4.273	4.31	4.082	4.067	4.056	4.01	4.042	4.049	3.957	4.056	4.023	4.085	4.088	4.116	4.263	4.27	4.256	4.255	4.279	4.236	4.222	4.191	4.153	4.204	4.178	4.186	4.037	4.07	4.05
pos_11467	(S)-2-Aceto-2-hydroxybutanoic acid	Organic acids and derivatives	Organic acids and derivatives	C6H10O4	4.3553	pos	331.08	0.00173732	4.61163	113919-07-6	2.634	2.582	2.746	2.698	2.548	2.809	5.438	5.466	5.25	5.629	5.455	5.88	2.354	2.427	2.727	2.245	2.49	2.353	2.337	2.414	2.476	2.431	2.489	2.536	4.422	4.9	4.977	4.74	5.376	5.332	2.909	2.942	2.99	2.97	2.881	2.747	4.665	4.666	4.679
pos_11481	2,3-Butanediol glucoside	Carbohydrates and derivatives	Glucosides	C10H20O7	4.3328	pos	217.107	0.026135	-1.88865	146763-54-4	3.754	3.798	3.787	3.726	3.813	3.989	3.931	4.045	4.037	3.91	3.972	4.015	3.904	3.877	3.89	3.776	3.855	3.767	3.638	3.703	3.647	3.673	3.792	3.761	3.922	3.889	3.792	3.815	3.909	3.843	3.864	3.791	3.789	3.806	3.769	3.724	4.581	4.731	4.493
pos_11485	4-Butyl-2-methyloxazole	Others	Azoles	C8H13NO	4.3328	pos	157.133	0.00284637	-1.9042	84027-87-2	4.965	4.963	4.982	4.983	4.931	4.952	5.139	5.183	5.23	5.14	5.164	5.19	5.098	5.079	5.058	4.996	5.009	5.006	4.848	4.966	4.928	4.95	4.995	5.007	5.1	5.127	5.087	5.048	5.123	5.058	5.066	5.054	5.037	5.031	5.01	5.01	4.966	4.967	4.991
pos_11518	Valtrate	Terpenoids	Monoterpenoids	C10H12O5	4.2884	pos	195.065	0.00287933	-1.49712	18296-44-1	4.196	4.259	4.19	4.365	4.298	4.422	3.835	3.731	3.89	3.995	3.944	3.92	3.248	3.219	3.099	3.045	2.936	3.172	3.988	3.882	4.077	4.186	3.889	4.265	3.876	3.757	3.887	3.635	3.899	4.018	3.619	3.567	3.519	3.529	3.411	3.52	3.973	3.977	3.995
pos_11535	SM(d15:0/2:0)	-	-	C22H47N2O6P	4.2441	pos	467.322	0.00229357	-5.90679	-	4.625	4.616	4.675	4.659	4.605	4.657	4.815	4.917	4.924	4.851	4.93	4.935	4.838	4.827	4.794	4.734	4.769	4.743	4.553	4.668	4.665	4.653	4.732	4.732	4.789	4.832	4.813	4.762	4.849	4.769	4.804	4.778	4.757	4.777	4.76	4.735	4.675	4.675	4.694
pos_11541	5-Methylhexanoic acid	Lipids	Fatty Acyls	C7H14O2	4.2441	pos	278.232	0.00157603	-2.48288	628-46-6	5.125	5.144	5.034	4.77	5.545	5.274	3.934	3.062	3.212	3.989	2.963	2.97	2.985	2.857	2.919	2.896	2.892	2.869	6.226	4.408	3.873	5.054	5.074	4.185	3.164	3.244	3.332	5.181	3.287	3.289	2.966	3.086	3.047	2.965	3	3.097	4.957	4.958	4.971
pos_11563	2-(5'-methylthio)pentylmalate	Organic acids and derivatives	Organic acids and derivatives	C10H16O5S-2	4.2221	pos	266.104	0.0163991	-6.63828	-	3.425	3.545	3.476	3.576	4.428	3.612	4.087	4.245	3.942	4.218	4.244	4.262	2.916	2.078	2.179	2.785	2.54	2.357	3.969	3.464	3.569	3.826	4.26	3.647	3.897	3.9	4.007	3.722	4.23	4.172	2.532	2.822	2.531	2.717	2.004	2.11	3.677	3.582	3.692
pos_11570	Cinncassiol D1 glucoside	Terpenoids	Other terpenoids	C26H42O10	4.1995	pos	556.31	0.00420439	-2.60126	-	4.37	4.419	4.603	4.18	4.614	4.366	4.557	3.23	3.311	4.345	3.016	3.441	5.034	5.101	5.464	4.797	5.312	5.286	4.982	4.323	4.351	4.586	4.995	4.383	3.479	4.05	3.672	4.799	4.072	4.611	4.633	4.338	4.747	4.432	4.684	4.325	4.519	4.519	4.552
pos_11579	Isonuatigenin 3-[rhamnosyl-(1->2)-glucoside]	Steroids and steroid derivatives	Steroidal saponins	C39H62O13	4.1995	pos	370.219	0.0021303	5.94245	-	4.036	4.081	4.082	4.054	4.026	4.103	4.357	4.374	4.404	4.389	4.463	4.393	4.334	4.357	4.263	4.33	4.267	4.261	4.057	4.204	4.152	4.215	4.165	4.263	4.358	4.395	4.323	4.307	4.446	4.366	4.308	4.395	4.294	4.351	4.262	4.286	4.205	4.192	4.209
pos_116	Glabranin	Lipids	Fatty Acyls	C37H66O7	15.2245	pos	645.468	0.00399387	-2.73104	41983-91-9	5.524	4.912	4.644	4.642	4.697	4.729	5.301	6.32	5.611	5.693	6.218	5.624	5.498	5.06	4.979	4.942	4.855	4.737	5.372	4.874	4.632	4.739	4.687	4.674	5.547	6.171	6.379	6.206	6.192	6.194	6.105	5.299	5.283	5.178	4.895	4.962	4.706	4.706	4.739
pos_11620	3-Methylcyclopentene	Others	Others	C6H10	4.1559	pos	203.121	0.0029182	6.99851	1120-62-3	4.271	4.25	4.29	4.289	4.248	4.307	4.468	4.493	4.561	4.478	4.502	4.495	4.434	4.415	4.392	4.315	4.341	4.334	4.546	4.281	4.272	4.358	4.309	4.324	4.45	4.459	4.43	4.553	4.46	4.402	4.394	4.404	4.383	4.381	4.364	4.344	4.315	4.322	4.34
pos_1165	Oxoadipic acid	Organic acids and derivatives	Organic acids and derivatives	C6H8O5	0.6253	pos	193.07	0.00406654	-2.81177	3184-35-8	4.305	4.223	4.188	4.203	4.424	4.26	4.712	4.819	4.765	4.669	4.656	4.698	4.133	4.096	4.13	4.048	4.085	4.043	4.963	3.741	3.776	3.948	4.799	3.807	4.705	4.748	4.485	4.843	4.597	4.734	4.079	4.026	4.084	4.04	3.871	4.008	4.364	4.365	4.395
pos_11650	6-Ketoprostaglandin E1	Lipids	Fatty Acyls	C20H32O6	4.1116	pos	333.205	0.00405218	-3.11076	67786-53-2	3.694	3.591	3.768	3.64	3.75	3.827	4.191	3.775	3.792	3.835	3.738	3.726	4.689	4.706	5.185	4.418	4.566	4.742	3.716	3.696	3.665	3.584	3.712	3.725	3.52	3.369	3.718	3.927	3.696	3.812	4.585	4.356	4.784	4.454	4.472	4.373	4.086	4.071	4.104
pos_11688	Salicin	Carbohydrates and derivatives	Other carbohydrates	C13H18O7	4.0674	pos	269.101	0.00372606	-3.11326	138-52-3	2.454	2.182	2.423	2.559	2.158	2.54	4.398	4.076	4.197	4.284	4.22	4.196	3.229	2.383	3.003	2.932	2.751	2.866	2.535	2.085	2.095	2.31	2.314	2.133	4.251	4.12	4.168	4.041	4.233	4.298	3.464	3.604	3.129	2.914	3.078	3.371	3.565	3.547	3.573
pos_11709	Dethiobiotin	Lipids	Fatty Acyls	C10H18N2O3	4.046	pos	215.139	0.00377403	-2.24071	533-48-2	4.076	4.115	4.024	4.102	4.371	4.185	4.603	4.616	4.437	4.66	4.611	4.54	3.052	3.177	3.131	2.984	2.962	3.04	4.261	4.139	4.017	4.186	4.026	4	4.701	4.577	4.574	4.358	4.516	4.725	3.378	3.275	3.35	2.871	3.079	3.226	4.162	4.174	4.193
pos_1171	Ascladiol	Others	Others	C7H8O4	0.6253	pos	139.039	0.00289939	-1.91619	32013-85-7	4.567	4.608	4.586	4.537	4.593	4.611	4.411	4.59	4.448	4.408	4.589	4.494	4.168	4.183	4.169	4.009	4.027	4.15	4.759	4.47	4.469	4.531	4.888	4.668	4.475	4.536	4.292	4.43	4.359	4.58	4.238	4.287	4.253	4.216	4.182	4.195	4.428	4.438	4.453
pos_11729	Indole-3-propionic acid	Indoles and derivatives	Indoles and derivatives	C11H11NO2	4.002	pos	231.112	0.00162845	-2.70249	830-96-6	4.889	5.053	5.007	5.062	4.929	4.943	3.289	3.377	3.066	3.307	3.07	2.914	3.19	3.174	2.975	3.097	3.238	3.185	4.521	4.5	4.298	4.642	3.957	4.567	3.407	3.14	3.046	3.217	3.171	3.514	2.141	2.262	2.483	2.041	2.147	2.154	4.516	4.517	4.529
pos_11760	Corchoroside A	Steroids and steroid derivatives	Steroid lactones	C29H42O9	3.937	pos	552.318	0.0032922	2.07143	508-76-9	4.511	4.483	4.543	4.541	4.495	4.518	5.154	5.068	4.973	5.153	5.097	5.104	4.628	4.618	4.606	4.559	4.57	4.557	4.423	4.551	4.487	4.541	4.555	4.581	5.161	5.171	5.19	4.776	5.159	5.199	4.597	4.609	4.57	4.568	4.523	4.554	4.689	4.702	4.72
pos_11764	Retrocalamin	Others	Naphthopyrans	C24H30O9	3.937	pos	480.222	0.00330877	-2.6843	74729-98-9	4.635	4.525	4.588	4.713	4.677	4.689	6.169	5.753	5.968	6.13	6.112	6.048	2.516	2.547	2.378	2.424	2.587	2.493	4.242	4.454	4.341	4.425	4.052	4.426	6.091	5.827	5.872	5.76	5.961	6.044	3.14	2.547	2.428	2.432	2.353	2.351	5.302	5.32	5.338
pos_11771	Dihydrocoumarin	Coumarins and derivatives	Coumarins and derivatives	C9H8O2	3.937	pos	181.086	0.00267528	-2.76266	119-84-6	3.304	3.091	3.361	3.431	3.382	3.405	4.265	4.007	4.085	4.391	4.072	4.067	3.189	3.142	3.358	3.066	3.162	3.217	3.327	3.053	3.171	3.174	3.34	3.334	4.476	4.226	4.257	4.089	4.277	4.36	3.469	3.459	3.35	3.233	3.293	3.208	3.676	3.689	3.696
pos_11773	Indole-3-Carbinol	Indoles and derivatives	Indoles and derivatives	C9H9NO	3.937	pos	130.065	0.00521915	-0.797994	700-06-1	4.037	4.096	4.24	4.209	3.98	4.168	3.969	3.629	3.606	3.591	3.476	3.56	3.212	3.306	3.45	3.146	3.197	3.252	3.537	3.939	3.772	3.901	3.719	3.959	3.494	3.609	3.597	3.95	3.563	3.578	3.511	3.393	3.382	3.375	3.253	3.285	3.782	3.783	3.748
pos_11789	(E)-2-Methyl-2-buten-1-ol O-beta-D-Glucopyranoside	Lipids	Fatty Acyls	C11H20O6	3.9151	pos	213.112	0.00409757	-1.98379	-	4.262	4.221	4.27	4.282	4.334	4.295	4.754	4.673	4.699	4.68	4.666	4.654	4.127	4.194	4.172	4.009	4.058	4.116	4.067	4.082	4.104	4.148	4.229	4.211	4.734	4.669	4.636	4.621	4.678	4.647	4.31	4.327	4.275	4.177	4.09	4.112	4.283	4.301	4.318
pos_11822	Ergonovine	Alkaloids and derivatives	Other alkaloids	C19H23N3O2	3.8704	pos	367.21	0.0040006	-8.24947	60-79-7	3.205	3.417	3.457	3.243	3.326	3.427	3.5	3.376	3.597	3.597	3.415	3.403	4.157	4.187	5.02	3.961	4.243	4.683	3.118	3.195	3.252	3.157	3.354	3.126	3.485	3.268	3.438	3.119	3.548	3.62	4.05	3.771	4.135	4.077	3.881	3.69	3.706	3.694	3.724
pos_11830	Ganoderic acid G	Terpenoids	Triterpenoids	C30H44O8	3.8489	pos	550.342	0.004795	8.21262	98665-22-6	4.687	4.694	4.734	4.732	4.687	4.755	4.961	4.977	5.038	4.892	4.957	4.988	4.85	4.883	4.835	4.788	4.794	4.787	4.622	4.707	4.737	4.687	4.786	4.744	4.917	4.907	4.932	4.845	4.935	4.855	4.841	4.84	4.84	4.824	4.824	4.755	4.718	4.745	4.763
pos_11837	Cirsiliol	Flavonoids	Flavones	C17H14O7	3.8489	pos	313.069	0.00362881	-5.24469	34334-69-5	1.856	1.599	1.554	1.89	1.718	2.01	3.938	4.259	3.945	4.017	4.17	4.328	0.5535	0.5498	2.046	0.4868	2.25	1.577	0.5081	0.5739	1.137	0.5931	0.7496	1.278	4.001	4.169	4.116	4.043	4.262	4.239	2.095	2.197	1.93	1.783	2.054	1.851	3.402	3.427	3.414
pos_11865	3-Hydroxybenzyl alcohol glucoside	Carbohydrates and derivatives	Glucosides	C13H18O7	3.8057	pos	309.096	0.00236482	5.61997	143995-98-6	4.762	4.767	4.96	5.055	4.807	4.932	4.171	3.311	3.353	3.975	3.464	3.404	2.787	3.247	3.109	3.217	3.056	2.924	4.265	4.317	4.197	4.316	4.218	4.345	3.925	3.833	3.955	3.79	4.045	4.038	3.561	3.543	3.593	3.514	3.625	3.401	4.462	4.48	4.48
pos_119	3beta-3-Hydroxy-18-lupen-21-one	Terpenoids	Triterpenoids	C30H48O2	15.0221	pos	423.361	0.00205266	-3.55267	29367-66-6	5.653	5.614	5.722	5.823	5.72	5.789	5.185	5.041	5.178	5.008	4.916	4.932	5.872	5.939	5.853	5.743	5.789	5.81	5.549	5.707	5.672	5.749	5.779	5.761	5.281	5.168	5.061	5.216	5.144	5.23	5.859	6.014	6.069	6.015	5.959	5.842	5.652	5.649	5.67
pos_11901	3,4-Dimethyl-1,2-cyclopentanedione	Others	Ketones and derivatives	C7H10O2	3.7614	pos	109.065	0.005645	1.91246	13494-06-9	2.168	1.888	1.837	2.401	2.707	2.493	3.618	3.313	3.594	3.039	2.869	3.058	2.619	2.743	2.697	2.543	2.6	2.57	2.518	2.62	2.641	2.614	2.655	2.64	3.405	3.664	3.322	3.9	3.458	3.258	2.916	2.928	2.907	2.825	2.776	2.824	2.975	2.972	2.945
pos_11902	Benzyl formate	Others	Others	C8H8O2	3.7614	pos	169.086	0.00650435	-2.75941	104-57-4	3.438	3.356	3.359	3.428	3.531	3.423	4.275	4.015	4.259	3.844	3.685	3.818	3.308	3.425	3.284	3.219	3.19	3.241	3.24	3.218	3.144	3.287	3.303	3.159	3.883	4.139	3.852	4.295	3.898	3.766	3.423	3.382	3.458	3.354	3.213	3.325	3.587	3.61	3.634
pos_11919	Myristicin	Others	Others	C11H12O3	3.7391	pos	193.086	0.00404042	-2.00237	607-91-0	4.052	4.07	4.085	4.146	4.201	4.136	4.095	3.855	3.951	4.15	3.915	3.969	4.047	4.179	4.177	4.026	4.03	4.15	3.824	3.969	4.111	4.049	4.159	4.19	4.091	3.967	3.964	4.03	3.995	4.069	4.411	4.487	4.37	4.163	4.445	4.393	4.006	4.008	4.035
pos_11926	Peiminine	Alkaloids and derivatives	Steroidal alkaloids	C27H43NO3	3.7174	pos	474.291	0.00257184	-9.84282	61825-98-7	4.002	4.108	4.058	4.075	4.121	4.092	4.333	4.391	4.329	4.37	4.361	4.385	4.179	4.169	4.169	4.101	4.111	4.103	4.911	4.39	4.102	4.915	4.704	4.292	4.359	4.295	4.38	4.265	4.357	4.513	4.167	4.174	4.153	4.171	4.107	4.119	4.224	4.205	4.222
pos_11944	3-Epinobilin	Terpenoids	Other terpenoids	C20H26O5	3.6952	pos	410.191	0.00154905	-7.90875	-	4.546	4.571	4.244	4.601	4.629	4.618	4.097	4.029	3.898	4.148	4.067	4.011	2.309	1.651	2.057	2.413	2.512	2.119	4.598	4.928	4.815	4.935	4.119	4.654	4.166	4.133	4.111	3.619	4.027	4.183	2.212	2.598	2.083	1.603	2.082	1.615	4.341	4.342	4.353
pos_11949	(Z)-6-(2-Methoxyvinyl)-7-methyl-2H-1-benzopyran-2-one	Coumarins and derivatives	Coumarins and derivatives	C13H12O3	3.6952	pos	249.111	0.00387652	-3.05255	195259-91-7	3.537	3.613	3.261	3.673	3.846	3.724	3.644	2.75	2.699	3.412	3.293	3.038	3.905	3.925	3.974	3.895	3.786	4.045	3.773	3.663	3.976	3.747	4.176	4.241	3.451	2.838	3.045	3.181	3.185	3.401	4.461	4.494	4.386	4.25	4.53	4.276	3.81	3.839	3.828
pos_11951	N-Acetylserotonin	Indoles and derivatives	Indoles and derivatives	C12H14N2O2	3.6952	pos	201.102	0.00381341	-1.97298	1210-83-9	4.19	3.433	3.752	3.806	3.525	3.545	3.214	3.339	3.155	3.042	3.171	3.182	2.753	2.78	3.388	2.551	2.86	2.775	2.978	3.027	3.064	3.062	3.017	3.011	3.351	3.233	3.127	3.959	3.121	3.231	2.989	2.943	2.812	2.897	2.878	2.87	3.418	3.426	3.444
pos_11953	Coniferaldehyde	Others	Others Phenols	C10H10O3	3.6952	pos	196.096	0.00634693	-2.51242	20649-42-7;458-36-6	3.991	4.047	3.759	4.149	4.13	4.084	3.653	3.652	3.708	3.678	3.633	3.681	3.17	3.042	2.842	2.961	2.587	3.001	3.955	4.325	4.216	4.354	3.731	4.124	3.917	3.681	3.799	3.681	3.844	3.774	3.146	3.161	3.226	2.989	2.995	2.846	3.779	3.809	3.827
pos_1196	Benzaldehyde	Others	Others	C7H6O	2.0529	pos	107.049	0.00110511	2.22487	100-52-7	4.889	4.964	4.818	4.957	4.856	4.948	4.578	4.514	4.415	4.661	4.522	4.516	3.589	3.649	3.616	3.576	3.588	3.59	4.943	5.203	5.194	5.303	4.988	5.144	4.839	4.861	4.975	4.889	4.834	5.005	3.947	3.839	3.737	3.75	3.711	3.724	4.823	4.833	4.829
pos_12003	(3R,5S)-1-pyrroline-3-hydroxy-5-carboxylic Acid	Amino acids and derivatives	Alpha-amino acids and derivatives	C5H7NO3	3.6298	pos	162.076	0.00391386	-2.90969	-	4.072	4.227	3.986	4.36	4.063	4.183	3.655	3.497	3.425	3.308	3.336	3.309	2.997	2.965	2.429	2.656	2.782	2.657	3.723	4.145	4.037	4.199	3.619	4.073	3.581	3.581	3.507	3.368	3.377	3.452	3.263	3.162	3.094	3.005	3.008	2.992	3.774	3.78	3.802
pos_12062	3beta,6beta-Dihydroxynortropane	Alkaloids and derivatives	Tropane alkaloids	C7H13NO2	3.5417	pos	328.222	0.00319279	-4.05955	-	5.558	5.659	5.415	5.664	5.626	5.617	5.11	5.374	5.075	5.137	5.281	5.206	2.632	2.52	2.213	2.237	2.439	2.553	5.392	5.732	5.703	5.77	5.252	5.6	5.315	5.169	5.232	5.087	5.177	5.358	2.685	2.67	2.186	2.2	2.045	2.515	5.411	5.412	5.441
pos_1207	2,6-Diamino-5-hydroxyhexanoic acid	Amino acids and derivatives	Alpha-amino acids	C6H14N2O3	2.1572	pos	347.192	0.0015025	4.33074	1190-94-9	5.867	5.95	5.76	6.02	5.788	5.877	4.772	4.901	4.724	4.752	4.84	4.814	3.135	3.054	2.783	2.842	2.831	2.837	5.39	5.653	5.561	5.779	5.29	5.701	4.92	4.84	4.855	4.655	4.774	5.015	3.271	3.144	2.956	2.994	3.021	2.976	5.457	5.458	5.472
pos_12090	Antibiotic CP 412065	Terpenoids	Diterpenoids	C25H34O6	3.477	pos	448.274	0.0028961	9.91568	-	4.934	5.001	5.023	5.027	4.961	5.016	5.211	5.222	5.293	5.235	5.262	5.205	5.138	5.147	5.127	5.088	5.083	5.06	4.873	5.007	4.955	4.96	5.05	5.079	5.164	5.199	5.153	5.093	5.208	5.096	5.114	5.133	5.087	5.089	5.047	5.057	5.027	5.039	5.056
pos_12092	Capecitabine	Nucleotides and derivatives	Nucleotides and derivatives	C15H22FN3O6	3.477	pos	377.181	0.00403172	-6.05667	154361-50-9	4.894	4.99	4.74	4.995	4.903	4.868	3.738	3.945	3.639	3.814	3.748	3.745	2.632	2.454	2.855	1.812	2.463	1.818	4.705	5.01	4.99	5.043	4.419	4.899	4.019	3.727	3.922	3.583	3.76	4.124	1.952	1.961	2.044	1.852	1.867	1.864	4.595	4.597	4.628
pos_12095	Umbelliferone	Coumarins and derivatives	Coumarins and derivatives	C9H6O3	3.477	pos	195.065	0.00337428	-2.23171	93-35-6	4.394	4.554	4.546	4.618	4.439	4.656	4.137	3.625	3.972	3.999	3.869	3.881	3.269	3.309	3.184	2.541	2.825	3.037	4.04	4.105	4.318	4.368	4.015	4.474	4.203	4.061	4.161	3.937	4.088	4.214	3.363	3.488	3.294	3.241	3.091	3.026	4.188	4.179	4.207
pos_12101	(3S)-3,6-Diaminohexanoate	Amino acids and derivatives	Beta-amino acids and derivatives	C6H14N2O2	3.4547	pos	129.102	0.00534583	-0.773006	4299-56-3	3.327	3.486	3.192	3.416	3.843	3.505	3.624	3.72	3.613	3.872	3.889	3.881	2.147	1.934	1.732	1.653	1.675	2.023	4.043	3.803	3.652	3.817	3.521	3.554	4.064	3.647	3.964	3.522	3.884	4.042	2.488	1.802	2.36	2.221	1.707	1.705	3.529	3.528	3.496
pos_1211	Hypoxanthine	Others	Others	C5H4N4O	0.6253	pos	137.045	0.00264258	-2.17989	68-94-0	4.553	4.475	4.611	4.561	4.716	4.784	5.084	5.325	5.388	4.82	4.456	4.73	4.553	4.556	4.545	4.474	4.556	4.457	4.452	4.273	4.224	4.58	4.774	4.467	4.946	5.348	4.881	5.573	5.031	4.812	4.668	4.64	4.468	4.61	4.53	4.356	4.756	4.769	4.782
pos_12115	Asn Ile Val	Others	Others	C15H28N4O5	3.4123	pos	345.212	0.00192055	-2.73711	-	5.166	5.332	5.133	5.24	5.508	5.369	4.956	5.06	4.808	4.946	4.992	4.971	3.062	3.411	3.505	2.752	3.166	3.798	5.349	5.377	5.304	5.43	5.239	5.263	5.047	4.914	4.962	4.638	4.884	5.114	3.511	2.816	3.174	2.771	2.715	3.239	5.038	5.043	5.057
pos_12120	N6-Acetyl-5S-hydroxy-L-lysine	Amino acids and derivatives	Alpha-amino acids	C8H16N2O4	3.4123	pos	187.107	0.00257822	-2.24115	-	3.492	3.472	3.316	3.504	3.932	3.704	4.447	4.539	4.268	4.422	4.508	4.417	1.85	0.8203	0.812	0.7447	0.7633	0.7497	4.089	3.68	3.66	3.689	3.474	3.532	4.493	4.34	4.391	4.157	4.372	4.48	1.737	0.8725	1.231	0.9743	0.9224	0.9402	3.787	3.801	3.806
pos_12153	Glycitin	Flavonoids	Isoflavones	C22H22O10	3.3675	pos	464.154	0.00167803	-3.43264	40246-10-4	3.858	4.055	3.981	4.141	3.876	3.838	2.541	2.816	2.539	2.536	3.195	3.276	3.767	4.211	4.052	4.069	4.138	3.957	3.377	3.977	3.915	3.789	3.902	3.924	3.103	2.512	2.918	2.642	2.52	2.48	3.715	4.144	4.105	4.493	4.395	4.098	3.942	3.943	3.954
pos_12181	Epsilon-Caprolactone	Others	Lactones	C6H10O2	3.3456	pos	246.169	0.00448079	-2.14307	823-22-3;502-44-3	3.447	3.807	3.593	3.257	3.43	3.785	4.556	4.056	4.212	4.23	3.836	4.087	3.255	3.258	3.437	2.684	3.268	3.249	2.646	2.109	2.601	2.619	3.016	3.168	3.907	3.867	3.922	3.892	3.914	3.706	3.724	3.732	3.644	3.353	3.393	3.431	3.554	3.569	3.586
pos_12211	L-trans-5-Hydroxy-2-piperidinecarboxylic acid	Amino acids and derivatives	Alpha-amino acids	C6H11NO3	3.3003	pos	332.181	0.002383	-3.40386	50439-45-7	4.517	4.738	4.406	4.838	4.746	4.801	2.907	1.342	1.82	1.68	1.655	1.364	1.117	2.003	1.627	1.977	1.375	1.035	4.374	4.685	4.688	4.785	4.006	4.588	2.759	1.633	1.66	1.811	1.357	2.316	1.532	1.169	1.15	1.189	1.719	1.078	4.309	4.306	4.325
pos_12245	N-(2-Hydroxyisobutyl)-2,4,8,10,12-tetradecapentaenamide	Lipids	Fatty Acyls	C18H27NO2	3.2554	pos	312.191	0.001611	-8.73378	127514-62-9	3.858	3.878	3.839	3.92	4.018	4.002	4.788	4.184	4.476	4.821	4.224	4.462	3.348	3.346	3.322	3.23	3.273	3.256	3.992	4.013	3.99	3.941	4.062	3.945	5.098	5.134	5.078	5.232	5	4.908	3.203	3.318	3.308	3.215	3.227	3.285	4.36	4.361	4.373
pos_12249	Ligustilide	Others	Others	C12H14O2	3.2554	pos	208.133	0.00401993	-2.72335	4431-01-0	3.655	3.569	3.701	3.657	3.604	3.655	4.158	4.071	4.224	4.164	4.177	4.263	3.786	3.802	3.746	3.786	3.727	3.669	3.433	3.672	3.575	3.64	3.744	3.698	4.359	4.266	4.312	4.268	4.239	4.27	3.886	4.005	3.83	3.724	3.738	3.709	3.846	3.847	3.874
pos_12273	2-Hydroxy-2,6,6-trimethylcyclohexanone	Indoles and derivatives	Indoles and derivatives	C9H16O2	3.2117	pos	174.149	0.00358016	-2.15176	7500-42-7	3.759	3.801	3.898	3.827	3.837	3.728	4.526	4.11	4.259	4.529	4.101	4.253	3.966	3.975	3.971	3.857	3.881	3.844	3.649	3.782	3.711	3.766	3.818	3.826	4.906	4.676	4.736	5.031	4.752	4.575	4.059	3.989	3.916	3.886	3.886	3.927	4.149	4.148	4.174
pos_12284	N2-Fructopyranosylarginine	Amino acids and derivatives	Other amino acids	C12H24N4O7	3.1892	pos	378.201	0.0032591	8.72996	162966-07-6	4.464	4.506	4.261	4.542	4.526	4.484	3.458	3.716	3.243	3.598	3.505	3.368	1.778	1.622	1.436	1.089	1.111	0.8714	4.335	4.678	4.659	4.696	4.17	4.607	3.751	3.388	3.534	3.137	3.361	3.66	1.321	0.05861	0.05602	0.04608	1.563	1.114	4.201	4.216	4.229
pos_12322	1,6-anhydro-N-acetyl-beta-muramate	Others	Others	C11H16NO7-	3.1467	pos	292.128	0.00199632	6.77907	-	5.296	5.314	5.269	5.38	5.309	5.366	4.651	4.283	4.382	4.699	4.661	4.092	2.424	2.686	2.673	2.25	2.291	2.886	5.144	5.371	5.302	5.405	5.246	5.431	4.747	4.658	4.634	4.501	4.666	4.86	2.336	2.316	2.345	2.206	2.22	2.218	5.015	5.031	5.034
pos_12323	L-gamma-Glutamyl-beta-phenyl-beta-L-alanine	Amino acids and derivatives	Other amino acids	C14H18N2O5	3.1467	pos	295.128	0.00198512	-2.2413	10275-84-0	4.857	4.857	4.807	4.977	4.828	4.863	5.213	5.082	4.922	5.246	5.156	5.15	3.955	3.299	3.792	3.765	3.471	3.412	4.784	4.8	4.826	4.976	4.637	4.844	5.256	5.273	5.336	5.189	5.302	5.361	4.274	3.53	3.528	3.543	3.704	3.679	4.819	4.824	4.838
pos_12350	1,2-Dihydronaphthalene-1,2-diol	Others	Naphthalenes	C10H10O2	3.1018	pos	180.101	0.00518842	-2.61874	-	4.238	4.209	4.136	4.328	4.294	4.329	3.988	3.903	3.955	3.979	3.834	3.919	3.45	3.439	3.477	3.302	3.339	3.293	3.897	4.114	4.182	4.25	3.976	4.211	4.069	4.022	4.041	3.99	3.947	4.014	3.596	3.528	3.489	3.49	3.291	3.398	4.001	4.003	4.038
pos_12424	Queuine	Others	Others	C12H15N5O3	2.9691	pos	319.15	0.00219005	-3.5894	72496-59-4	3.078	2.945	3.017	3.182	3.053	3.18	4.919	5.106	5.469	5.045	5.143	5.358	4.417	4.061	4.515	4.153	4.113	4.15	3.518	3.335	3.297	3.434	3.119	3.253	5.591	5.444	5.609	5.04	5.53	5.343	3.571	3.556	4.184	3.719	3.773	3.527	4.678	4.66	4.678
pos_12454	(2S,3'S)-alpha-Amino-2-carboxy-5-oxo-1-pyrrolidinebutanoic acid	Amino acids and derivatives	Other amino acids	C9H14N2O5	2.9266	pos	231.097	0.00204167	-2.31755	96562-85-5	4.18	4.289	4.086	4.335	4.484	4.343	3.561	3.73	3.43	3.516	3.542	3.52	2.793	2.701	2.524	2.101	2.915	2.344	4.386	4.466	4.425	4.512	4.255	4.263	3.734	3.463	3.623	3.28	3.624	3.775	2.242	2.252	2.571	2.994	2.901	2.154	3.987	3.988	4.001
pos_12464	Gamma-Glutamylleucine	Amino acids and derivatives	Dipeptide	C11H20N2O5	2.9043	pos	261.144	0.00179059	-2.70066	2566-39-4	4.822	4.855	4.738	4.861	4.861	4.873	5.442	5.276	5.252	5.496	5.421	5.451	4.191	4.122	4.08	3.972	4.115	4.042	4.956	4.965	4.927	5.114	4.894	4.925	5.546	5.553	5.583	5.503	5.552	5.644	4.129	4.106	4.139	4.05	4.005	4.068	4.982	4.971	4.989
pos_12483	L-Methionine	Amino acids and derivatives	Other amino acids	C5H11NO2S	2.8824	pos	150.058	0.00494119	-1.99607	63-68-3;59-51-8	3.981	3.9	3.869	3.98	3.969	4.032	3.894	4.022	3.709	3.863	3.919	3.899	0.1407	0.1393	2.023	0.1163	0.7078	0.8258	3.973	3.988	3.944	3.981	3.784	3.889	4.114	3.919	3.966	3.707	3.903	4.034	1.847	0.8327	1.013	0.1261	0.9659	0.7045	3.747	3.77	3.784
pos_12537	2-Phenylacetamide	Others	Others	C8H9NO	2.7994	pos	118.065	0.00237107	0.319265	103-81-1	4.861	4.85	4.851	4.878	4.824	4.861	5.051	4.861	4.956	5.076	4.917	4.947	4.779	4.818	4.799	4.701	4.702	4.767	4.755	4.92	4.912	4.943	4.849	4.936	5.007	5.109	5.15	5.122	5.088	5.084	4.834	4.8	4.813	4.801	4.756	4.77	4.83	4.851	4.848
pos_12544	L-Tryptophan	Indoles and derivatives	Indoles and derivatives	C11H12N2O2	2.7783	pos	409.186	0.00847708	-3.32771	73-22-3	4.542	4.621	4.691	4.671	4.624	4.769	4.986	4.126	4.227	4.937	4.151	4.028	3.155	3.547	3.924	2.665	2.688	3.725	4.419	4.656	4.689	4.73	4.283	4.535	4.481	4.829	4.901	5.029	4.593	4.78	2.807	2.816	2.796	2.706	2.721	2.718	4.338	4.337	4.401
pos_12548	Hydroxy-alpha-sanshool	Lipids	Fatty Acyls	C16H25NO2	2.7783	pos	286.175	0.00180827	-9.48002	83883-10-7	5.381	5.367	5.285	5.41	5.381	5.413	5.533	5.465	5.33	5.536	5.491	5.444	0.001072	0.00106	0.8006	0.0008605	0.0009063	0.0008726	5.191	5.384	5.38	5.437	5.21	5.322	5.505	5.503	5.529	5.334	5.505	5.648	0.6975	0.001219	0.6642	0.7755	0.4839	0.0009724	5.228	5.24	5.247
pos_12556	Serotonin	Indoles and derivatives	Indoles and derivatives	C10H12N2O	2.7783	pos	159.091	0.00343632	-2.19385	50-67-9	5.274	5.314	5.254	5.312	5.203	5.282	5.416	4.566	4.853	5.454	4.881	4.754	4.312	4.719	4.777	3.57	4.009	4.634	5.102	5.329	5.295	5.386	5.117	5.321	5.208	5.417	5.49	5.508	5.284	5.368	4.471	4.014	4.327	4.444	4.087	4.272	5.142	5.161	5.178
pos_12557	Tryptophol	Indoles and derivatives	Indoles and derivatives	C10H11NO	2.7783	pos	144.08	0.00344135	-2.01753	526-55-6	4.839	4.874	4.796	4.87	4.776	4.834	4.98	4.065	4.396	5.028	4.446	4.223	3.805	4.247	4.345	3.249	3.481	4.153	4.693	4.895	4.854	4.957	4.701	4.901	4.768	5	5.08	5.123	4.871	4.948	4.048	3.695	3.856	3.992	3.581	3.798	4.696	4.711	4.729
pos_126	N-Oleoylethanolamine	Others	Amines and derivatives	C20H39NO2	14.047	pos	326.304	0.00909495	-3.41245	111-58-0	6.723	6.818	6.866	6.957	6.888	6.763	5.406	5.057	5.511	5.389	5.029	5.258	5.921	5.887	5.676	5.499	5.521	5.293	5.932	6.096	6.125	6.394	6.016	6.491	5.449	5.687	5.471	5.458	5.5	5.524	5.93	5.897	5.619	5.591	5.515	5.412	6.147	6.14	6.241
pos_12620	Epsilon-caprolactam	Others	Others	C6H11NO	2.6722	pos	227.175	0.00221469	-2.93042	105-60-2	6.696	6.664	6.709	6.68	6.673	6.677	6.957	6.98	7.042	6.957	7.004	7.002	6.924	6.919	6.918	6.865	6.855	6.841	6.561	6.635	6.685	6.627	6.735	6.715	6.86	6.922	6.866	6.794	6.94	6.849	6.93	6.89	6.864	6.868	6.842	6.839	6.742	6.736	6.764
pos_12657	N-Acetyl-L-glutamate 5-semialdehyde	Amino acids and derivatives	Alpha-amino acids and derivatives	C7H11NO4	2.6061	pos	138.055	0.0125995	-1.61435	13074-21-0	3.508	3.413	3.529	3.59	3.636	3.625	3.588	3.628	3.495	3.653	3.603	3.647	4.663	4.442	4.588	4.693	4.654	4.525	3.78	3.665	3.764	3.774	3.939	3.789	3.939	4.061	3.952	3.945	4.012	4.098	4.886	5.035	4.759	4.835	4.726	4.732	4.005	4.028	3.932
pos_12666	N-(4-Hydroxycinnamoyl)tyrosine	Amino acids and derivatives	Other amino acids	C18H17NO5	2.5848	pos	345.144	0.00131814	-2.9157	77201-66-2	4.838	4.905	4.748	4.902	4.735	4.83	3.013	2.731	3.068	3.292	1.893	2.984	1.665	2.317	2.264	2.229	2.435	2.301	4.714	4.998	4.986	5.056	4.847	4.943	2.95	2.964	1.905	2.364	1.915	2.931	1.71	2.721	3.087	1.611	3.074	2.76	4.583	4.584	4.594
pos_12669	Phaseolic acid	Organic acids and derivatives	Organic acids and derivatives	C12H22O6	2.5848	pos	304.176	0.00375635	0.73775	29533-15-1;53755-04-7	3.663	3.602	3.601	3.463	3.805	3.696	3.875	2.168	1.425	3.767	2.252	2.216	3.908	4.21	3.852	3.969	3.945	4.079	3.844	3.841	3.972	3.964	4.017	3.964	3.341	3.775	3.832	3.05	2.333	3.878	3.756	3.889	3.965	3.961	3.967	3.852	3.782	3.784	3.759
pos_12670	5'-Methylthioadenosine	Nucleotides and derivatives	Nucleotides and derivatives	C11H15N5O3S	2.5848	pos	298.096	0.00306834	-2.73166	2457-80-9	3.836	3.952	4.151	4.052	4.427	4.175	4.844	5.361	4.519	4.799	4.759	4.68	4.155	3.981	4.482	4.377	4.137	4.037	4.314	3.44	3.354	3.414	4.152	3.539	4.709	4.75	4.662	4.947	4.655	4.622	5.808	5.027	4.883	4.491	5.523	5.337	4.66	4.65	4.678
pos_12727	Zeatin	Others	Others	C10H13N5O	2.4749	pos	261.144	0.00167424	-8.9974	1637-39-4	5.972	5.992	5.843	6.111	5.89	6.049	5.447	5.376	5.311	5.526	5.386	5.302	3.769	3.817	3.963	3.875	3.781	3.842	5.64	6.04	5.96	6.078	5.479	5.978	5.541	5.397	5.432	5.036	5.35	5.511	3.894	3.828	3.839	3.902	3.832	3.725	5.671	5.677	5.689
pos_12728	Linalyl acetate	Terpenoids	Monoterpenoids	C12H20O2	2.4749	pos	229.181	0.00291145	8.35888	115-95-7	4.622	4.61	4.682	4.695	4.622	4.671	4.92	4.987	5.01	4.919	4.966	4.963	4.889	4.878	4.881	4.81	4.824	4.819	4.525	4.618	4.629	4.617	4.687	4.705	4.846	4.894	4.837	4.832	4.904	4.827	4.879	4.856	4.831	4.843	4.812	4.823	4.692	4.697	4.718
pos_1275	Cis-Zeatin O-glucoside	Lipids	Fatty Acyls	C16H23N5O6	2.3066	pos	382.17	0.000570843	-6.81174	71866-93-8	4.998	4.837	4.985	5.102	4.993	5.109	4.241	4.299	3.802	4.202	4.131	4.175	4.914	5.074	4.815	4.739	4.724	4.983	4.745	4.861	5.004	4.946	4.811	4.986	4.253	4.37	4.229	4.33	4.372	4.429	4.997	5.022	5.117	5.064	5.144	5.051	4.887	4.888	4.892
pos_12758	N6-Acetyl-L-lysine	Amino acids and derivatives	Alpha-amino acids	C8H16N2O3	2.4338	pos	189.123	0.00320873	-2.447	692-04-6	5.612	5.681	5.585	5.677	5.485	5.603	5.18	5.32	5.235	5.254	5.316	5.303	2.986	2.995	3.071	2.933	2.915	2.956	5.209	5.456	5.414	5.521	5.192	5.58	5.345	5.043	5.244	4.927	5.276	5.337	2.94	2.631	2.798	2.903	2.758	2.969	5.295	5.311	5.329
pos_12761	Carnosine	Others	Peptidomimetics	C9H14N4O3	2.4123	pos	516.229	0.00658531	-0.365264	305-84-0	2.516	2.48	2.465	2.503	3.569	2.983	4.8	5.693	4.949	4.8	5.058	5.093	2.422	2.9	2.8	2.674	2.349	2.827	3.538	3.395	2.872	3.158	2.612	2.499	4.33	4.29	4.413	4.453	4.622	4.716	3.204	3.183	3.192	3.124	2.411	3.078	4.087	4.089	4.135
pos_12776	Indoleacetic acid	Indoles and derivatives	Indoles and derivatives	C10H9NO2	2.3913	pos	217.097	0.00299528	-3.5771	87-51-4	3.576	3.245	3.122	3.225	3.604	3.335	4.289	4.112	4.097	4.362	4.113	4.076	4.269	4.082	4.018	4.491	4.228	4.104	3.58	3.355	3.332	3.227	3.689	3.226	4.21	4.109	4.142	4.041	4.016	4.083	4.14	4.087	3.804	3.785	3.835	3.887	3.836	3.841	3.858
pos_12780	(R)-11,12,13-Trinor-1(5),6,9-guaiatrien-8-one	Others	Hydrocarbons and derivatives	C12H14O	2.3913	pos	192.138	0.00293434	-2.81566	71305-89-0	4.846	4.821	4.867	4.881	4.817	4.859	5.064	5.112	5.136	5.078	5.107	5.119	4.965	4.948	4.952	4.893	4.898	4.896	4.704	4.811	4.795	4.826	4.87	4.864	4.991	5.054	4.988	4.972	5.079	4.997	4.972	4.958	4.933	4.935	4.915	4.904	4.861	4.862	4.886
pos_12789	Beta-D-Glucosamine	Carbohydrates and derivatives	Monosaccharides	C6H13NO5	2.3697	pos	162.076	0.00283636	-1.8167	14257-69-3	4.655	4.705	4.449	4.85	4.592	4.765	4.006	3.922	3.724	3.677	3.641	3.516	3.441	3.415	3.276	3.24	3.285	3.2	4.274	4.804	4.74	4.837	4.212	4.713	4.008	3.813	3.747	3.714	3.751	3.753	3.674	3.546	3.49	3.446	3.369	3.403	4.34	4.347	4.364
pos_12803	5-Hydroxyindoleacetate	Indoles and derivatives	Indoles and derivatives	C10H9NO3	2.3497	pos	192.065	0.01564	-2.24089	54-16-0	2.823	3.051	2.944	3.03	3.191	3.122	3.745	3.841	3.572	3.617	3.685	3.647	4.319	4.17	4.23	4.116	4.161	4.151	3.099	3.132	3.166	3.02	3.515	3.037	3.551	3.689	3.581	3.665	3.548	3.582	4.106	4.228	4.133	4.123	3.964	4.065	3.37	3.29	3.389
pos_12834	Panthenol	Others	Alcohols and derivatives	C9H19NO4	2.2847	pos	206.138	0.00591814	-2.94364	81-13-0	2.917	2.755	3.365	3.02	3.205	3.299	4.726	4.264	4.517	4.512	3.933	3.906	2.66	2.908	2.745	2.674	2.695	2.822	3.217	2.263	2.221	2.289	3.267	2.9	4.123	3.845	3.92	3.933	3.86	3.83	3.281	3.108	3.232	2.805	2.959	2.924	3.528	3.529	3.565
pos_12836	4-Ethyl-2,5-dimethyloxazole	Others	Azoles	C7H11NO	2.2847	pos	143.118	0.00122186	-1.74273	30408-61-8	5.391	5.451	5.463	5.545	5.304	5.427	4.582	4.749	4.562	4.625	4.728	4.652	1.691	2.139	1.907	1.586	1.548	1.516	4.958	5.201	5.12	5.313	5.002	5.34	4.817	4.553	4.755	4.485	4.736	4.873	2.172	2.103	2.082	1.645	1.564	1.588	5.059	5.065	5.072
pos_12858	4-Acetamido-2-aminobutanoic acid	Amino acids and derivatives	Alpha-amino acids	C6H12N2O3	2.2426	pos	161.092	0.00200385	-1.44156	1190-46-1	5.129	5.145	4.929	5.264	4.94	5.076	3.677	3.609	3.623	3.59	3.609	3.57	3.015	3.119	3.023	3.053	2.908	2.972	4.445	4.925	4.746	5.002	4.192	4.904	3.632	3.5	3.594	3.583	3.562	3.719	3.109	3.083	3.038	3.021	3	2.896	4.663	4.671	4.682
pos_12903	Inosine	Nucleotides and derivatives	Nucleotides and derivatives	C10H12N4O5	2.1347	pos	537.17	0.00122096	2.28028	58-63-9	4.752	4.757	4.815	4.935	4.798	4.747	3.11	2.644	2.678	3.684	2.636	2.666	4.057	4.119	4.486	4.106	4.164	4.202	4.131	4.317	4.421	4.481	4.274	4.37	3.227	3.704	3.585	2.612	3.49	3.759	4.768	4.471	4.614	4.38	4.327	4.608	4.578	4.579	4.569
pos_12913	4-Methoxybenzaldehyde	Others	Others	C8H8O2	2.1347	pos	137.059	0.00265383	-2.01511	123-11-5	3.831	3.92	3.881	3.978	4.187	4.062	4.244	4.004	3.928	4.212	4.029	4.009	5.06	5.184	5.121	5.038	5.194	5.141	4.613	4.571	4.656	4.57	4.959	4.551	4.641	4.906	4.724	4.725	4.792	4.914	4.888	5.139	5.214	5.334	5.3	5.028	4.624	4.644	4.622
pos_12920	Indolepyruvate	Indoles and derivatives	Indoles and derivatives	C11H9NO3	2.113	pos	221.092	0.00200725	-2.62523	392-12-1	4.483	4.48	4.489	4.471	4.374	4.513	4.842	4.122	4.548	4.784	4.287	4.225	3.277	3.472	3.441	3.077	3.09	3.347	4.158	4.138	4.336	4.409	4.039	4.265	4.769	4.887	4.835	5.018	4.708	4.716	3.662	3.373	3.336	3.297	3.202	3.205	4.35	4.352	4.366
pos_12933	Cis-10-Hydroxylinalyl oxide 7-glucoside	Carbohydrates and derivatives	Glucosides	C16H28O8	2.0733	pos	366.212	0.00155427	0.668812	219814-36-5	5.912	6.155	5.817	6.034	5.961	5.98	4.254	4.187	3.853	4.257	4.131	3.865	1.48	1.388	0.5493	2.129	0.5083	2.218	5.649	5.928	5.945	6.012	5.451	5.911	4.203	4.072	4.189	3.945	3.912	4.332	0.594	0.6011	2.169	0.5208	0.5312	1.091	5.592	5.583	5.601
pos_12959	(7'R,8'R)-4,7'-Epoxy-3',5-dimethoxy-4',9,9'-lignanetriol 9'-glucoside	Flavonoids	Other flavones	C26H34O11	2.0328	pos	564.248	0.000716555	7.67833	-	2.791	2.807	3.024	2.83	2.851	2.858	4.237	4.39	4.666	4.267	4.346	4.515	4.979	4.99	4.954	4.956	4.981	4.926	3.005	2.778	2.897	3.069	3.442	2.826	3.813	3.921	3.88	3.825	4.376	3.479	4.913	4.967	4.917	4.973	4.94	4.954	3.28	3.281	3.285
pos_12964	Ala Ile Glu	Nucleotides and derivatives	Nucleotides and derivatives	C14H25N3O6	2.0328	pos	332.181	0.00168867	-3.14271	-	5.4	5.424	5.319	5.465	5.528	5.537	5.366	5.496	5.258	5.411	5.438	5.37	2.661	2.779	2.487	2.144	2.556	2.614	5.364	5.508	5.453	5.582	5.251	5.416	5.469	5.413	5.421	5.226	5.384	5.582	2.552	2.312	2.128	2.362	2.094	1.886	5.235	5.236	5.251
pos_12984	N-Acetylmuramate	Carbohydrates and derivatives	Other carbohydrates	C11H19NO8	1.9712	pos	276.107	0.00322552	-2.54245	61633-75-8	4.468	4.278	4.32	4.706	4.629	4.495	4.096	4.004	4.205	3.595	3.658	3.586	4.543	4.477	3.836	3.438	4.128	4.373	4.626	4.214	4.118	4.428	4.307	4.186	3.525	4.519	3.662	5.178	3.438	3.721	4.058	3.911	4.005	4.071	3.803	3.725	4.378	4.368	4.396
pos_12989	1,5-Dibutyl methyl hydroxycitrate	Organic acids and derivatives	Organic acids and derivatives	C15H26O8	1.9519	pos	352.197	0.00195194	0.284233	-	4.979	4.98	4.981	5.21	5.007	5.1	4.066	4.269	4.097	4.015	4.062	3.901	3.392	3.627	3.277	3.225	3.562	3.518	4.737	4.831	4.721	4.873	4.283	4.728	4.229	3.948	3.969	3.628	3.947	4.288	3.32	3.561	3.489	3.493	3.766	3.418	4.645	4.658	4.663
pos_13001	Gynocardin	Carbohydrates and derivatives	Other carbohydrates	C12H17NO8	1.9303	pos	286.091	0.00312355	-2.85738	14332-17-3	4.57	4.437	4.496	4.579	4.511	4.644	2.942	2.385	2.444	3.055	2.06	2.669	4.462	4.548	4.422	4.299	4.238	4.53	4.59	4.649	4.891	4.74	4.637	4.779	3.904	4.002	3.588	3.879	3.572	4.056	5.085	5.044	5.034	4.978	5.119	5.031	4.585	4.614	4.602
pos_13011	(10betaH,11xi)-11-Hydroxy-13-nor-6-eremophilen-8-one	Terpenoids	Sesquiterpenoids	C14H22O2	1.908	pos	267.133	0.00200044	-0.515069	348615-40-7	5.034	5.044	4.978	5.084	5.061	5.087	3.964	3.899	3.965	4.005	3.883	3.868	3.313	3.254	3.206	3.109	3.147	3.096	4.853	4.86	4.66	4.903	4.506	4.74	4.1	3.958	3.987	3.929	3.907	4.104	3.102	3.169	3.164	3.115	3.139	3.118	4.651	4.662	4.669
pos_13041	4-Hydroxy-3-methoxy-cinnamoylglycine	Amino acids and derivatives	Alpha-amino acids and derivatives	C12H13NO5	1.8409	pos	293.112	0.0013446	-3.28798	-	5.419	5.502	5.401	5.53	5.317	5.433	4.437	4.538	4.277	4.5	4.417	4.373	3.051	2.753	3.072	3.174	2.957	2.969	5.039	5.34	5.241	5.447	4.966	5.355	4.606	4.394	4.473	4.306	4.394	4.537	3.231	3.172	2.898	2.808	3.114	2.911	5.051	5.057	5.065
pos_1305	1-O-Caffeoylglucose	Phenolic acids and derivatives	Cinnamic acids and derivatives	C15H18O9	2.5624	pos	325.091	0.00240795	-2.96742	14364-08-0	4.26	4.04	3.789	3.969	4.073	4.065	3.518	3.821	3.572	3.578	3.655	3.786	4.071	4.239	4.163	3.962	4.176	4.161	3.546	4.196	4.25	4.104	4.055	4.087	3.713	3.6	3.626	3.334	3.653	3.691	3.934	3.688	3.81	4.307	3.93	3.838	3.974	3.958	3.974
pos_13127	Indole-3-Acetamide	Indoles and derivatives	Indoles and derivatives	C10H10N2O	1.4358	pos	175.086	0.00350948	-2.04657	879-37-8	4.351	4.406	4.204	4.368	4.295	4.356	4.427	3.994	4.271	4.364	4.127	4.075	4.104	4.206	4.236	3.962	4.079	4.17	4.121	4.299	4.248	4.347	4.429	4.391	4.378	4.449	4.454	4.539	4.356	4.394	4.337	4.134	4.241	4.229	4.066	4.169	4.265	4.277	4.295
pos_13134	Calystegine B2	Alkaloids and derivatives	Tropane alkaloids	C7H13NO4	1.4138	pos	140.07	0.00336671	-1.66866	127414-85-1	3.716	3.743	3.779	3.864	3.693	3.847	4.596	4.94	4.605	4.624	4.874	4.806	5.183	5.125	4.951	5.149	5.125	5.107	3.604	3.713	3.755	3.791	3.972	3.944	4.751	4.704	4.76	4.771	4.891	4.949	5.264	5.308	5.16	5.248	5.074	5.189	4.565	4.596	4.584
pos_13136	3-Indolebutyric acid	Indoles and derivatives	Indoles and derivatives	C12H13NO2	1.3916	pos	221.128	0.0024371	-2.99076	133-32-4	4.114	4.066	3.921	3.754	4.32	4.099	4.578	4.007	4.307	4.614	4.247	4.244	4.931	4.806	4.761	5.012	5.023	4.873	4.14	3.633	3.617	3.717	4.179	3.636	4.559	4.29	4.446	4.258	4.13	4.455	4.77	4.825	4.5	4.604	4.744	4.586	4.337	4.339	4.356
pos_13166	L-Norleucine	Amino acids and derivatives	Alpha-amino acids	C6H13NO2	1.1505	pos	132.102	7.52e-05	-1.35453	327-57-1	6.932	7.023	6.91	7.036	7.095	7.038	6.759	6.744	6.644	6.88	6.729	6.762	4.891	4.996	4.884	4.781	4.752	5.061	7.143	7.234	7.197	7.308	7.137	7.17	7.03	7.047	7.096	7.164	6.96	7.111	5.172	5.065	4.928	4.86	4.844	4.925	6.94	6.941	6.94
pos_13185	N2-Succinyl-L-ornithine	Amino acids and derivatives	Alpha-amino acids and derivatives	C9H16N2O5	1.1086	pos	233.113	0.00297106	-2.92676	899816-95-6	5.542	5.585	5.454	5.583	5.462	5.567	5.009	4.938	4.867	5.09	4.949	4.869	3.257	3.142	3.075	3.068	3.054	3.222	5.304	5.387	5.312	5.484	5.142	5.422	5.152	5.099	5.095	4.947	5.019	5.123	3.273	3.363	3.125	3.025	2.816	3.185	5.217	5.23	5.248
pos_13187	L-Lysine	Amino acids and derivatives	Alpha-amino acids	C6H14N2O2	1.1086	pos	129.102	0.00180595	-0.671823	10098-89-2;56-87-1	5.169	5.28	5.223	5.319	5.232	5.293	4.551	4.705	4.607	4.707	4.751	4.734	3.155	3.241	3.128	3.139	3.137	3.205	5.111	5.326	5.235	5.403	5.1	5.376	4.917	4.759	4.864	4.6	4.835	4.929	3.402	3.322	3.405	3.233	3.341	3.298	5.067	5.067	5.051
pos_13194	(R)-beta-Aminoisobutyric acid	Amino acids and derivatives	Beta-amino acids and derivatives	C4H9NO2	1.0883	pos	86.0607	0.00847073	5.96139	2140-95-6	3.744	3.735	3.735	3.691	3.833	3.801	4.341	4.435	4.44	4.407	4.405	4.576	4.552	4.646	4.458	4.502	4.474	4.583	3.886	3.54	3.693	3.629	3.979	3.836	4.309	4.359	4.273	4.598	4.39	4.412	4.796	4.726	4.597	4.58	4.53	4.701	4.075	4.075	4.135
pos_13202	Caffeoyl C1-glucuronide	Phenolic acids and derivatives	Cinnamic acids and derivatives	C15H16O10	1.0476	pos	374.107	0.00309758	-3.09589	-	4.883	4.96	4.859	4.943	5.002	5.001	3.759	3.155	3.201	3.801	3.465	3.553	4.59	4.576	4.624	4.378	4.583	4.539	4.974	4.86	4.883	4.961	4.985	4.974	3.763	4.164	3.773	3.649	3.695	4.268	4.616	4.552	4.671	4.683	4.644	4.552	4.761	4.767	4.789
pos_13204	2-Keto-6-acetamidocaproate	Organic acids and derivatives	Organic acids and derivatives	C8H13NO4	1.0476	pos	229.118	0.00205426	-2.94936	-	6.109	6.169	6.092	6.184	6.006	6.082	5.394	5.39	5.298	5.49	5.426	5.342	3.007	3.066	3.455	3.059	2.333	3.292	5.694	5.97	5.882	6.051	5.645	6.043	5.559	5.458	5.47	5.214	5.396	5.553	3.128	3.317	3.124	2.998	2.847	3.131	5.777	5.782	5.799
pos_13213	Gamma-Glutaminyl-4-hydroxybenzene	Amino acids and derivatives	Alpha-amino acids	C11H14N2O4	1.0285	pos	221.093	0.00269063	4.39398	30382-24-2	5.264	5.341	5.211	5.359	5.148	5.184	5.038	4.718	4.793	4.975	4.782	4.737	4.651	4.764	4.693	4.474	4.56	4.606	4.735	5.042	4.916	5.076	4.93	5.013	4.991	5.022	5.064	5.12	4.943	4.983	4.513	4.566	4.641	4.67	4.427	4.459	4.943	4.952	4.969
pos_13215	Lipoamide	Others	Others	C8H15NOS2	1.0285	pos	170.044	0.00691041	-6.43154	940-69-2	3.893	3.778	3.922	3.875	4.026	3.997	4.652	4.779	4.774	4.729	4.612	4.708	3.39	3.069	3.16	3.078	2.927	3.056	3.767	3.442	3.55	3.478	3.971	3.826	4.811	4.859	4.627	4.675	4.814	4.543	3.869	3.955	3.894	3.618	3.727	3.705	4.108	4.11	4.158
pos_13217	Tyramine	Others	Amines and derivatives	C8H11NO	1.0285	pos	138.091	0.00797097	-2.44209	51-67-2	1.967	2.706	2.456	2.23	3.184	2.514	4.25	3.946	3.947	4.206	3.881	4.079	2.797	2.799	2.713	2.765	2.78	2.73	2.297	1.954	1.912	2.655	2.531	2.351	4.479	4.705	4.543	4.967	4.583	4.27	3.252	3.097	3.054	3.049	3.028	2.999	3.663	3.719	3.707
pos_13218	4-Methylbenzaldehyde	Others	Others	C8H8O	1.0285	pos	121.065	0.00152805	0.115611	104-87-0	4.362	4.478	4.39	4.478	4.519	4.427	5.167	4.853	4.918	5.164	4.938	5.07	4.212	4.263	4.234	4.253	4.254	4.209	4.416	4.581	4.532	4.674	4.504	4.576	5.32	5.506	5.389	5.506	5.382	5.159	4.335	4.237	4.196	4.127	4.227	4.123	4.72	4.721	4.733
pos_13227	Nicotinic acid ribonucleoside	Carbohydrates and derivatives	Other carbohydrates	C11H14NO6+	1.0095	pos	298.114	0.00198721	-8.61771	4013-06-03	4.478	4.49	4.427	4.499	4.436	4.6	5.081	5.098	4.983	5.167	4.819	5.689	0.04222	0.04174	2.071	0.03419	1.897	2.229	4.262	4.482	4.485	4.562	4.304	4.513	5.078	5.058	5.083	4.687	4.977	4.965	2.198	2.232	2.063	1.206	1.467	0.03845	4.554	4.542	4.56
pos_13252	Ile Ser Asp	Others	Aldehydes and derivatives	C13H23N3O7	0.9907	pos	334.16	0.00131322	-3.92893	-	4.772	4.808	4.659	4.751	4.835	4.871	5.345	5.61	5.208	5.383	5.614	5.495	2.245	3.44	3.076	2.15	2.459	3.395	4.711	4.717	4.758	4.801	4.576	4.773	5.23	5.213	5.155	5.228	5.259	5.397	3.196	2.352	3.712	2.858	2.622	3.862	4.811	4.813	4.823
pos_13257	Sebacic acid	Lipids	Fatty Acyls	C10H18O4	0.9907	pos	220.154	0.00365427	-2.80436	111-20-6	3.692	3.702	3.714	3.785	3.757	3.825	4.021	3.58	3.461	4.005	3.624	3.507	3.656	3.754	3.785	3.682	3.677	3.719	3.996	4.15	4.086	4.117	3.93	4.007	4.102	4.22	4.15	4.019	4.133	3.937	4.254	4.297	4.369	4.297	4.202	4.211	4.084	4.083	4.109
pos_13261	(3xi,6xi)-Cyclo(alanylvalyl)	Amino acids and derivatives	Alpha-amino acids and derivatives	C8H14N2O2	0.9907	pos	171.112	0.00448254	-2.57956	-	4.94	4.937	4.856	4.954	4.939	4.919	5.138	5.251	5.084	5.154	5.217	5.15	3.808	3.811	3.8	3.688	3.759	3.779	4.72	4.881	4.843	4.926	4.706	4.897	5.214	5.114	5.141	4.914	5.105	5.231	3.841	3.819	3.855	3.769	3.737	3.713	4.805	4.806	4.843
pos_13272	Isopropyl apiosylglucoside	Carbohydrates and derivatives	Glucosides	C14H26O10	0.9718	pos	372.187	0.00613051	0.690561	147742-24-3	5.097	5.053	4.884	5.082	4.937	4.996	4.324	4.386	4.29	4.327	4.353	4.252	2.936	3.076	2.829	2.678	2.747	2.852	5.044	5.343	5.366	5.445	5.213	5.293	4.38	4.177	4.292	3.994	4.098	4.387	2.643	2.604	2.666	2.735	2.454	2.581	4.842	4.802	4.86
pos_13284	Semilepidinoside B	Carbohydrates and derivatives	Other carbohydrates	C17H22N2O7	0.9526	pos	430.156	0.00180654	-7.70902	-	5.249	5.3	5.304	5.349	5.249	5.311	5.153	5.211	4.747	5.314	5.095	5.063	4.053	3.832	4.047	3.731	3.794	3.838	5.255	5.527	5.463	5.528	5.37	5.611	5.234	5.141	5.066	5.099	5.145	5.327	3.771	3.699	3.951	3.919	3.762	3.853	5.172	5.185	5.191
pos_13293	Adenosine	Phenolic acids and derivatives	Benzoic acids and derivatives	C10H13N5O4	0.9526	pos	268.103	0.00229014	-3.21706	58-61-7	6.556	6.532	6.546	6.612	6.386	6.557	7.037	7.096	6.819	7.145	7.246	7.045	6.054	6.023	5.985	5.933	5.956	5.873	6.304	6.645	6.61	6.666	6.474	6.661	7.176	7.022	7.13	6.965	7.137	7.222	6.026	5.864	5.966	5.912	5.975	5.872	6.67	6.671	6.697
pos_13317	Pseudouridine	Nucleotides and derivatives	Nucleotides and derivatives	C9H12N2O6	0.9123	pos	245.076	0.00399577	-2.38904	1445-07-4	4.353	4.293	4.294	4.335	4.585	4.407	4.931	4.782	4.804	4.925	4.801	4.8	3.544	3.637	3.564	3.443	3.486	3.535	4.428	4.315	4.247	4.302	4.34	4.338	4.891	4.873	4.84	4.782	4.87	4.89	3.539	3.387	3.577	3.408	3.541	3.411	4.43	4.44	4.464
pos_13345	7-Methylxanthosine	Nucleotides and derivatives	Nucleotides and derivatives	C11H15N4O6+	0.8756	pos	332.133	0.000988199	1.41352	-	5.298	5.253	5.288	5.182	5.396	5.424	4.626	4.012	3.839	4.618	3.638	4.092	5.585	5.44	5.441	5.644	5.521	5.466	5.058	5.135	5.135	5.119	5.262	5.139	4.025	4.422	4.578	5.012	4.341	4.682	5.561	5.457	5.475	5.334	5.413	5.33	5.271	5.272	5.281
pos_13353	2-dehydropantoate	Organic acids and derivatives	Organic acids and derivatives	C6H10O4	0.8756	pos	188.091	0.00330463	-3.20351	-	4.862	4.768	4.74	4.727	4.743	4.705	4.844	4.901	4.933	4.9	5.055	4.937	4.705	4.704	4.818	4.653	4.707	4.695	4.538	4.824	4.766	4.799	4.79	4.77	4.936	4.931	4.911	4.804	4.936	4.956	4.918	4.909	5.007	4.822	4.761	4.697	4.833	4.834	4.861
pos_13363	L-Threonine	Amino acids and derivatives	Alpha-amino acids	C4H9NO3	0.8756	pos	102.055	0.00486927	2.85964	72-19-5	4.733	4.759	4.718	4.827	4.764	4.799	4.767	4.77	4.703	4.818	4.778	4.743	4.084	3.983	3.937	3.848	3.831	3.811	4.632	4.836	4.835	4.902	4.799	4.861	5.101	5.104	5.116	5.026	5.046	5.103	4.516	4.359	4.23	4.141	4.107	4.057	4.647	4.693	4.666
pos_13382	Avenanthramide L	Phenolic acids and derivatives	Benzoic acids and derivatives	C18H15NO5	0.8576	pos	308.09	0.00685361	-5.35419	172549-38-1	3.484	3.229	3.408	3.535	3.751	3.528	3.939	4.138	3.503	3.946	3.95	3.767	5.138	4.993	4.967	5.092	5.011	4.837	3.815	3.588	3.702	3.507	3.597	3.712	3.904	3.717	4.15	3.349	4.011	3.945	4.796	4.425	4.818	4.735	4.767	4.961	4.25	4.25	4.3
pos_13397	Gamma glutamyl ornithine	Amino acids and derivatives	Dipeptide	C10H19N3O5	0.8576	pos	226.118	0.00312202	-2.56317	56523-61-6	5.513	5.541	5.525	5.561	5.408	5.446	3.678	3.882	3.875	3.798	3.713	3.676	0.262	2.207	2.31	0.2849	0.7755	2.003	5.161	5.178	5.107	5.267	4.913	5.28	3.637	3.51	3.576	3.23	3.65	3.676	0.2581	0.417	0.1897	0.1416	0.2394	0.01959	5.103	5.104	5.132
pos_13410	Xanthine	Others	Others	C5H4N4O2	0.8576	pos	153.04	0.00365883	-2.53655	69-89-6	4.302	4.187	4.396	4.303	4.376	4.454	5.041	5.164	5.09	4.777	4.563	4.698	2.596	3.1	2.711	2.619	2.668	2.829	3.804	3.859	3.912	4.175	4.542	4.234	4.908	5.169	4.824	5.427	5.103	4.763	3.603	3.266	2.946	2.8	2.371	3.227	4.486	4.488	4.515
pos_13414	Pipecolic Acid	Amino acids and derivatives	Alpha-amino acids	C6H11NO2	0.8576	pos	130.086	0.00843773	-0.959337	535-75-1;3105-95-1	4.502	4.39	4.373	4.44	4.477	4.544	5.9	5.352	5.029	5.597	5.503	5.29	4.701	4.789	4.724	4.605	4.721	4.65	4.508	4.576	4.494	4.585	4.586	4.514	5.809	5.547	5.498	5.773	5.518	5.776	4.77	4.727	4.729	4.727	4.77	4.733	5.011	5.012	4.939
pos_13415	Cytosine	Others	Diazines	C4H5N3O	0.8576	pos	112.051	0.00162085	1.7446	71-30-7	4.942	4.884	4.883	4.995	4.556	4.871	5.301	5.336	5.228	5.449	5.39	5.303	3.5	3.477	3.542	3.387	3.527	3.331	4.427	5.023	4.955	5.015	4.627	5.041	5.362	5.291	5.281	4.943	5.4	5.372	3.413	3.366	3.483	3.34	3.476	3.385	4.938	4.94	4.953
pos_13417	5-Aminopentanoic acid	Amino acids and derivatives	Other amino acids	C5H11NO2	0.8576	pos	118.086	0.00195701	0.705524	660-88-8	5.923	5.989	5.907	6.05	6.051	6.018	5.937	5.888	5.834	5.984	5.948	5.894	4.817	4.879	4.87	4.764	4.819	4.884	5.965	6.057	6.07	6.146	5.98	6.038	6.037	6.091	6.062	6.038	6.001	6.104	5.048	4.943	4.929	4.836	4.868	4.868	5.88	5.884	5.901
pos_13423	Pyrrolidine	Others	Pyrrolidines	C4H9N	0.8576	pos	72.0815	0.00489248	9.81817	123-75-1	5.328	5.389	5.297	5.428	5.369	5.378	5.232	5.148	5.096	5.268	5.19	5.154	3.571	3.683	3.604	3.469	3.528	3.624	5.263	5.437	5.45	5.538	5.262	5.399	5.306	5.369	5.352	5.32	5.269	5.371	3.904	3.665	3.681	3.514	3.511	3.657	5.203	5.204	5.247
pos_13430	Pyridoxamine 5'-phosphate	Others	Amines and derivatives	C8H13N2O5P	0.8378	pos	266.088	0.00669849	-9.84471	529-96-4	2.515	2.819	3.386	3.07	2.89	3.394	4.692	4.906	4.673	4.786	4.152	5.644	2.529	1.443	2.389	2.536	2.699	2.221	2.771	1.336	1.296	2.658	1.647	3.493	4.652	4.433	4.591	3.899	4.509	4.197	2.104	1.875	2.177	1.641	2.42	1.656	4.088	4.089	4.136
pos_1345	AF Toxin II	Lipids	Fatty Acyls	C17H24O6	6.6693	pos	357.19	0.0081916	-3.45852	-	1.354	2.276	2.033	2.481	3.097	3.009	4.145	4.208	3.99	4.249	4.126	4.098	3.79	3.69	3.985	3.335	3.665	3.66	3.122	2.711	2.728	2.687	2.712	1.676	4.139	3.962	4.043	3.801	3.928	4.249	3.709	3.92	4.037	3.289	3.362	3.515	3.605	3.566	3.624
pos_13454	Adenine	Vitamins	Vitamins	C5H5N5	0.8169	pos	136.062	0.00231786	-1.77857	73-24-5	4.33	4.381	4.509	4.331	5.094	4.819	6.073	5.911	6.113	6.216	6.147	6.235	4.693	4.7	4.646	4.564	4.517	4.712	4.519	4.826	4.687	4.906	5.195	4.768	6.306	6.301	6.287	5.751	6.202	6.278	5.234	5.184	4.741	4.622	4.659	4.82	5.546	5.547	5.524
pos_13479	Histidinal	Others	Amines and derivatives	C6H9N3O	0.7765	pos	122.071	0.00117267	-0.0395774	23784-15-8	4.573	4.505	4.492	4.558	4.757	4.739	4.926	4.927	4.576	4.945	4.974	4.856	5.209	5.338	5.228	5.16	5.209	5.229	4.681	4.885	4.887	4.964	4.883	4.731	5.12	5.178	5.132	4.844	5.018	5.219	5.271	5.316	5.277	5.272	5.247	5.228	4.805	4.806	4.816
pos_1348	1-Heptanol	Lipids	Fatty Acyls	C7H16O	6.7581	pos	158.154	0.00221869	-2.7831	111-70-6	5.668	5.677	5.69	5.7	5.676	5.692	5.884	5.916	5.959	5.891	5.898	5.91	5.804	5.778	5.765	5.7	5.713	5.698	5.572	5.673	5.665	5.672	5.715	5.738	5.838	5.861	5.84	5.784	5.878	5.822	5.778	5.759	5.733	5.735	5.721	5.721	5.697	5.697	5.719
pos_135	Avenoleic acid	Lipids	Fatty Acyls	C18H32O3	13.5583	pos	297.242	0.00375411	-2.55113	177931-23-6	5.254	5.199	5.27	5.371	5.462	5.41	5.417	5.517	5.419	5.368	5.306	5.317	5.18	5.504	5.219	5.2	5.102	5.291	5.116	5.115	5.126	5.235	5.215	5.184	5.494	5.394	5.391	5.523	5.39	5.365	5.721	5.819	5.724	5.295	5.512	5.6	5.344	5.367	5.384
pos_1352	Norbicycloekasantalal	Terpenoids	Monoterpenoids	C11H16O	6.8916	pos	182.154	0.00307884	-2.15877	37720-84-6	4.418	4.439	4.387	4.38	4.516	4.466	4.64	4.588	4.773	4.633	4.566	4.582	4.581	4.498	4.436	4.38	4.386	4.37	4.246	4.346	4.314	4.427	4.474	4.379	4.503	4.515	4.691	4.602	4.521	4.478	4.432	4.405	4.487	4.41	4.386	4.38	4.408	4.409	4.432
pos_13545	Methyldopa	Phenolic acids and derivatives	Phenylpropanoic acids and derivatives	C10H13NO4	0.6432	pos	229.118	0.00241725	-2.55159	555-30-6	5.453	5.496	5.452	5.515	5.31	5.387	4.387	4.367	4.35	4.37	4.268	4.338	3.47	3.592	3.674	2.754	3.142	3.665	4.9	5.283	5.198	5.347	4.983	5.394	4.398	4.349	4.309	4.479	4.334	4.506	3.498	3.594	4	3.79	3.43	3.757	4.993	4.989	5.012
pos_1355	(3beta,6beta)-Furanoeremophilane-3,6-diol 6-acetate	Terpenoids	Sesquiterpenoids	C17H24O4	7.0252	pos	275.163	0.00288523	-4.21251	34335-95-0	3.515	3.553	3.564	3.596	3.63	3.615	3.663	3.747	3.763	3.694	3.672	3.742	3.789	4.042	4.426	3.47	3.649	4.294	3.433	3.476	3.451	3.46	3.443	3.526	3.613	3.629	3.572	3.475	3.682	3.527	3.772	3.507	4.182	3.355	3.56	3.402	3.653	3.634	3.651
pos_13551	N-Methylanthranilic Acid	Phenolic acids and derivatives	Benzoic acids and derivatives	C8H9NO2	0.6432	pos	152.07	0.00566233	-2.98783	119-68-6	3.964	3.853	3.831	3.978	4.154	4.036	4.04	3.955	3.894	4.052	3.663	3.886	3.82	3.816	3.787	3.887	3.734	3.753	3.664	3.781	3.769	3.971	3.784	3.9	4.155	4.209	4.1	4.164	4.074	4.001	4.106	4.12	3.935	3.731	3.755	3.895	3.922	3.923	3.961
pos_136	Avocadyne 4-acetate	Lipids	Fatty Acyls	C19H34O4	13.536	pos	291.231	0.00239574	-2.28988	28884-46-0	4.475	4.465	4.532	4.573	4.704	4.616	5.208	5.21	5.258	5.153	5.067	5.172	4.274	4.409	4.445	4.478	4.296	4.279	4.434	4.406	4.311	4.403	4.392	4.396	5.44	5.263	5.301	5.307	5.245	5.164	4.82	4.701	4.536	4.417	4.518	4.461	4.736	4.738	4.756
pos_13622	Sucrose	Amino acids and derivatives	Other amino acids	C12H22O11	0.6075	pos	365.104	0.00203748	-3.42411	57-50-1	6.064	6.073	6.089	6.163	6.153	6.199	6.232	4.987	5.147	6.318	4.905	5.017	5.93	5.888	5.845	5.843	5.769	5.782	6.215	6.263	6.113	6.126	6.209	6.16	6.515	6.623	6.579	6.798	6.221	6.475	5.939	5.99	5.932	5.825	5.8	5.777	6.261	6.268	6.286
pos_13647	N-methyl-L-glutamic Acid	Amino acids and derivatives	Other amino acids	C6H11NO4	0.6075	pos	203.102	0.00294929	-3.68864	35989-16-3	5.676	5.767	5.819	5.812	5.697	5.665	4.997	4.912	4.896	4.723	4.633	4.712	4.262	4.249	4.236	4.248	4.199	4.188	5.309	5.381	5.236	5.53	5.215	5.576	4.798	5.079	4.726	5.096	4.754	4.841	4.196	4.063	4.067	4.162	4.021	4.034	5.315	5.318	5.343
pos_13648	Asymmetric dimethylarginine	Amino acids and derivatives	Other amino acids	C8H18N4O2	0.6075	pos	203.15	0.00334443	-2.52933	30315-93-6	5.204	5.27	5.138	5.237	5.128	5.25	5.325	4.944	4.962	5.357	4.939	5.008	5.155	5.014	4.904	4.716	4.835	4.895	4.905	5.371	5.332	5.375	5.352	5.26	5.365	5.376	5.335	5.261	5.304	5.377	5.092	4.94	5.144	5.201	5.376	5.043	5.105	5.106	5.135
pos_13650	N-alpha-Acetyl-L-citrulline	Amino acids and derivatives	Alpha-amino acids and derivatives	C8H15N3O4	0.6075	pos	200.103	0.00625506	-2.15084	33965-42-3	5.152	5.209	5.268	5.301	5.083	5.122	4.262	4.182	4.176	4.245	4.073	4.175	3.788	3.796	3.74	3.6	3.485	3.652	4.554	4.929	4.912	5.036	4.781	5.07	4.278	4.179	4.142	4.148	4.207	4.243	3.659	3.669	3.553	3.62	3.792	3.541	4.734	4.735	4.786
pos_13658	Fagomine	Others	Piperidines	C6H13NO3	0.6075	pos	148.096	0.00636549	-2.90433	53185-12-9	4.703	4.692	4.744	4.713	4.699	4.721	4.719	4.414	4.448	4.689	4.367	4.425	5.095	5.098	4.959	5.079	5.099	5.031	4.518	4.613	4.622	4.678	4.609	4.68	4.584	4.668	4.626	4.49	4.552	4.647	5.061	5.036	5.062	5.128	5.045	5.019	4.659	4.66	4.711
pos_13663	Maltol	Others	Others	C6H6O3	0.6075	pos	127.039	0.00028745	-0.599121	118-71-8	6.215	6.282	6.316	6.357	6.501	6.44	6.42	6.21	6.081	6.281	5.955	5.957	6.441	6.421	6.378	6.33	6.346	6.332	6.348	6.313	6.355	6.402	6.478	6.476	6.456	6.427	6.31	6.402	6.226	6.342	6.446	6.386	6.389	6.366	6.429	6.358	6.194	6.194	6.197
pos_13692	L-2,4-diaminobutyric acid	Amino acids and derivatives	Alpha-amino acids	C4H10N2O2	0.5888	pos	101.071	0.00400257	3.02157	305-62-4;1758-80-1	4.605	4.643	4.614	4.677	4.514	4.561	4.022	4.274	4.144	4.324	4.345	4.475	2.404	2.553	2.45	2.595	2.628	2.557	4.253	4.572	4.521	4.633	4.472	4.554	4.886	4.596	4.78	4.369	4.713	4.788	3.753	2.609	2.686	2.621	2.545	2.758	4.502	4.492	4.527
pos_137	Pc(p-16:0/2:0)	-	-	C26H52NO7P	13.4714	pos	522.354	0.0016583	-2.81253	-	7.745	7.751	7.698	7.784	7.701	7.773	5.947	6.379	5.735	5.727	6.025	5.919	7.906	7.943	7.945	7.892	7.861	7.843	7.556	7.685	7.683	7.732	7.715	7.715	5.952	5.782	5.859	5.742	5.714	6.068	7.788	7.786	7.835	7.789	7.76	7.735	7.702	7.704	7.725
pos_13702	Beta-Alanyl-L-arginine	Others	Peptidomimetics	C9H19N5O3	0.5701	pos	246.155	0.00342557	-2.8349	-	5.44	5.494	5.441	5.523	5.254	5.376	3.455	3.623	3.507	3.779	3.68	3.711	2.282	2.623	2.12	2.671	1.664	2.343	5.018	5.358	5.364	5.445	4.945	5.447	3.336	3.247	3.175	3.467	3.347	3.922	1.781	1.79	1.77	1.681	1.696	1.694	4.864	4.865	4.893
pos_13705	L-erythro-4-Hydroxyarginine	Amino acids and derivatives	Alpha-amino acids	C6H14N4O3	0.5701	pos	232.14	0.00252694	-3.27524	61370-10-3	5.366	5.374	5.349	5.412	5.229	5.375	4.269	4.438	4.31	4.253	4.377	4.367	2.248	2.868	2.336	2.241	2.231	2.78	5.053	5.344	5.351	5.508	5.239	5.473	4.324	4.138	4.204	3.844	4.257	4.47	2.198	0.9908	2.245	2.51	2.449	2.219	4.919	4.92	4.941
pos_13722	(E)-2-Penten-1-ol	Others	Alcohols and derivatives	C5H10O	0.5701	pos	104.107	0.00197927	3.22561	1576-96-1	6.544	6.543	6.545	6.567	6.587	6.615	6.878	6.906	6.919	6.889	6.957	6.94	6.366	6.457	6.325	6.402	6.284	6.333	6.52	6.65	6.621	6.655	6.668	6.657	6.972	6.963	6.982	6.921	6.983	6.973	6.555	6.569	6.443	6.348	6.469	6.44	6.682	6.707	6.702
pos_13743	Proline betaine	Amino acids and derivatives	Other amino acids	C7H13NO2	0.551	pos	161.128	0.00490228	-2.18838	471-87-4	3.832	3.82	3.879	3.769	3.714	3.855	4.248	3.987	4.094	3.458	3.491	3.458	2.773	2.573	2.773	2.595	2.694	2.846	3.667	3.907	3.977	4.051	3.731	3.867	3.292	3.501	3.494	3.705	3.297	3.481	2.893	2.941	2.902	2.672	2.901	2.813	3.566	3.577	3.6
pos_13790	(3S,5S)-3,5-Diaminohexanoate	Amino acids and derivatives	Beta-amino acids and derivatives	C6H14N2O2	0.533	pos	129.102	0.000518123	-0.767773	17027-83-7	4.885	4.971	4.944	4.986	4.843	5.008	5.089	4.747	4.813	4.934	4.785	4.809	3.524	3.518	3.71	3.511	3.359	3.462	4.859	5.178	5.158	5.261	5.063	5.187	5.051	5.022	5.049	5.067	4.856	5.131	3.732	3.598	3.666	3.639	3.633	3.645	4.836	4.837	4.832
pos_1381	3,14-Dihydroxy-11,13-dihydrocostunolide	Terpenoids	Other terpenoids	C15H22O4	7.8808	pos	249.148	0.00495334	-2.5205	102518-83-2	2.521	2.916	2.574	2.386	2.095	2.048	3.948	4.759	4.328	4.069	4.328	4.333	2.1	2.45	2.222	0.862	1.221	0.8672	2.13	2.351	2.204	2.482	1.172	1.28	4.427	4.008	4.407	3.836	3.883	4.589	1.332	2.424	2.448	2.075	0.9102	2.481	3.568	3.57	3.6
pos_139	17-Hydroxylinolenic acid	Lipids	Fatty Acyls	C18H30O3	13.3296	pos	277.215	0.00284948	-2.70452	-	6.053	5.935	5.922	6.039	6.286	6.439	6.963	6.594	6.484	6.867	6.461	6.539	5.647	5.789	5.708	5.739	5.565	5.699	6.247	6.186	5.901	6.185	6.292	6.083	7.006	6.986	6.85	7.128	6.892	6.857	6.638	6.684	6.573	5.881	6.294	6.586	6.345	6.346	6.377
pos_1396	Tanacetol A	Terpenoids	Sesquiterpenoids	C17H26O4	8.8012	pos	277.179	0.00481526	-2.72125	86778-06-5	1.879	2.406	2.017	2.006	2.335	2.552	4.281	4.02	4.12	4.173	3.966	4.177	2.082	2.666	2.567	2.287	1.766	2.678	1.775	1.866	2.011	2.05	2.375	1.914	4.093	4.081	4.044	3.787	3.9	4.019	2.755	3.025	2.736	1.784	1.798	2.102	3.358	3.354	3.384
pos_1415	6-Hydroxy-4,6-dimethyl-3-hepten-2-one	Others	Alcohols and derivatives	C9H16O2	9.5098	pos	157.122	0.00275977	-1.85419	83348-17-8	2.97	2.904	3.079	3.138	3.324	3.483	4.672	4.034	4.087	4.49	3.835	4.064	2.953	3.021	3.02	2.869	2.913	2.939	3.094	3.053	2.921	3.156	3.359	3.067	4.573	4.608	4.48	4.665	4.427	4.474	3.739	3.803	3.742	3.098	3.31	3.702	3.79	3.808	3.809
pos_1435	7-Dehydrodesmosterol	Steroids and steroid derivatives	Cholestane steroids	C27H42O	10.3318	pos	383.327	0.00571452	-9.80269	1715-86-2	4.292	4.094	4.227	4.109	3.94	4.03	4.01	3.812	3.938	3.927	4.036	4.073	3.795	3.805	3.774	3.84	3.672	3.816	3.737	3.81	3.639	3.777	3.744	3.922	3.978	3.929	3.958	3.856	3.959	3.987	3.922	3.944	3.823	3.846	3.716	3.813	3.803	3.846	3.819
pos_1441	19-Hydroxyandrost-4-ene-3,17-dione	Steroids and steroid derivatives	Androstane steroids	C19H26O3	10.5777	pos	303.195	0.00223269	-2.51967	510-64-5	3.854	3.218	3.596	3.859	3.747	3.77	3.788	2.173	2.206	2.203	2.165	2.213	4.419	3.98	4.887	3.407	4.585	5.093	3.579	3.01	3.011	3.327	3.048	3.066	3.4	3.864	3.308	3.786	2.364	2.742	4.123	3.902	4.485	3.284	3.378	3.856	3.965	3.954	3.972
pos_1458	(ent-16betaOH)-16,17-Dihydroxy-9(11)-kauren-19-oic acid	Terpenoids	Diterpenoids	C20H30O4	10.9666	pos	335.22	0.00331935	-3.69595	55483-24-4	3.123	2.687	3.034	3	3.013	3.013	5.421	2.65	2.746	3.715	2.735	2.791	4.295	4.219	4.428	4.014	4.191	4.259	3.548	2.847	2.92	3.024	2.888	2.5	3.303	2.82	3.99	4.447	2.634	3.305	4.361	4.832	4.79	4.209	4.652	4.387	4.029	4.038	4.056
pos_146	(S)-Nerolidol 3-O-[a-L-Rhamnopyranosyl-(1->4)-a-L-rhamnopyranosyl-(1->2)-b-D-glucopyranoside]	Carbohydrates and derivatives	Oligosaccharides	C33H56O14	12.5447	pos	694.399	0.00211229	-3.17959	-	3.118	3.964	3.406	3.817	3.948	4.169	5.78	6.168	5.515	5.998	5.971	5.809	3.161	3.391	3.88	3.414	3.394	1.282	3.885	3.904	3.332	3.791	3.424	3.567	5.589	5.59	5.923	5.812	5.882	5.992	4.203	3.665	3.633	4.064	3.789	3.861	5.152	5.156	5.172
pos_1468	2-Hydroxyacorenone	Others	Others	C15H24O2	11.162	pos	254.211	0.00553517	-3.22766	185154-94-3	4.014	4.17	4.134	4.195	4.087	4.152	4.3	4.35	4.297	4.213	4.152	4.24	4.161	4.067	4.015	4.004	3.937	3.942	3.906	4.044	4.007	3.971	3.891	4.213	4.132	4.166	4.185	4.134	4.109	4.045	3.984	4.062	4.006	3.989	3.919	3.978	4.054	4.02	4.061
pos_1472	Isopimaric acid	Terpenoids	Diterpenoids	C20H30O2	11.2492	pos	267.21	0.00249868	-2.54885	5835-26-7	3.034	2.918	2.876	3.153	4.572	3.302	4.971	2.585	2.619	3.673	2.578	2.607	3.681	3.246	3.797	2.785	3.102	3.632	5.253	3.016	3.014	3.987	3.457	3.083	3.72	3.415	4.364	4.742	2.6	3.585	3.766	3.914	4.005	3.097	3.352	3.974	3.975	3.978	3.994
pos_148	Pe(14:0/0:0)	-	-	C19H40NO7P	12.6755	pos	426.26	0.00180616	-3.28467	-	5.855	5.826	5.674	5.886	5.879	5.858	4.198	4.575	3.925	4.285	4.378	4.201	6.412	6.474	6.428	6.4	6.417	6.4	5.756	5.969	5.897	6.016	5.813	5.845	4.384	4.113	4.379	4.287	4.21	4.385	6.177	6.191	6.28	6.203	6.171	6.113	5.953	5.953	5.971
pos_149	15(s)-hpete	Lipids	Fatty Acyls	C20H32O4	12.4176	pos	301.215	0.00221689	-2.59259	70981-96-3	5.951	5.259	5.629	5.856	5.785	6.003	6.005	5.07	4.832	5.276	4.669	4.757	5.425	6.09	6.178	5.023	5.341	6.068	6.273	5.51	5.12	5.486	5.59	5.354	5.526	5.426	5.508	6.718	5.434	5.986	6.02	5.782	5.87	5.056	5.482	5.579	5.774	5.781	5.799
pos_1490	(1alpha,4beta,5beta)-4-Hydroxy-7(11),10(14)-guaiadien-8-one	Terpenoids	Sesquiterpenoids	C15H22O2	11.583	pos	235.169	0.00400886	-2.45008	-	2.943	2.83	2.792	3.075	3.079	3.146	4.419	4.382	4.077	4.383	4.476	4.342	3.167	3.124	3.133	2.941	3.045	3.065	2.833	2.834	2.736	2.95	2.86	2.675	4.366	4.25	4.262	4.357	4.328	4.397	3.894	4.079	3.79	3.558	3.499	3.753	3.701	3.702	3.727
pos_1494	Feniculin	Others	Phenol ethers	C14H18O	11.6265	pos	443.232	0.00186998	-7.405	78259-41-3	4.139	3.761	4.081	4.064	3.677	4.533	4.39	4.478	4.589	4.503	4.389	4.489	4.767	4.098	4.186	4.119	3.631	3.735	4.688	4.204	3.86	3.991	4.033	3.852	4.32	4.059	4.295	4.433	4.697	4.456	3.637	3.619	3.637	4.136	3.685	3.748	4.165	4.168	4.18
pos_150	Mangalkanyl glucoside	Carbohydrates and derivatives	Glucosides	C21H38O6	12.0932	pos	369.262	0.00705912	-3.49985	259144-63-3	2.398	3.059	2.4	2.811	2.806	2.589	4.358	4.414	4.605	4.336	3.818	4.317	2.686	2.661	3.153	2.874	2.284	2.543	2.293	2.385	2.342	2.41	2.374	2.636	5.224	4.821	4.952	4.684	4.951	4.466	2.85	3.168	3.092	2.592	2.39	2.552	3.868	3.832	3.886
pos_1504	Cinnamyl alcohol	Others	Alcohols and derivatives	C9H10O	11.8493	pos	269.153	0.00276017	-2.36736	104-54-1;4407-36-7	4.134	4.137	4.2	4.214	4.174	4.236	4.376	4.442	4.47	4.454	4.409	4.426	4.256	4.252	4.226	4.158	4.232	4.169	3.932	4.22	4.178	4.195	4.189	4.18	4.417	4.368	4.375	4.34	4.446	4.375	4.289	4.214	4.219	4.228	4.169	4.208	4.152	4.15	4.17
pos_1510	Adrenosterone	Steroids and steroid derivatives	Androstane steroids	C19H24O3	11.916	pos	283.169	0.00222281	-0.771693	382-45-6	3.687	3.925	3.717	3.798	4.53	4.01	4.093	3.855	3.946	3.887	3.797	3.886	3.98	4.472	4.174	3.655	3.839	4.054	5.032	3.756	3.831	4.109	4.454	3.864	4.029	3.993	3.978	4.179	4.002	3.815	3.837	4.194	4.534	3.741	3.927	4.074	3.959	3.949	3.967
pos_1514	(10E,12Z)-(9S)-9-Hydroperoxyoctadeca-10,12-dienoic acid	Lipids	Fatty Acyls	C18H32O4	12.0044	pos	330.263	0.0021173	-3.51778	29774-12-7	4.318	4.339	4.328	4.432	4.498	4.483	5.216	4.881	4.873	5.111	4.817	4.867	4.438	4.458	4.426	4.35	4.345	4.359	4.395	4.262	4.226	4.315	4.341	4.269	5.329	5.233	5.24	5.217	5.173	5.069	4.842	4.968	4.861	4.439	4.552	4.776	4.619	4.618	4.635
pos_1526	Traumatin	Lipids	Fatty Acyls	C12H20O3	12.2029	pos	195.137	0.002944	-2.32535	65410-38-0	3.671	3.851	3.848	3.858	4.1	3.907	4.741	4.154	4.173	4.395	4.045	4.11	3.758	3.81	3.745	3.695	3.643	3.673	3.741	3.616	3.55	3.634	3.924	3.605	5.077	4.859	4.654	5.614	4.611	4.456	4.679	4.797	4.752	4.215	4.323	4.64	4.357	4.364	4.382
pos_154	Carvyl acetate	Terpenoids	Monoterpenoids	C12H18O2	8.4962	pos	195.137	0.00192194	-2.40352	97-42-7	5.005	4.987	4.986	5.057	5.636	5.623	6.878	7.053	6.915	6.906	6.983	6.947	5.101	5.136	5.251	5.063	5.021	5.069	5.591	5.255	5.327	5.257	5.778	5.075	6.952	6.866	6.954	6.796	6.846	6.996	5.842	6.167	5.911	5.367	5.574	5.861	6.32	6.321	6.342
pos_155	Perillyl acetate	Terpenoids	Monoterpenoids	C12H18O2	7.5967	pos	195.137	0.00192636	-2.46672	15111-96-3	4.172	4.205	4.24	4.216	4.421	4.382	6.652	6.764	6.561	6.703	6.751	6.698	4.235	4.197	4.266	4.132	4.142	4.124	4.297	4.158	4.158	4.177	4.348	4.176	6.653	6.556	6.629	6.491	6.62	6.788	4.443	4.585	4.395	4.265	4.278	4.363	5.999	6.003	6.02
pos_1564	Sphinganine	Others	Amines and derivatives	C18H39NO2	12.6326	pos	302.304	0.00167361	-2.97416	764-22-7	6.211	6.178	6.09	5.897	6.342	6.343	4.987	4.385	4.483	5.017	4.487	4.514	4.28	4.559	4.405	4.204	4.396	4.223	6.1	6.045	5.557	5.751	6.162	5.644	4.995	5.05	5.403	5.651	5.067	5.076	4.273	4.197	4.418	4.143	4.166	4.218	5.798	5.803	5.817
pos_1567	Pe(p-16:0/2:0)	-	-	C23H46NO7P	12.6547	pos	480.307	0.00175902	-2.60705	-	4.727	4.661	4.541	4.762	4.541	4.724	4.324	4.547	4.19	4.414	4.539	4.366	5.589	5.467	5.576	5.507	5.643	5.489	4.536	5.028	4.939	4.953	4.96	4.857	4.656	4.314	4.477	4.52	4.477	4.421	5.891	6.077	6.006	5.721	5.738	5.718	5.155	5.151	5.168
pos_1570	Oryzalexin S	Terpenoids	Diterpenoids	C20H32O2	12.6755	pos	322.273	0.00151128	-3.3988	143437-61-0	4.291	4.401	4.409	4.478	4.608	4.466	5.292	5.205	5.059	5.368	5.259	5.367	3.978	4.018	3.834	3.841	3.833	3.877	4.152	4.189	4.188	4.255	4.152	4.242	5.111	5.091	5.011	5.093	5.036	5.381	4.418	4.803	4.482	3.807	4.055	4.386	4.659	4.653	4.667
pos_1591	Pe(p-16:0/3:0)	-	-	C24H48NO7P	12.8879	pos	494.323	0.00161326	-2.92066	-	5.803	5.783	5.683	5.846	5.786	5.822	4.475	4.856	4.001	4.214	4.646	4.266	6.357	6.415	6.464	6.411	6.431	6.387	5.671	5.906	5.888	5.871	5.876	5.844	4.368	3.906	4.458	4.187	4.297	4.537	6.296	6.513	6.408	6.312	6.319	6.278	5.898	5.895	5.913
pos_16	L-Galactose	Carbohydrates and derivatives	Monosaccharides	C6H12O6	0.6075	pos	145.049	0.00187965	-1.75569	12772-65-5;15572-79-9	6.584	6.626	6.63	6.656	6.935	6.722	6.441	6.323	5.983	6.301	5.909	5.915	6.709	6.691	6.652	6.603	6.618	6.601	6.718	6.525	6.561	6.596	6.736	6.699	6.355	6.408	6.303	6.591	6.19	6.408	6.688	6.637	6.653	6.636	6.7	6.628	6.492	6.494	6.514
pos_1620	Apo-15-zeaxanthinal	Vitamins	Vitamins	C20H28O2	13.1814	pos	301.215	0.00179295	-3.20488	-	5.452	5.38	5.329	5.41	5.586	5.51	5.585	4.407	4.448	5.254	4.367	4.375	4.866	4.867	5.262	4.057	4.654	5.113	5.451	5.004	5.077	5.197	5.504	4.871	4.825	4.987	5.21	5.395	4.735	4.986	4.815	5.109	5.151	4.355	4.693	4.862	5.183	5.18	5.197
pos_1625	Pe(p-16:0/4:0)	-	-	C25H50NO7P	13.2026	pos	508.339	0.0035874	-2.22504	-	4.894	4.972	4.839	4.917	4.874	4.939	3.176	3.619	3.174	3.354	3.344	3.162	5.292	5.269	5.275	5.251	5.286	5.228	4.703	4.921	4.892	4.982	4.91	4.903	3.922	3.382	3.508	3.108	3.805	3.655	5.223	5.233	5.307	5.183	5.142	5.086	4.896	4.913	4.931
pos_163	Pantothenic acid	Others	Alcohols and derivatives	C9H17NO5	2.2426	pos	220.118	0.00311923	-2.02794	79-83-4	5.447	5.343	5.361	5.381	5.32	5.408	5.903	6.165	5.94	6.005	6.14	6.12	5.818	5.774	5.859	5.863	5.798	5.727	5.087	5.274	5.406	5.315	5.571	5.247	6.058	5.964	5.971	5.953	6.019	5.995	6.059	6.038	5.933	5.72	5.588	5.822	5.695	5.696	5.726
pos_1641	Pe(19:0/0:0)	-	-	C24H50NO7P	13.3494	pos	496.338	0.00165121	-3.16743	-	7.935	7.952	7.894	7.997	7.931	7.977	6.406	6.858	6.342	6.385	6.666	6.545	8.232	8.233	8.197	8.184	8.161	8.145	7.818	7.993	8.002	8.004	7.965	7.989	6.588	6.415	6.52	6.2	6.446	6.76	8.199	8.213	8.164	8.089	8.135	8.142	8.002	7.996	8.021
pos_1643	(1S,2S,4S,5R)-1,8-Epoxy-p-menthane-2,5-diol	Others	Others	C10H18O3	13.3697	pos	395.239	0.00425535	-2.71219	219546-83-5	4.351	4.35	4.5	4.481	4.437	4.381	5.108	4.985	5.06	5.029	4.952	4.987	4.383	4.439	4.378	4.323	4.442	4.36	4.318	4.463	4.512	4.499	4.533	4.574	5.12	5.095	5.02	5.053	5.064	4.916	4.418	4.381	4.37	4.48	4.377	4.389	4.439	4.477	4.457
pos_1660	Alpha-Tocopherolquinone	Terpenoids	Diterpenoids	C29H50O3	13.6243	pos	429.372	0.0154499	-2.47925	7559-04-08	3.175	4.573	4.31	4.313	4.39	4.309	4.164	4.477	5.602	5.423	5.235	5.576	5.345	5.198	4.056	4.141	4.386	4.499	3.181	4.624	4.273	4.134	4.087	4.192	4.441	4.116	5.15	5.012	5.316	5.399	5.254	5.178	4.553	4.437	4.266	4.146	4.371	4.456	4.507
pos_1719	2-Isopropyl-1,4-hexadiene	Others	Hydrocarbons and derivatives	C9H16	14.0252	pos	271.241	0.0109688	6.49236	-	4.793	4.551	4.606	4.79	4.696	4.616	4.246	4.093	4.188	4.173	4.063	4.118	4.7	4.147	4.518	3.82	4.066	3.941	4.031	3.939	4.156	4.165	4.669	4.293	4.077	4.33	4.273	4.134	4.114	3.993	4.133	4.116	4.036	3.966	3.94	3.814	4.242	4.242	4.323
pos_1743	Sphingosine	Others	Amines and derivatives	C18H37NO2	13.9814	pos	300.289	0.00369168	-2.93741	123-78-4	6.342	6.417	6.467	6.409	6.451	6.482	5.232	5.137	5.232	5.216	5.148	5.081	5.728	5.695	5.535	5.593	5.626	5.442	5.877	5.967	5.974	6.093	5.885	6.221	5.063	5.121	5.12	5.061	5.205	5.209	5.713	5.847	5.681	5.449	5.628	5.538	5.974	5.976	6.013
pos_1747	6-Deoxohomodolichosterone	Steroids and steroid derivatives	Other steroids	C29H50O4	13.9606	pos	463.377	0.0134374	-3.60363	110345-06-7	4.916	5.15	5.125	5.146	5.181	5.108	5.369	4.489	4.698	4.496	4.72	4.625	4.421	5.031	5.136	4.98	4.967	4.845	4.678	4.692	4.868	4.969	5.005	5	5.113	4.768	4.674	4.648	4.707	4.692	4.706	5.01	4.964	5.176	4.97	4.626	3.89	3.805	3.9
pos_1770	Alpha-Ionone	Terpenoids	Sesquiterpenoids	C13H20O	13.9003	pos	210.185	0.00252551	-2.98122	127-41-3	4.844	4.913	4.895	4.955	4.932	4.881	5.23	5.2	5.195	5.192	5.271	5.276	5.015	5.002	4.962	5.008	4.94	4.934	4.856	4.938	4.786	4.97	4.913	5.037	5.154	5.166	5.097	5.118	5.139	5.22	5.15	5.18	5.038	5.011	4.939	4.994	4.932	4.933	4.954
pos_1775	3,5,5-Trimethyl-2-cyclohexen-1-one	Others	Others	C9H14O	13.9003	pos	156.138	0.00194714	-2.31632	78-59-1	4.708	4.806	4.768	4.854	4.805	4.741	5.09	4.982	5.052	5.033	5.083	5.119	4.908	4.891	4.847	4.912	4.838	4.832	4.747	4.844	4.674	4.885	4.781	4.956	5.025	5.044	4.953	5.024	5.002	5.073	5.047	5.069	4.928	4.855	4.819	4.905	4.817	4.828	4.836
pos_1827	Thymol	Terpenoids	Monoterpenoids	C10H14O	13.75	pos	151.111	0.00409554	-2.18309	89-83-8	4.186	4.216	4.246	4.277	4.264	4.245	4.873	4.53	4.54	4.766	4.484	4.532	4.293	4.282	4.213	4.156	4.181	4.143	4.095	4.135	4.036	4.199	4.22	4.244	5.158	5.01	5.028	5.173	5.161	4.665	4.441	4.458	4.365	4.326	4.245	4.275	4.391	4.392	4.422
pos_1847	2,4,4-Trimethylcyclopentanone	Others	Ketones and derivatives	C8H14O	13.7109	pos	109.101	0.00142338	1.66179	4694-12-06	4.167	4.353	4.269	4.256	4.48	4.468	5.118	4.859	4.714	4.648	4.712	4.831	4.902	4.735	4.638	4.613	4.608	4.647	4.535	4.317	4.27	4.333	4.406	4.47	4.808	4.86	5.558	5.194	4.752	4.735	4.611	4.627	4.89	4.812	4.541	4.637	4.571	4.571	4.56
pos_1853	3-Hydroxy-10'-apo-b,y-carotenal	Terpenoids	Sesterterpenoids	C27H36O2	13.6888	pos	375.267	0.004195	-3.18209	79709-31-2	3.909	3.998	3.915	4.006	4.087	4.082	5.684	5.746	5.483	5.761	5.77	5.69	3.565	3.493	3.405	3.306	3.387	3.197	3.667	3.686	3.585	3.834	3.525	3.89	5.525	5.406	5.501	5.147	5.661	5.747	4.2	3.46	3.556	3.406	3.731	3.406	4.901	4.903	4.938
pos_1880	8-Amino-7-oxononanoic acid	Lipids	Fatty Acyls	C9H17NO3	13.6469	pos	170.117	0.00262827	-2.06652	682799-71-9	4.154	4.544	4.404	4.218	4.621	4.584	5.391	5.184	4.939	4.782	4.945	5.012	5.231	4.996	4.855	4.846	4.945	4.896	4.535	4.204	4.233	4.08	4.321	4.366	4.621	4.829	5.727	4.998	4.549	4.619	4.42	4.503	4.911	4.921	4.633	4.641	4.696	4.691	4.715
pos_1896	(3beta,5alpha,9alpha,22E,24R)-5,9-Epidioxy-3-hydroxyergosta-7,22-dien-6-one	Steroids and steroid derivatives	Other steroids	C28H42O4	13.5808	pos	425.304	0.00208539	-3.32634	211486-16-7	4.624	4.352	4.368	4.468	4.189	4.278	3.834	4.441	4.573	4.626	4.407	4.429	4.336	4.374	4.513	3.841	4.117	4.215	4.203	4.307	4.139	4.585	3.997	4.129	4.224	4.848	4.63	4.799	4.73	4.678	4.607	4.062	4.289	4.115	4.087	4.019	4.197	4.187	4.204
pos_1923	1-Acetoxy-2-hydroxy-16-heptadecyn-4-one	Lipids	Fatty Acyls	C19H32O4	13.536	pos	325.236	0.00417566	-3.03408	24607-10-1	3.818	3.938	4.08	4.08	4.257	4.177	5.782	4.679	5.154	5.533	4.396	4.842	3.224	2.97	3.232	3.039	3.037	3.197	3.701	3.49	3.444	3.651	3.438	3.445	6.224	5.916	5.962	5.965	6.117	5.278	3.3	3.273	3.011	3.211	3.19	3.207	5.031	5.007	5.049
pos_1936	Oryzalexin B	Terpenoids	Diterpenoids	C20H30O2	13.4534	pos	303.231	0.0027569	-3.1239	-	5.624	5.469	5.487	5.508	5.769	5.681	5.384	4.265	4.456	5.202	4.155	4.28	4.995	4.72	5.163	3.963	4.45	4.935	5.787	5.174	5.223	5.252	6.046	5.143	5.14	5.186	5.282	5.837	4.837	5.129	4.841	5.192	5.1	4.406	4.726	4.7	5.336	5.326	5.355
pos_1941	(3S,6E,10E)-1,6,10,14-Phytatetraen-3-ol	Terpenoids	Diterpenoids	C20H34O	13.431	pos	308.294	0.0025555	-3.50551	-	4.964	5.115	5.063	5.14	5.019	5.023	5.351	5.3	5.319	5.319	5.393	5.414	4.88	4.894	4.845	4.908	4.875	4.921	4.915	5.015	4.849	4.942	4.875	5.11	5.31	5.341	5.303	5.304	5.28	5.383	5.055	5.07	5.03	4.961	4.953	5.075	5.03	5.055	5.048
pos_1946	5-Hexyltetrahydro-2-furanoctanoic acid	Lipids	Fatty Acyls	C18H34O3	13.431	pos	281.247	0.00277818	-2.72198	61781-98-4	5.164	5.32	5.215	5.186	5.229	5.219	5.722	5.552	5.688	5.587	5.572	5.583	5.218	5.181	5.079	5.145	5.121	5.072	5.077	5.041	4.95	5.103	5.088	5.176	5.439	5.548	5.627	5.553	5.499	5.449	5.253	5.182	5.278	5.242	5.205	5.203	5.188	5.212	5.214
pos_1960	Avocadenofuran	Others	Others	C17H28O	13.3296	pos	249.221	0.0035941	-2.77348	25346-24-1	3.969	3.921	3.877	3.953	4.188	4.329	4.976	4.639	4.79	4.913	4.601	4.766	3.612	3.696	3.676	3.651	3.658	3.685	4.212	4.136	3.91	4.135	4.209	4.079	5.177	5.196	5.011	5.167	4.99	4.919	4.401	4.433	4.361	3.799	4.068	4.291	4.317	4.33	4.348
pos_1963	(+/-)-2-Hydroxypiperitone	Terpenoids	Monoterpenoids	C10H16O2	13.3296	pos	151.111	0.00552426	-2.06777	-	3.797	3.759	3.75	3.775	3.943	4.064	4.604	4.198	4.227	4.453	4.159	4.239	3.488	3.621	3.539	3.492	3.432	3.438	3.892	3.83	3.662	3.805	3.963	3.833	4.589	4.553	4.506	4.915	4.53	4.421	4.075	4.176	4.039	3.655	3.835	4.069	3.973	3.999	4.017
pos_1990	6alpha-Carissanol	Terpenoids	Sesquiterpenoids	C15H24O3	13.2452	pos	235.169	0.00465957	-2.10378	99957-10-5	3.653	3.656	3.736	3.751	3.614	3.689	4.537	4.616	4.401	4.478	4.305	4.41	4.024	3.77	3.763	3.665	3.662	3.621	3.581	3.537	3.551	3.493	3.532	3.491	4.651	4.586	4.422	4.613	4.499	4.41	4.091	4.031	3.987	3.666	3.705	3.985	3.947	3.948	3.98
pos_2021	(-)-Menthone	Terpenoids	Monoterpenoids	C10H18O	13.1402	pos	137.132	0.00163565	-1.77638	14073-97-3	4.149	4.241	4.212	4.337	4.273	4.256	4.65	4.484	4.497	4.523	4.585	4.653	4.189	4.249	4.188	4.303	4.234	4.308	4.291	4.346	4.264	4.329	4.302	4.435	4.748	4.733	4.689	4.683	4.666	4.757	4.599	4.682	4.578	4.382	4.428	4.595	4.35	4.364	4.359
pos_204	M-Coumaric acid	Phenolic acids and derivatives	Cinnamic acids and derivatives	C9H8O3	0.6253	pos	182.081	0.00217984	-2.48641	14755-02-3	6.377	6.394	6.376	6.436	6.404	6.357	5.945	5.777	5.678	5.915	5.744	5.742	5.436	5.5	5.424	5.43	5.436	5.374	6.24	6.427	6.41	6.524	6.325	6.428	5.816	5.875	5.919	5.987	5.78	5.981	5.383	5.269	5.238	5.268	5.324	5.254	6.167	6.176	6.194
pos_2063	Yucalexin B14	Terpenoids	Diterpenoids	C20H30O2	12.8879	pos	303.231	0.00181157	-2.9658	119626-51-6	5.164	5.128	5.084	5.065	5.446	5.368	4.903	3.576	3.584	4.385	3.595	3.543	5.099	4.798	5.357	4.108	4.713	5.073	5.373	4.864	4.753	4.817	5.305	4.58	4.708	4.631	4.558	5.458	4.126	4.312	4.86	5.136	5.005	4.251	4.53	4.685	4.982	4.977	4.995
pos_2068	3beta-7-Drimene-3,11-diol	Others	Alcohols and derivatives	C15H26O2	12.8673	pos	239.2	0.00175891	-3.14682	-	3.696	3.662	3.789	3.827	3.744	3.726	4.368	4.002	4.265	4.743	3.948	4.052	3.683	3.861	3.934	3.821	3.826	3.857	3.524	3.527	3.661	3.692	3.544	3.707	4.278	4.268	4.222	4.789	4.31	4.074	3.874	3.912	3.881	3.876	3.923	3.974	3.825	3.814	3.826
pos_2073	Vaccenic acid	Lipids	Fatty Acyls	C18H34O2	12.8458	pos	300.289	0.0020795	-2.93096	506-17-2;693-72-1	5.475	4.143	5.153	4.973	4.899	5.325	4.815	4.763	4.71	4.799	4.851	4.82	4.138	4.126	3.947	4.119	4.024	4.032	5.495	5.23	4.46	5.307	5.363	5.046	4.724	4.601	4.736	5.018	4.622	4.951	4.19	4.223	4.11	4.031	4.076	4.109	4.899	4.916	4.918
pos_2075	Geranylacetone	Terpenoids	Monoterpenoids	C13H22O	12.8458	pos	212.2	0.0021651	-2.77269	3796-70-1	4.191	4.294	4.246	4.444	4.289	4.22	4.634	4.531	4.578	4.564	4.614	4.654	4.375	4.394	4.304	4.463	4.326	4.411	4.246	4.338	4.198	4.347	4.204	4.459	4.612	4.538	4.482	4.539	4.459	4.626	4.517	4.547	4.351	4.346	4.353	4.469	4.336	4.344	4.355
pos_2096	4-Hydroxynonenal	Lipids	Fatty Acyls	C9H16O2	12.7407	pos	330.263	0.00358088	-3.1447	75899-68-2	3.317	3.241	3.453	3.707	3.619	3.734	4.559	4.2	4.516	4.706	4.412	4.408	3.982	4.052	4.076	4.121	3.808	4.008	3.068	3.017	3.341	3.215	3.181	3.046	4.953	5.057	4.793	4.609	4.97	4.529	4.63	4.643	4.467	3.72	4.374	4.579	4.218	4.206	4.236
pos_2099	(3b,6b,8a,12a)-8,12-Epoxy-7(11)-eremophilene-6,8,12-trimethoxy-3-ol	Others	Others	C18H30O5	12.7186	pos	309.205	0.00294178	-3.15747	-	3.274	3.118	3.271	3.419	3.388	3.33	4.523	4.668	4.431	4.517	4.221	4.38	2.928	3.102	2.967	3.263	2.897	2.977	2.843	2.954	2.436	3.05	2.634	2.848	4.491	4.43	4.429	4.367	4.356	4.445	3.919	4.035	3.836	2.954	3.472	3.828	3.713	3.714	3.733
pos_2107	8,13-Abietadien-18-al	Terpenoids	Diterpenoids	C20H30O	12.6755	pos	269.226	0.00326623	-2.8016	13508-03-7	4.329	4.213	4.17	4.204	5.249	4.805	4.572	3.794	3.853	4.011	3.776	3.912	4.464	4.129	4.453	3.223	3.898	4.04	5.462	3.87	3.532	3.9	4.787	3.519	3.848	4.111	4.138	4.613	3.731	3.866	3.773	3.974	3.982	3.308	3.267	4.033	4.362	4.356	4.383
pos_2114	9-Octadecenamide, N-(2-hydroxyethyl)-, (9Z)-	Others	Amines and derivatives	C20H39NO2	12.6111	pos	326.304	0.00167524	-2.67437	-	5.874	5.832	5.903	5.637	5.747	6.011	4.145	3.9	3.888	3.92	3.858	3.872	3.55	3.467	3.225	3.455	3.454	3.471	6.118	5.922	5.98	5.926	6.09	6.103	4.609	4.842	4.264	5.78	4.284	4.983	3.612	3.675	3.492	3.511	3.42	3.568	5.578	5.586	5.597
pos_2141	Palmyrolide A	Carbohydrates and derivatives	Other carbohydrates	C20H35NO3	12.4388	pos	338.268	0.00192064	-2.68748	-	3.656	3.741	3.804	3.966	4.067	3.774	4.785	4.4	4.607	4.527	4.119	4.253	3.76	3.564	3.429	3.719	3.505	3.593	3.512	3.621	3.517	3.949	3.385	3.291	4.777	5.036	4.777	5.023	4.707	4.52	4.429	4.675	4.415	3.569	4.005	4.297	4.141	4.155	4.156
pos_2166	Cinnamaldehyde	Others	Aldehydes and derivatives	C9H8O	12.2461	pos	133.064	0.00091049	-3.63917	104-55-2	4.613	4.491	4.498	4.513	4.502	4.642	4.734	4.771	4.782	4.821	4.852	4.773	4.778	4.74	4.698	4.727	4.672	4.677	4.529	4.603	4.648	4.627	4.63	4.637	4.761	4.751	4.761	4.744	4.869	4.757	4.866	4.764	4.751	4.756	4.757	4.733	4.558	4.559	4.566
pos_2171	3-Phenylpropanal	Others	Others	C9H10O	12.2251	pos	135.08	0.00017273	-2.12504	104-53-0	5.338	5.235	5.227	5.23	5.217	5.375	5.408	5.484	5.463	5.566	5.555	5.52	5.519	5.498	5.476	5.472	5.438	5.464	5.313	5.391	5.425	5.417	5.439	5.409	5.539	5.543	5.583	5.552	5.652	5.568	5.67	5.566	5.525	5.551	5.564	5.527	5.325	5.327	5.325
pos_2175	19(s)-hete	Lipids	Fatty Acyls	C20H32O3	12.0932	pos	338.266	0.00773565	-8.36221	79551-85-2	4.081	4.174	4.112	4.279	4.461	4.292	4.35	4.109	4.175	4.16	4.001	4.155	4.446	3.948	4.373	3.717	4.304	4.049	4.66	4.132	3.928	4.128	4.335	4.113	4.067	4.543	4.044	4.452	4.039	4.14	4.25	4.547	4.297	3.806	4.101	4.163	4.21	4.211	4.155
pos_2187	Androstenedione	Steroids and steroid derivatives	Androstane steroids	C19H26O2	11.916	pos	269.189	0.00169522	-2.76598	1963-05-08	4.652	5.014	4.664	4.809	5.668	5.098	5.052	3.506	3.533	3.957	3.177	3.338	5.04	5.599	5.281	4.515	4.898	5.18	6.158	4.806	4.927	5.3	5.601	4.886	3.682	4.085	4.071	5.202	3.759	4.402	4.845	5.342	5.679	4.711	5.019	5.186	5.056	5.057	5.071
pos_2197	Oryzalic acid A	Others	Others	C20H30O5	11.6265	pos	383.242	0.00411938	-2.97879	134859-97-5	2.597	2.825	2.514	2.879	2.849	2.729	4.797	4.942	4.582	4.807	4.903	4.793	2.737	2.896	2.818	2.641	2.826	2.792	2.724	2.732	2.733	2.817	2.884	2.805	4.818	4.47	4.857	5.112	5.324	5.083	3.134	2.999	3.042	2.824	2.723	2.796	4.163	4.195	4.167
pos_2214	Leukotriene A4	Lipids	Fatty Acyls	C20H30O3	11.2272	pos	319.226	0.00257004	-2.60998	72059-45-1	3.912	3.565	3.65	3.592	3.883	3.91	4.318	3.188	2.375	3.449	3.061	2.954	4.562	4.565	4.834	4.755	4.477	4.711	4.583	3.704	3.875	3.884	4.159	3.494	3.596	3.7	3.718	4.465	3.582	3.748	4.964	5.178	5.035	4.663	5.3	4.76	4.415	4.413	4.434
pos_2237	3-Methylbenzaldehyde	Others	Others	C8H8O	10.8166	pos	121.065	0.000614826	-0.148067	620-23-5	5.207	5.308	5.194	5.243	5.248	5.375	5.463	5.492	5.516	5.483	5.463	5.477	5.441	5.392	5.4	5.328	5.26	5.274	5.188	5.286	5.239	5.316	5.297	5.329	5.491	5.466	5.522	5.473	5.521	5.472	5.352	5.412	5.413	5.383	5.396	5.397	5.295	5.295	5.301
pos_2255	Calamusenone	Terpenoids	Sesquiterpenoids	C15H22O	10.5326	pos	219.174	0.00274915	-2.24532	71305-96-9	2.929	2.885	2.958	3.027	3.165	2.997	4.446	4.676	4.266	4.537	4.599	4.615	3.19	3	3.194	2.764	2.774	3.127	2.767	2.68	2.856	2.494	3.03	2.615	4.305	4.345	4.394	4.278	4.406	4.537	3.52	3.617	3.326	3.069	3.015	3.314	3.766	3.767	3.784
pos_2263	Boldione	Steroids and steroid derivatives	Androstane steroids	C19H24O2	10.3544	pos	267.174	0.0144084	-1.68274	897-06-3	2.358	2.413	2.251	2.402	3.128	2.252	4.616	1.509	1.195	3.039	1.445	1.966	2.569	3.153	3.208	1.138	2.433	3.119	3.682	0.6578	1.898	2.22	1.846	1.76	1.585	1.644	0.5558	1.689	2.198	1.638	2.433	2.793	3.064	2.278	2.118	2.765	2.74	2.8	2.817
pos_2277	Methylgingerol	Others	Others	C18H28O4	9.9766	pos	291.194	0.00147174	-3.15134	-	3.409	3.396	3.399	3.65	3.744	3.73	5.627	5.396	5.205	5.547	5.376	5.431	3.902	4.043	4.119	4.121	3.704	4.006	3.421	3.389	3.072	3.543	3.191	3.247	5.46	5.542	5.418	5.582	5.4	5.505	5.204	5.365	4.859	4.107	4.534	4.924	4.943	4.944	4.956
pos_2285	Auxin b	Terpenoids	Monoterpenoids	C18H30O4	9.5098	pos	333.206	0.00169415	6.13147	-	4.394	4.276	4.388	4.417	5.211	5.049	6.047	5.04	5.144	5.47	4.948	5.132	4.703	4.718	5.046	4.528	4.606	5.044	5.366	4.158	3.938	4.478	4.676	3.983	5.389	5.407	5.521	5.483	5.215	5.317	5.066	5.184	5.17	4.583	5.17	4.9	4.98	4.982	4.996
pos_2287	Cardanoldiene	Others	Others Phenols	C21H32O	9.4883	pos	301.252	0.000402496	-2.76057	51546-63-5	3.331	3.374	3.514	3.325	3.504	3.452	5.405	4.914	4.884	5.335	5.38	5.247	3.181	3.181	3.279	2.74	3.015	3.058	3.348	3.097	3.138	3.024	3.24	3.197	4.586	4.421	4.706	4.597	4.822	5.026	3.225	3.012	2.996	3.208	3.055	3.138	4.284	4.285	4.288
pos_2288	6-Angeloylfuranofukinol	Terpenoids	Sesquiterpenoids	C20H28O4	9.444	pos	297.184	0.00248256	-3.08258	-	3.248	3.274	3.511	3.418	4.61	4.352	4.779	3.265	3.295	3.902	3.31	2.972	3.333	3.329	3.398	3.134	3.339	3.381	4.827	2.934	3.036	3.535	3.983	3.341	3.147	3.294	4.101	3.597	3.088	2.828	3.347	3.583	3.416	3.154	3.316	3.29	3.781	3.778	3.796
pos_2296	Furanogermenone	Terpenoids	Sesquiterpenoids	C15H20O2	8.9568	pos	233.153	0.00717059	-2.4651	81678-18-4	1.902	1.929	2.255	1.976	1.962	1.968	4.021	4.024	3.793	4.128	4.057	4.091	2.545	2.596	2.662	2.425	2.363	1.889	1.798	2.273	1.951	2.319	1.878	1.937	4.044	4.02	4.006	3.867	3.975	4.141	2.644	2.464	2.479	1.96	1.983	1.823	3.061	3.062	3.099
pos_2308	(8E,15E)-1,8,15-Heptadecatriene-11,13-diyne	Others	Others	C17H22	8.4962	pos	249.157	0.00362969	-3.31604	28834-02-8	4.008	3.998	4.035	4.075	4.251	4.251	5.308	5.424	5.403	5.378	5.385	5.332	4.004	4.017	4.017	3.872	3.968	3.934	4.06	3.966	4.002	4.075	4.196	4.037	5.381	5.279	5.337	5.278	5.326	5.381	4.379	4.679	4.461	4.045	4.157	4.377	4.877	4.86	4.896
pos_2310	Geijerone	Terpenoids	Monoterpenoids	C12H18O	8.4962	pos	179.143	0.00259325	-2.55388	41411-01-2	4.078	4.067	4.044	4.169	4.607	4.598	5.808	5.963	5.82	5.826	5.89	5.845	4.176	4.241	4.293	4.151	4.105	4.141	4.535	4.248	4.288	4.241	4.713	4.096	5.873	5.78	5.864	5.719	5.764	5.904	4.907	5.203	4.961	4.421	4.626	4.931	5.24	5.242	5.265
pos_2311	Isopiperitenone	Terpenoids	Monoterpenoids	C10H14O	8.4962	pos	151.111	0.00127445	-2.30929	529-01-1	3.784	3.761	3.739	3.848	4.366	4.354	5.609	5.782	5.649	5.663	5.738	5.701	4.002	4.026	4.147	3.973	3.934	3.984	4.401	4.085	4.147	4.097	4.577	3.955	5.747	5.665	5.735	5.597	5.649	5.785	4.708	5.03	4.778	4.259	4.446	4.734	5.071	5.08	5.084
pos_2315	Anethole	Others	Phenol ethers	C10H12O	8.4962	pos	131.085	0.00129938	-0.958191	4180-23-8;4180-23-8;104-46-1	3.553	3.576	3.583	3.681	3.846	3.861	4.802	4.962	4.876	4.829	4.925	4.894	3.773	3.748	3.822	3.657	3.677	3.687	3.843	3.765	3.769	3.758	3.979	3.687	4.927	4.868	4.924	4.782	4.838	4.965	4.101	4.285	4.126	3.809	3.889	4.085	4.3	4.302	4.291
pos_2316	Xi-Tetrahydro-3-propyl-2H-pyran-2-one	Others	Lactones	C8H14O2	8.4962	pos	125.096	0.00270939	-0.666481	-	3.315	3.288	3.347	3.489	3.812	3.875	5.065	5.257	5.113	5.13	5.204	5.174	3.658	3.703	3.748	3.638	3.593	3.667	3.946	3.73	3.734	3.712	4.112	3.66	5.253	5.192	5.262	5.129	5.171	5.309	4.334	4.612	4.384	3.907	4.068	4.345	4.556	4.556	4.534
pos_2318	Violet-leaf aldehyde	Others	Aldehydes and derivatives	C9H14O	8.4962	pos	121.101	0.00455299	-3.04612	557-48-2	3.38	3.422	3.43	3.501	3.81	3.833	4.998	5.176	5.031	5.043	5.105	5.087	3.619	3.595	3.718	3.525	3.559	3.608	3.844	3.651	3.643	3.679	4.04	3.621	5.115	5.05	5.132	4.984	5.021	5.168	4.172	4.392	4.203	3.758	3.905	4.137	4.438	4.478	4.454
pos_2320	(E,E)-2,4-Hexadienal	Others	Aldehydes and derivatives	C6H8O	8.4962	pos	97.0651	0.00174565	3.69852	142-83-6	3.379	3.437	3.432	3.511	3.548	3.572	4.439	4.557	4.446	4.456	4.536	4.48	3.606	3.599	3.578	3.53	3.529	3.492	3.491	3.49	3.453	3.476	3.61	3.448	4.48	4.391	4.477	4.346	4.411	4.533	3.635	3.805	3.662	3.452	3.503	3.591	3.902	3.904	3.915
pos_2338	Xi-Tetrahydro-6-propyl-2H-pyran-2-one	Others	Lactones	C8H14O2	7.5967	pos	107.086	0.00253116	1.53563	-	2.734	2.801	2.792	2.907	3.05	3.08	4.954	5.084	4.889	5.037	5.094	5.051	3.135	3.211	3.201	3.06	3.07	3.104	3.068	2.994	3.033	3.053	3.194	3.094	5.088	4.999	5.092	4.939	5.071	5.244	3.372	3.487	3.382	3.268	3.256	3.301	4.357	4.356	4.337
pos_2340	(3Z,6Z)-3,6-Nonadienal	Others	Aldehydes and derivatives	C9H14O	7.5967	pos	121.101	0.00118842	-0.110938	21944-83-2	2.993	3.098	3.091	3.136	3.225	3.235	4.957	5.07	4.871	5.026	5.068	5.021	3.323	3.317	3.433	3.229	3.272	3.326	3.189	3.213	3.22	3.268	3.314	3.303	5.028	4.921	5.012	4.881	5.011	5.165	3.534	3.575	3.541	3.404	3.419	3.418	4.323	4.322	4.314
pos_241	Glucosylisomaltol	Carbohydrates and derivatives	Glucosides	C12H16O8	3.3675	pos	271.08	0.00324315	-2.55156	85559-61-1	5.015	4.967	4.858	5.036	4.939	5.028	4.7	3.677	4.19	4.735	4.266	4.499	2.737	3.195	3.058	3.017	2.899	3.129	5.108	4.933	4.92	4.925	5.095	4.966	4.994	4.863	4.887	4.74	4.945	4.951	3.219	2.884	3.157	2.963	2.945	2.788	4.73	4.743	4.761
pos_2413	Nigellimine N-oxide	Others	Isoquinolines and derivatives	C12H13NO3	2.8201	pos	237.123	0.00281198	-3.11754	96562-85-5	5.744	5.897	5.707	5.841	5.487	5.617	4.873	4.99	4.99	4.895	4.951	5.028	4.078	4.041	3.977	3.655	3.861	4.05	4.978	5.545	5.43	5.591	4.837	5.548	4.938	4.761	4.83	4.637	4.822	4.839	3.887	4.014	3.954	3.842	3.822	3.799	5.442	5.455	5.472
pos_2431	Aminoadipic acid	Amino acids and derivatives	Alpha-amino acids	C6H11NO4	2.8824	pos	144.065	0.00385902	-1.54036	542-32-5;1118-90-7	4.561	4.58	4.445	4.652	4.537	4.606	4.404	4.395	4.215	4.325	4.225	4.257	3.41	3.533	3.416	3.339	3.312	3.36	4.414	4.536	4.48	4.585	4.305	4.514	4.461	4.332	4.319	4.166	4.349	4.386	3.742	3.632	3.553	3.487	3.397	3.476	4.287	4.3	4.32
pos_2455	2-Acetylpyrrolidine	Others	Pyrrolidines	C6H11NO	2.9691	pos	114.091	0.000339769	1.21365	60026-20-2	6.756	6.766	6.813	6.812	6.745	6.771	6.972	7.033	7.075	7.021	7.021	7.051	6.931	6.932	6.916	6.873	6.89	6.868	6.735	6.847	6.803	6.867	6.848	6.893	7.078	7.048	7.065	7.022	7.051	7.036	7.013	7.004	6.984	6.975	6.959	6.972	6.848	6.848	6.852
pos_2480	3-(3-Hydroxyphenyl)propanoic acid	Phenolic acids and derivatives	Phenylpropanoic acids and derivatives	C9H10O3	3.0577	pos	199.096	0.00642236	-2.6058	621-54-5	3.578	3.63	3.699	3.692	3.979	3.778	4.103	4.15	4.104	4.09	4.042	4.121	3.253	3.387	3.074	3.094	3.019	3.263	4.282	3.504	3.637	3.778	4.004	3.692	4.286	4.143	4.161	4.73	4.136	4.136	3.384	3.49	3.59	3.324	3.153	3.337	3.763	3.794	3.811
pos_249	4-(2-Amino-3-hydroxyphenyl)-2,4-dioxobutanoic acid	Others	Ketones and derivatives	C10H9NO5	3.7174	pos	188.034	0.00261578	-2.06217	857760-67-9	4.364	4.302	4.327	4.412	4.31	4.379	3.733	1.931	2.131	3.96	1.924	2.817	4.161	4.228	4.528	4.259	4.209	4.256	4.009	4.175	4.262	4.064	4.308	4.277	3.479	3.397	2.787	1.9	3.084	3.237	4.67	4.646	4.624	4.576	4.577	4.522	4.214	4.225	4.236
pos_2499	Bancroftinone	Others	Ketones and derivatives	C11H14O4	3.0577	pos	193.086	0.00809777	-1.87897	14964-98-8	3.292	3.357	3.487	3.514	3.792	3.629	4.57	4.448	4.522	4.369	4.188	4.365	3.103	3.386	3.187	3.018	3.225	3.343	3.634	3.14	3.258	3.296	3.569	3.463	4.244	4.244	4.308	4.571	4.236	4.311	3.559	3.611	3.453	3.26	3.479	3.451	3.784	3.786	3.838
pos_2517	2-Methoxy-4-vinylphenol	Others	Others Phenols	C9H10O2	3.1892	pos	183.101	0.00421988	-2.55353	7786-61-0	4.073	4.05	4.085	4.065	4.211	4.152	4.071	3.973	4.057	4.05	3.93	3.908	3.772	3.952	3.857	3.643	3.678	3.914	4	3.848	3.757	3.891	3.875	4.001	4.055	3.925	3.926	3.991	3.945	3.93	3.988	4.051	4.077	3.918	3.854	3.888	3.944	3.945	3.973
pos_2529	Ptelatoside B	Carbohydrates and derivatives	Other carbohydrates	C20H28O10	3.2332	pos	393.151	0.00283699	-8.88561	90852-99-6	4.469	4.38	4.44	4.597	4.495	4.463	4.388	4.138	4.295	4.32	4.199	4.376	3.509	3.705	3.728	3.59	3.685	3.6	4.094	4.362	4.343	4.444	4.355	4.498	4.491	4.532	4.589	4.18	4.478	4.432	3.918	3.725	3.838	3.463	3.651	3.585	4.294	4.3	4.317
pos_253	2,6,6-Trimethyl-2-cyclohexene-1,4-dione	Others	Others	C9H12O2	3.8266	pos	170.117	0.00253715	-2.44203	1125-21-9	5.415	5.503	5.17	5.025	5.642	5.475	5.696	4.9	5.814	5.57	5.207	5.032	5.513	5.325	4.79	4.79	4.479	4.83	5.078	5.073	4.553	5.376	5.433	4.811	5.081	5.071	5.882	5.67	4.837	5.034	4.973	4.603	5.469	5.026	4.691	4.546	5.264	5.273	5.291
pos_2543	Leu Gly Val	Others	Piperidines	C13H25N3O4	3.2779	pos	288.191	0.00329754	-2.83814	-	4.795	4.874	4.708	4.852	5.048	4.971	4.882	4.981	4.823	4.965	5.024	4.968	4.211	4.228	4.21	4.142	4.153	4.132	4.993	4.925	4.89	4.988	4.867	4.841	5.034	4.824	4.985	4.755	4.921	5.114	4.18	4.196	4.177	4.194	4.092	4.116	4.726	4.727	4.753
pos_2559	Elenolide	Others	Others	C11H12O5	3.3456	pos	207.065	0.00436839	-2.24965	24582-91-0	4.095	4.12	4.006	4.188	4.071	4.211	4.067	3.545	3.738	3.758	3.474	3.537	4.192	4.186	4.26	4.073	4.066	4.173	3.832	3.928	4.018	4.012	4.213	4.182	4.005	3.822	3.886	3.784	3.854	3.944	4.743	4.485	4.6	4.393	4.578	4.371	4.078	4.097	4.114
pos_256	(E,E)-2,4-Octadienal	Others	Aldehydes and derivatives	C8H12O	3.8266	pos	142.122	0.00350854	-2.00354	30361-28-5	4.694	4.77	4.433	4.33	4.946	4.771	4.99	4.189	5.112	4.867	4.514	4.322	4.818	4.625	4.102	4.117	3.856	4.154	4.433	4.415	3.951	4.723	4.777	4.172	4.388	4.398	5.235	5.022	4.189	4.378	4.333	3.968	4.831	4.366	4.041	3.912	4.568	4.6	4.586
pos_2563	2-Phenyl-1,3-propanediol monocarbamate	Others	Others	C10H13NO3	3.3456	pos	408.212	0.00222788	-3.26057	25451-53-0	4.283	4.376	4.251	4.331	4.643	4.492	4.315	4.302	4.086	4.343	4.272	4.238	2.801	3.118	2.708	2.393	2.976	3.143	4.533	4.642	4.595	4.643	4.531	4.451	4.418	4.385	4.336	4.089	4.287	4.482	3.785	3.797	3.921	3.785	3.869	3.788	4.244	4.25	4.262
pos_2569	5-Phenyl-1,3-oxazinane-2,4-dione	Others	Others	C10H9NO3	3.3675	pos	192.065	0.00510864	-2.41729	-	3.383	3.187	3.502	3.489	3.397	3.489	3.757	3.277	3.359	3.838	3.082	3.235	2.856	2.984	3.521	2.465	2.412	4.998	3.064	3.193	3.256	3.425	3.283	3.22	3.49	3.603	3.532	3.483	3.468	3.441	3.255	3.062	3.097	3.102	3.047	2.69	3.52	3.521	3.552
pos_2583	Licoagroside B	Lipids	Saccharolipids	C18H24O12	3.3899	pos	433.133	0.00140397	-2.28087	-	5.637	5.581	5.47	5.655	5.538	5.625	4.607	3.376	3.92	4.671	4.128	4.319	2.101	1.769	3.261	2.832	0.9739	3.32	5.74	5.588	5.555	5.555	5.701	5.588	4.953	4.865	4.874	4.719	4.886	5.077	3.389	3.276	2.73	2.157	2.515	2.742	5.295	5.299	5.309
pos_259	Xi-2,2,6-Trimethyl-1,4-cyclohexanedione	Others	Ketones and derivatives	C9H14O2	4.0674	pos	172.133	0.00345305	-2.59132	-	5.327	5.534	5.492	5.655	5.714	5.659	5.824	5.506	5.619	5.434	5.587	5.778	5.697	5.52	5.478	5.37	5.257	5.354	5.486	5.32	5.234	5.3	5.433	5.379	5.41	5.471	6.009	5.565	5.559	5.361	5.38	5.418	5.534	5.502	5.306	5.513	5.473	5.482	5.509
pos_2628	Cynaratriol	Terpenoids	Other terpenoids	C15H22O5	3.5859	pos	300.179	0.00238252	-3.9132	70894-20-1	2.156	2.303	0.8077	0.8398	2.117	1.276	2.634	2.973	3.023	2.335	2.801	3.104	3.659	3.523	3.267	3.79	3.67	3.527	2.394	1.289	0.7592	0.8168	2.157	0.8362	3.326	3.064	3.02	3.239	2.964	3.105	4.467	4.242	4.077	3.883	4.155	4.197	3.448	3.449	3.463
pos_2668	Lucidenic acid L	Terpenoids	Triterpenoids	C27H38O7	3.6732	pos	492.3	0.00447212	9.55067	110267-45-3	4.884	4.91	4.942	4.968	4.879	4.921	5.139	5.188	5.229	5.169	5.195	5.184	5.06	5.047	5.029	4.985	4.98	4.958	4.801	4.945	4.89	4.895	4.978	4.957	5.13	5.153	5.075	5.001	5.135	5.074	5.033	5.021	4.989	4.998	4.975	4.98	4.939	4.914	4.958
pos_2696	Butyryl-L-carnitine	Organic acids and derivatives	Organic acids and derivatives	C11H21NO4	3.7838	pos	214.143	0.00580008	-2.12417	25576-40-3	3.946	3.976	3.913	3.963	3.949	4	4.291	3.927	4.549	4.12	3.908	4.211	3.733	3.78	3.548	3.626	3.414	3.543	3.637	3.892	3.825	4.002	3.843	3.846	4.351	4.6	4.391	4.54	4.36	4.168	4.162	4.337	4.094	3.649	3.755	4.016	3.97	3.971	4.01
pos_270	Gibberellin A112	Terpenoids	Diterpenoids	C20H28O5	4.3777	pos	349.2	0.00210718	-2.4157	90806-15-8	4.505	4.504	4.631	4.272	4.62	4.443	4.78	3.333	4.001	4.794	3.51	3.553	4.102	4.142	4.501	3.915	4.158	4.343	4.557	4.315	4.214	4.592	4.706	4.522	4.325	4.562	4.164	4.755	4.534	4.988	4.511	4.374	4.295	3.847	4.078	4.048	4.399	4.41	4.417
pos_2715	5-Hydroxyconiferyl alcohol	Others	Others Phenols	C10H12O4	3.8704	pos	197.08	0.00242106	-2.14135	1782-47-4	5.219	5.189	5.205	5.247	5.176	5.264	4.706	4.773	4.571	4.684	4.936	4.744	4.699	4.85	4.901	4.759	4.742	4.777	5.034	5.085	5.042	5.056	5.101	4.972	4.673	4.62	4.666	4.483	4.725	4.817	4.856	4.922	4.915	4.835	4.782	4.84	4.969	4.992	4.988
pos_2720	4-Hydroxybenzaldehyde	Others	Aldehydes and derivatives	C7H6O2	3.8704	pos	105.034	0.00552699	2.3429	123-08-0	3.994	4.01	4.045	4.137	4.081	4.172	3.403	3.525	3.324	3.26	3.742	3.446	3.657	3.814	3.866	3.75	3.745	3.811	4.072	4.157	4.117	4.157	4.191	4.056	3.231	3.426	3.375	3.279	3.478	3.644	3.932	3.997	4.021	3.943	3.891	3.911	3.913	3.951	3.914
pos_2741	Dihydrosinapic acid	Phenolic acids and derivatives	Phenylpropanoic acids and derivatives	C11H14O5	3.937	pos	209.08	0.00325927	-2.16078	14897-78-0	4.025	3.973	4.062	4.126	4.102	4.152	5.421	5.016	5.168	5.5	5.208	5.187	3.897	4.002	4.011	3.841	3.702	4.041	3.873	3.765	3.811	3.877	3.952	3.918	5.521	5.287	5.35	5.138	5.352	5.435	4.35	4.259	4.07	3.936	4.009	4.018	4.683	4.687	4.711
pos_2761	Estriol-16-Glucuronide	Steroids and steroid derivatives	Other steroids	C24H32O9	4.002	pos	482.237	0.0018642	-3.14533	1852-50-2	4.571	4.498	4.528	4.653	4.641	4.698	5.78	5.299	5.332	5.832	5.662	5.541	3.5	3.673	3.298	3.535	3.527	3.321	3.867	4.075	4.043	4.119	3.993	4.182	5.829	5.661	5.77	5.44	5.762	5.827	4.171	4.042	3.78	3.585	3.838	3.608	5.014	5.021	5.032
pos_2773	(3E,5Z)-3,5-Octadien-1-ol	Lipids	Fatty Acyls	C8H14O	4.0674	pos	109.101	0.00218473	2.17069	70664-95-8	4.411	4.617	4.573	4.767	4.845	4.805	4.996	4.717	4.816	4.681	4.83	5.019	4.911	4.753	4.727	4.632	4.522	4.64	4.787	4.652	4.567	4.667	4.778	4.743	4.821	4.853	5.378	4.963	4.946	4.807	4.787	4.835	4.928	4.869	4.693	4.896	4.743	4.756	4.735
pos_2776	(S)-Mandelic acid O-beta-D-Glucopyranoside	Carbohydrates and derivatives	Glucosides	C14H18O8	4.0674	pos	315.106	0.00428107	-3.81753	-	2.887	2.906	3.072	2.684	2.704	2.637	4.683	4.35	4.438	4.561	4.495	4.466	3.634	3.048	3.481	3.262	3.081	3.445	2.806	2.521	2.708	2.5	2.999	2.614	4.516	4.366	4.403	4.26	4.478	4.55	3.824	3.958	3.508	3.368	3.445	3.669	3.864	3.865	3.893
pos_2799	Nepetaside	Terpenoids	Other terpenoids	C16H26O8	4.1116	pos	347.17	0.0028116	1.19385	114076-56-1	4.57	4.712	4.573	4.803	4.359	4.642	3.136	2.941	3.069	3.139	3.094	2.835	2.945	2.86	2.87	3.026	2.407	2.94	4.116	4.569	4.562	4.617	4.133	4.686	3.105	2.381	3.16	2.394	2.732	2.764	3.194	3.083	3.047	3.029	2.949	2.971	4.246	4.229	4.252
pos_281	Cis-3-Hexenyl b-primeveroside	Lipids	Fatty Acyls	C17H30O10	4.6459	pos	412.217	0.00532073	-2.99575	132278-37-6	4.106	4.06	4.059	4.128	5.084	4.222	4.172	3.444	3.045	4.46	3.02	3.725	2.299	2.416	0.2269	0.00463	0.9708	2.216	4.019	3.748	3.862	3.948	4.161	3.685	4.808	4.76	4.452	4.871	4.662	4.702	2.299	2.506	2.953	2.292	2.694	2.513	4.162	4.164	4.202
pos_2819	Yucalexin P15	Terpenoids	Diterpenoids	C20H26O4	4.1995	pos	331.19	0.00616421	-2.20043	119626-52-7	3.765	3.719	3.925	3.643	3.996	3.861	3.916	3.082	3.175	3.538	3.213	3.29	3.998	4.072	4.513	3.772	4.263	4.286	4.31	3.598	3.618	3.909	4.155	3.747	3.219	3.266	3.402	3.951	3.465	3.895	3.828	3.54	3.92	3.607	3.795	3.492	3.778	3.751	3.797
pos_2847	Cyclokievitone hydrate	Flavonoids	Isoflavones	C20H20O7	4.2661	pos	373.127	0.00302602	-2.6168	104363-15-7	3.685	3.629	3.751	3.692	3.665	3.751	4.578	4.758	5.017	4.592	4.782	4.813	3.812	3.818	3.813	3.711	3.757	3.745	3.508	3.742	3.719	3.784	3.83	3.78	4.658	4.499	4.634	4.493	4.625	4.744	3.932	3.991	3.907	3.854	3.829	3.865	4.1	4.102	4.123
pos_286	11beta,17beta-Dihydroxy-4-androsten-3-one	Steroids and steroid derivatives	Androstane steroids	C19H28O3	4.8015	pos	305.21	0.00242679	-3.57877	1816-85-9	4.075	3.888	4.059	3.937	4.121	4.014	4.359	3.993	3.848	4.23	3.814	3.892	4.613	4.612	4.837	4.437	4.506	4.636	4.205	3.822	3.668	3.972	3.973	3.742	3.907	4.457	3.811	4.523	4.096	4.539	4.53	4.369	4.705	4.371	4.362	4.327	4.165	4.166	4.183
pos_2906	13-Oxo-9,11-tridecadienoic acid	Lipids	Fatty Acyls	C13H20O3	4.0674	pos	207.138	0.00311649	-1.85103	125407-60-5	3.772	3.779	3.825	3.825	3.778	3.837	4.518	4.462	4.512	4.59	4.45	4.51	4.015	4.064	3.924	3.954	3.856	4.042	3.587	3.414	3.451	3.616	3.684	3.47	4.76	4.59	4.605	4.47	4.678	4.622	4.513	4.398	4.184	4.047	4.094	4.149	4.141	4.148	4.166
pos_2924	(E)-10-Hydroxy-8-decenoic acid	Organic acids and derivatives	Organic acids and derivatives	C10H18O3	4.5122	pos	169.122	0.00341708	-1.901	106541-97-3	4.21	4.324	4.255	4.386	4.279	4.207	4.781	4.697	4.617	4.769	4.759	4.755	4.351	4.373	4.252	4.399	4.293	4.351	4.185	4.277	4.088	4.296	4.11	4.376	4.696	4.597	4.593	4.595	4.561	4.738	4.51	4.552	4.401	4.259	4.216	4.355	4.37	4.371	4.396
pos_294	3,3',4',5,6,8-Hexamethoxyflavone	Flavonoids	Flavones	C21H22O8	5.1584	pos	435.164	0.00229632	-3.43057	218945-14-3	3.207	3.25	3.48	3.587	3.516	3.576	5.59	5.098	5.113	5.5	5.453	5.341	3.528	3.552	4.002	3.506	3.305	3.651	3.907	2.875	3.162	3.357	3.02	3.289	5.448	5.23	5.306	5.255	5.378	5.403	4.453	4.169	4.153	3.769	3.968	3.873	4.704	4.703	4.722
pos_295	Leukotriene F4	Lipids	Fatty Acyls	C28H44N2O8S	5.2252	pos	569.287	0.000628529	-3.01542	-	5.751	5.792	5.667	5.251	5.938	6.012	3.982	2.801	2.835	3.479	2.794	2.823	2.562	4.125	4.336	2.467	3.488	4.595	6.095	5.648	5.596	5.83	5.958	5.542	4.485	4.558	4.578	4.948	4.385	4.858	3.144	2.618	4.155	3.476	3.436	4.126	5.396	5.397	5.391
pos_2950	Sepiapterin	Others	Pteridines and derivatives	C9H11N5O3	4.002	pos	255.122	0.00187804	8.11912	17094-01-8	4.053	4.239	4.176	4.212	4.1	4.14	4.415	4.171	4.232	4.336	4.291	4.333	2.259	2.317	2.95	2.439	2.23	2.156	3.614	3.642	3.47	3.814	3.067	3.719	4.28	4.199	4.232	4.111	4.278	4.361	3.568	3.795	3.375	2.968	2.915	3.42	3.966	3.968	3.98
pos_2958	4-Oxo-1-(3-pyridyl)-1-butanone	Others	Ketones and derivatives	C9H9NO2	4.6234	pos	146.06	0.00307549	-1.81955	76014-80-7	3.804	3.743	3.748	3.743	3.894	3.867	4.503	4.725	4.748	4.301	4.102	4.691	3.618	3.727	3.777	3.617	3.57	3.685	3.567	3.59	3.547	3.6	3.832	3.818	4.485	4.419	4.246	4.586	4.219	4.111	4.076	4.168	4.066	3.764	3.722	4.028	3.97	3.975	3.993
pos_2983	12-kete	Lipids	Fatty Acyls	C20H30O3	4.7129	pos	319.225	0.00195999	-6.17118	108437-64-5	5.002	4.935	4.995	4.831	5.196	5.044	5.014	4.677	4.747	4.972	4.685	4.697	4.961	4.941	5.262	4.753	4.817	5.026	5.734	4.838	4.735	5.167	5.261	4.841	4.71	4.807	4.786	4.994	4.754	4.802	5.07	5.096	4.981	4.789	4.904	4.831	4.916	4.917	4.933
pos_3	Porson	Others	Diarylheptanoids	C22H26O6	10.8166	pos	387.179	0.00132458	-3.74223	56222-03-8	7.266	7.321	7.232	7.287	7.297	7.372	7.502	7.556	7.563	7.509	7.517	7.501	7.465	7.427	7.429	7.353	7.284	7.299	7.231	7.313	7.272	7.338	7.321	7.327	7.472	7.459	7.497	7.452	7.521	7.461	7.342	7.386	7.39	7.36	7.369	7.369	7.306	7.311	7.324
pos_3006	2,3,6,7-Tetrahydro-7-methylcyclopent[b]azepin-8(1H)-one	Others	Others	C10H13NO	4.8015	pos	368.232	0.00143526	-3.14671	97826-67-0	2.435	2.428	2.199	2.599	2.416	2.042	4.383	3.578	4.951	4.426	3.634	4.223	3.22	2.619	3.192	2.704	3.161	2.876	1.811	2.108	2.47	2.182	1.951	2.426	3.694	3.839	4.341	4.294	4.264	3.87	2.873	3.101	3.301	2.411	3.034	2.731	3.575	3.584	3.585
pos_3013	Pyroglutamic acid	Amino acids and derivatives	Alpha-amino acids and derivatives	C5H7NO3	3.7174	pos	147.076	0.00265227	-2.44239	98-79-3	2.784	2.878	3.024	3.135	3.365	3.174	3.77	3.901	4.041	4.059	4.134	4.314	2.797	2.922	2.766	2.792	2.707	2.832	3.2	3.334	3.362	3.354	3.342	3.252	4.983	4.773	4.806	4.601	4.592	4.704	3.204	3.085	2.931	2.929	2.918	2.875	3.911	3.929	3.93
pos_3031	2,6-Dimethoxy-1,4-benzoquinone	Quinones	Benzoquinones	C8H8O4	3.6732	pos	151.039	0.00841482	-2.11929	530-55-2	3.033	3.052	3.238	3.229	3.046	3.192	3.995	4.297	3.971	4.114	4.235	4.162	2.393	2.853	2.823	2.454	2.522	2.618	3.047	2.709	2.932	2.83	3.073	2.948	4.401	4.154	4.357	4.018	4.273	4.389	3.27	3.179	2.905	2.94	2.904	2.835	3.592	3.634	3.651
pos_3036	(1R,2R,4R)-1,8-Epoxy-p-menthane-2,4-diol	Terpenoids	Monoterpenoids	C10H18O3	4.9574	pos	169.122	0.00354934	-2.02848	176896-61-0	4.048	4.183	4.146	4.152	4.067	4.102	4.158	4.328	4.165	4.052	4.079	4.174	4.161	3.991	3.949	3.845	3.835	3.848	3.883	3.824	3.795	3.851	3.786	3.962	4.084	4.026	4.179	3.967	4.025	3.964	3.856	3.85	3.915	3.839	3.759	3.928	3.975	3.979	4.001
pos_3042	Carissanol	Lignans and derivatives	Lignans and derivatives	C20H24O7	5.0023	pos	377.158	0.00499997	-2.649	87402-76-4	3.584	3.68	3.635	3.709	3.698	3.639	5.151	4.936	5.035	5.123	5.146	5.229	3.824	3.727	3.731	3.805	3.65	3.627	3.473	3.55	3.627	3.673	3.554	3.641	5.041	4.938	4.814	4.939	5.026	5.029	4.045	4.11	3.816	3.964	3.797	4.029	4.393	4.368	4.412
pos_305	[8]-Dehydrogingerdione	Phenolic acids and derivatives	Cinnamic acids and derivatives	C19H26O4	5.6695	pos	319.189	0.0005965	-3.89531	77334-08-8	3.472	3.063	3.337	3.358	3.402	3.329	4.027	2.922	2.704	3.774	2.873	3.295	4.115	5.026	5.152	3.811	4.427	5.377	3.575	2.858	2.55	3.331	3.23	2.697	3.452	3.463	3.274	3.512	3.585	3.609	4.365	4.062	4.49	3.668	3.88	3.783	4.135	4.134	4.13
pos_3066	Ascorbigen	Others	Others	C15H15NO6	5.1139	pos	288.086	0.00266115	-3.35492	26676-89-1	3.203	2.961	3.122	3.226	3.535	3.325	5.03	4.532	4.552	4.938	4.639	4.747	2.012	1.944	2.587	1.854	1.876	1.877	3.258	2.469	2.287	2.275	2.76	2.052	4.419	4.351	4.402	4.51	4.483	4.567	2.379	2.228	1.983	1.894	1.909	1.907	3.941	3.923	3.94
pos_3073	Angustine	Indoles and derivatives	Indoles and derivatives	C20H15N3O	2.9691	pos	331.154	0.00256724	-3.1012	40041-96-1	3.63	3.438	3.455	3.406	3.712	4.205	4.618	3.347	2.932	4.776	3.032	2.677	3.524	4.273	4.029	3.746	3.715	3.725	4.209	3.17	2.847	3.821	4.163	3.061	3.965	4.218	4.35	4.876	3.903	4.148	3.316	3.507	3.221	3.576	3.504	3.429	3.757	3.771	3.776
pos_3077	Glycylproline	Amino acids and derivatives	Dipeptide	C7H12N2O3	0.6075	pos	205.118	0.00274984	-3.1648	704-15-4	5.451	5.477	5.437	5.509	5.339	5.442	5.377	5.645	5.458	5.477	5.542	5.435	5.317	5.299	5.179	5.334	5.252	5.253	5.015	5.295	5.28	5.387	5.137	5.325	5.521	5.451	5.49	5.335	5.48	5.618	5.433	5.33	5.332	5.285	5.387	5.3	5.389	5.39	5.415
pos_3097	Zingerone	Others	Others Phenols	C11H14O3	5.314	pos	195.101	0.00313685	-2.06564	122-48-5	3.867	3.904	4.098	4.064	4.219	4.337	4.416	4.642	4.455	4.405	4.346	4.395	3.233	3.273	3.161	3.174	3.237	3.263	3.379	3.651	3.544	3.691	3.588	3.639	4.433	4.353	4.329	4.349	4.438	4.335	3.6	3.658	3.45	3.246	3.298	3.353	3.873	3.875	3.895
pos_3101	Isopropylmaleic acid	Lipids	Fatty Acyls	C7H10O4	0.6075	pos	123.044	0.000379681	-0.152522	44976-69-4	4.935	4.972	4.941	5.011	5.007	4.942	4.721	4.716	4.56	4.75	4.684	4.682	5.217	5.217	5.158	5.239	5.23	5.112	4.894	5.09	5.07	5.152	5.046	5.109	4.594	4.682	4.676	4.706	4.635	4.742	5.077	4.969	4.959	4.977	5.133	4.966	4.869	4.87	4.873
pos_3102	Norfuraneol	Others	Others	C5H6O3	0.6075	pos	97.0288	0.00268749	3.51953	19322-27-1	5.742	5.763	5.775	5.794	5.92	5.825	5.389	5.172	4.913	5.362	4.89	4.926	5.796	5.789	5.733	5.7	5.715	5.717	5.754	5.7	5.715	5.731	5.836	5.808	5.364	5.488	5.399	5.642	5.221	5.527	5.794	5.734	5.745	5.74	5.809	5.726	5.632	5.633	5.659
pos_3128	Dehydrozingerone	Phenolic acids and derivatives	Cinnamic acids and derivatives	C11H12O3	5.3586	pos	193.085	0.00338168	-2.31268	1080-12-2	3.534	3.545	3.452	3.592	3.638	3.584	4.593	4.56	4.703	4.613	4.99	4.854	3.448	3.527	3.445	3.356	3.353	3.489	3.383	3.564	3.685	3.626	3.744	3.818	4.77	4.372	4.649	4.416	4.615	4.661	3.765	3.762	3.621	3.456	3.627	3.537	4.035	4.036	4.059
pos_3129	(S)-Methylmalonic acid semialdehyde	Others	Others	C4H6O3	0.6075	pos	85.029	0.00288407	5.39812	99043-16-0	5.871	5.902	5.904	5.924	6.136	5.969	5.665	5.464	5.136	5.593	5.128	5.168	5.989	5.974	5.932	5.889	5.904	5.901	5.974	5.829	5.852	5.884	6.005	5.972	5.635	5.729	5.628	5.892	5.518	5.747	5.985	5.928	5.942	5.938	5.998	5.922	5.787	5.803	5.821
pos_3137	Oryzalide A	Terpenoids	Other terpenoids	C19H28O4	5.5366	pos	303.195	0.00566285	-2.58705	128500-67-4	3.12	2.774	2.8	2.547	2.962	3.051	3.358	2.061	2.095	3.214	2.058	2.171	3.595	3.983	4.465	3.294	3.872	4.6	2.69	1.852	1.81	1.878	2.336	2.055	2.781	2.762	2.775	3.059	2.862	2.42	3.711	3.626	3.996	3.228	3.271	3.288	3.437	3.417	3.456
pos_3139	1-Hydroxyacorenone	Others	Others	C15H22O3	5.5586	pos	251.163	0.00344449	-3.24575	185154-98-7	2.289	2.864	2.693	2.978	3.113	3	4.885	4.871	4.738	4.851	4.896	4.847	2.756	3.33	3.32	3.035	2.898	3.11	2.648	2.472	2.132	2.514	2.702	1.957	4.891	4.709	4.825	4.737	4.814	4.947	3.759	3.916	3.591	3.044	3.298	3.586	4.175	4.176	4.2
pos_314	5-Deoxykievitol	Flavonoids	Isoflavones	C20H20O6	6.3798	pos	357.132	0.00149668	-2.85179	104380-54-3	3.249	2.694	3.094	3.536	2.792	3.056	5.49	4.97	5.084	5.544	5.406	5.447	2.666	2.203	2.284	2.923	2.754	2.119	2.706	2.604	2.635	3.469	3.1	3.309	5.666	5.537	5.59	5.51	5.551	5.654	3.529	3.349	3.065	3.686	3.083	3.673	4.762	4.763	4.775
pos_3140	12-Oxo-2,3-dinor-10,15-phytodienoic acid	Lipids	Fatty Acyls	C16H24O3	5.5586	pos	247.169	0.00263942	-1.83228	197247-23-7	3.067	3.076	3.129	3.089	3.111	3.167	4.259	4.305	4.434	4.257	4.315	4.386	3.187	3.212	3.216	3.083	3.134	3.212	2.944	3.045	3.004	3.053	3.05	3.055	4.183	4.052	4.134	4.001	4.122	4.213	3.294	3.313	3.249	3.11	3.094	3.222	3.565	3.573	3.584
pos_3146	Oryzalic acid B	Organic acids and derivatives	Organic acids and derivatives	C20H30O5	5.6027	pos	351.216	0.00187539	-3.1376	-	4.032	3.982	3.969	4.029	4.311	4.058	4.894	3.755	3.787	4.545	3.786	3.806	5.333	4.795	6.031	4.539	5.051	4.891	4.149	4.034	3.785	3.982	3.954	3.915	4	4.446	5.094	4.552	3.895	4.114	4.733	4.878	5.433	4.321	4.811	4.588	4.797	4.798	4.813
pos_3171	Loxoprofen	Phenolic acids and derivatives	Phenylpropanoic acids and derivatives	C15H18O3	5.7584	pos	247.132	0.00467385	-2.46663	80382-23-6	2.617	2.691	2.472	2.664	2.737	2.721	3.826	3.539	3.765	3.898	3.84	3.753	3.866	3.707	3.712	3.792	3.849	3.757	2.596	2.49	2.376	2.181	2.859	2.424	3.914	3.649	3.754	3.68	3.785	3.857	4.316	4.189	4.108	3.863	3.947	4.167	3.609	3.611	3.639
pos_3185	12(S)-HpETE	Others	Quinolines and derivatives	C20H32O4	5.9596	pos	319.226	0.00146874	-2.57318	71774-10-2;67675-13-2	4.251	4.085	4.22	4.181	4.253	4.319	4.314	3.142	2.725	4.078	2.898	2.713	4.505	5.01	5.199	4.104	4.476	5.311	4.783	3.947	3.684	4.13	4.223	3.509	3.698	3.878	3.571	4.272	3.671	3.977	4.938	4.741	4.775	4.203	4.483	4.386	4.431	4.432	4.443
pos_3193	Nordihydrocapsaicin	Others	Others Phenols	C17H27NO3	6.0486	pos	311.232	0.00228092	-4.39595	28789-35-7	4.889	4.354	3.99	4.42	4.214	4.007	4.311	4.102	5.031	5.156	4.291	4.44	4.355	4.248	4.071	4.056	3.901	4.11	3.703	4.173	4.025	4.803	4.969	4.005	4.07	4.06	4.463	4.39	4.236	4.097	4.394	4.246	4.228	4.027	3.977	3.974	4.411	4.411	4.428
pos_3203	(5alpha,8beta,9beta)-5,9-Epoxy-3,6-megastigmadien-8-ol	Others	Benzopyrans	C13H20O2	6.1354	pos	191.143	0.0029022	-2.55394	69927-26-0	2.96	2.7	2.998	2.956	2.961	2.987	4.362	4.431	4.345	4.48	4.418	4.429	3.257	3.206	3.294	2.977	3.057	3.195	2.559	2.13	2.619	2.491	2.587	2.285	4.534	4.416	4.445	4.29	4.462	4.457	3.554	3.54	3.356	3.136	3.278	3.276	3.733	3.752	3.752
pos_3226	Pubesenolide	Steroids and steroid derivatives	Steroid lactones	C28H42O5	14.0913	pos	481.291	0.0296913	-2.80668	98569-64-3	4.094	3.786	4.166	4.053	3.865	3.969	4.114	4.009	4.983	4.097	3.612	4.09	3.45	3.687	3.106	2.939	3.173	2.942	3.046	3.296	2.728	3.815	3.518	3.694	4.977	5.144	4.913	4.736	4.998	3.822	3.342	3.401	2.974	3.366	3.146	2.798	3.528	3.513	3.704
pos_3238	(1S,4S)-Dihydrocarvone	Terpenoids	Monoterpenoids	C10H16O	14.1789	pos	170.153	0.00343398	-3.18958	6909-25-7	4.498	4.607	4.588	4.72	4.633	4.655	4.817	4.809	4.882	4.826	4.832	4.914	4.796	4.744	4.724	4.718	4.616	4.643	4.505	4.629	4.564	4.77	4.721	4.825	4.923	4.862	4.882	4.805	4.846	4.855	4.893	4.908	4.798	4.679	4.688	4.644	4.573	4.604	4.592
pos_3252	3,5,9-Trihydroxyergost-7-en-6-one	Steroids and steroid derivatives	Other steroids	C28H46O4	14.2441	pos	447.345	0.00328095	-3.7778	211486-13-4	4.964	5.06	5.113	4.864	4.929	5.091	4.906	4.985	5.111	4.719	4.747	5.03	4.116	4.332	4.242	3.389	3.662	3.609	4.742	4.886	4.72	4.682	4.798	4.791	5.234	5.114	5.043	5.14	5.011	4.84	4.23	4.044	4.095	3.802	3.7	3.442	4.745	4.741	4.77
pos_3265	Serratol	Terpenoids	Diterpenoids	C20H34O	14.3096	pos	308.294	0.00502922	-3.487	67814-27-1	5.155	5.17	5.268	5.333	5.131	5.14	5.474	5.355	5.439	5.338	5.439	5.476	5.288	5.24	5.159	5.112	4.924	5.044	4.989	5.213	5.017	5.301	5.134	5.403	5.43	5.385	5.345	5.374	5.207	5.446	5.43	5.448	5.255	4.948	5.032	5.032	5.042	5.067	5.093
pos_3267	Homodolicholide	Steroids and steroid derivatives	Steroid lactones	C29H48O6	14.3096	pos	457.331	0.00912546	-1.42828	86630-40-2	5.236	5.252	5.388	5.396	4.995	5.265	4.265	4.168	4.537	4.173	4.129	4.105	4.327	4.475	4.326	3.918	3.987	4.039	3.974	4.536	4.31	4.447	4.424	4.582	4.436	4.696	4.196	5.086	4.387	4.132	4.272	4.38	4.398	3.922	3.911	3.944	4.62	4.612	4.689
pos_3272	Cannabichromene	Others	Benzopyrans	C21H30O2	14.332	pos	347.257	0.0135525	-3.29071	20675-51-8	3.648	3.777	3.696	3.965	3.757	3.854	4.761	4.97	5.394	4.861	4.846	4.992	3.822	3.853	3.701	3.386	3.222	3.007	3.081	3.294	2.642	3.358	3.174	3.407	5.471	5.506	5.356	5.282	5.363	4.763	3.925	3.807	3.541	3.19	3.408	2.974	4.164	4.153	4.257
pos_3287	Stigmastentriol	Steroids and steroid derivatives	Other steroids	C29H50O3	14.3764	pos	429.372	0.00709869	-2.54441	-	5.024	4.989	4.888	5.035	4.991	4.899	5.137	5.675	5.785	5.588	5.636	5.715	5.576	4.912	5.141	4.711	4.435	4.589	4.718	4.815	4.821	4.993	5.074	4.875	5.088	5.5	5.371	5.377	5.413	5.336	5.54	5.114	5.219	4.968	4.598	4.782	3.613	3.613	3.657
pos_329	9,10,13-Trihydroxystearic acid	Lipids	Fatty Acyls	C18H36O5	8.1025	pos	297.241	0.00176161	-3.00786	50439-74-2	3.711	3.616	3.644	3.753	4.003	4.083	3.717	3.454	3.424	3.933	3.432	3.456	4.383	4.425	4.403	4.339	4.412	4.284	3.376	3.445	3.398	3.504	3.352	3.547	3.584	3.687	3.489	3.588	3.458	3.454	4.698	4.572	4.46	4.448	4.606	4.43	4.024	4.025	4.037
pos_33	Phytocassane D	Terpenoids	Diterpenoids	C20H28O3	12.0263	pos	317.21	0.00211884	-2.80759	166547-24-6	5.522	5.227	5.218	5.297	5.311	5.386	7.19	5.125	5.017	6.387	5.098	5.132	5.939	6.081	6.261	5.652	5.726	6.277	5.86	5.128	5.452	5.849	5.59	5.247	5.815	5.853	6.581	6.801	5.573	6.07	6.006	6.573	6.279	5.58	6.352	6.151	5.984	5.992	6.009
pos_332	Eremanthin	Terpenoids	Other terpenoids	C15H18O2	8.6679	pos	248.164	0.00286004	-2.78139	37936-58-6	4.232	4.417	4.332	4.515	4.379	4.313	4.734	4.568	4.611	4.579	4.685	4.758	4.498	4.493	4.385	4.593	4.422	4.525	4.349	4.449	4.22	4.442	4.226	4.526	4.668	4.558	4.527	4.632	4.456	4.706	4.609	4.674	4.449	4.384	4.357	4.511	4.423	4.409	4.434
pos_3324	Soyasapogenol F	Terpenoids	Triterpenoids	C30H50O3	14.5328	pos	423.361	0.00543052	-2.94479	104033-83-2;97503-03-2	5.154	5.151	5.154	5.334	5.23	5.332	4.647	4.521	4.629	4.471	4.372	4.44	5.167	5.201	5.141	4.756	4.904	4.901	4.837	5.193	5.067	5.236	5.229	5.245	4.683	4.621	4.565	4.578	4.574	4.604	5.337	5.431	5.416	5.127	5.102	4.996	4.955	4.955	5.002
pos_34	Pc(14:0/0:0)	-	-	C22H46NO7P	12.6969	pos	468.307	0.0016939	-2.80738	20559-16-4	7.359	7.321	7.206	7.395	7.279	7.36	4.648	4.812	4.251	4.458	4.634	4.445	7.849	7.843	7.827	7.798	7.834	7.764	7.328	7.472	7.44	7.503	7.395	7.339	4.745	4.466	4.946	4.339	4.451	4.663	7.679	7.721	7.786	7.707	7.707	7.619	7.467	7.474	7.491
pos_3409	(3beta,5alpha,7alpha)-14-Methylcholesta-9(11),24-diene-3,7-diol	Steroids and steroid derivatives	Cholestane steroids	C28H46O2	14.9323	pos	415.356	0.00198563	-2.7192	138523-61-2	4.536	4.507	4.549	4.597	4.567	4.578	4.283	4.505	4.78	4.226	4.392	4.497	4.316	4.522	4.436	4.368	4.357	4.389	4.225	4.48	4.474	4.503	4.421	4.542	4.651	4.495	4.527	4.733	4.468	4.383	4.352	4.376	4.357	4.312	4.309	4.248	4.439	4.441	4.455
pos_342	(9Z,11S,16S)-1-Acetoxy-9,17-octadecadiene-12,14-diyne-11,16-diol	Lipids	Fatty Acyls	C20H28O4	10.1111	pos	315.195	0.00181634	-1.91054	52691-49-3	3.858	3.671	3.739	3.805	3.749	3.84	4.327	3.972	3.992	3.905	3.94	3.936	4.397	4.627	4.919	4.226	4.43	5.018	2.969	3.745	3.744	3.738	3.601	3.627	3.821	3.867	3.956	4.232	3.872	4.114	4.757	4.996	4.941	4.07	4.76	4.708	4.208	4.209	4.221
pos_3437	Jimenezin	Lipids	Fatty Acyls	C37H66O7	15.0674	pos	605.475	0.00795736	-4.21671	204185-17-1	5.065	4.542	4.436	4.509	4.632	4.686	4.948	5.763	5.305	5.385	5.714	5.327	5.095	4.577	4.614	4.749	4.714	4.495	5.094	4.819	4.48	4.71	4.729	4.61	5.259	5.785	5.908	5.737	5.777	5.792	5.58	5.128	5.23	5.233	4.679	4.773	4.467	4.4	4.453
pos_3471	4-Methoxy-3-geranylgeranyl-1,2-dihydroxybenzene	Terpenoids	Diterpenoids	C27H40O3	15.2699	pos	413.304	0.00307739	-3.24925	126398-83-2	5.049	5.055	5.226	4.991	4.679	5.011	2.691	2.667	2.523	3.279	3.164	2.583	3.665	3.635	3.555	3.357	3.802	3.348	3.458	4.357	3.786	3.756	3.509	4.163	2.5	2.495	2.943	3.016	2.61	3.242	3.573	3.668	3.692	3.656	3.533	3.541	4.49	4.488	4.513
pos_350	15-kete	Lipids	Fatty Acyls	C20H30O3	10.8166	pos	319.226	0.00175217	-3.07988	81416-72-0	4.591	4.402	4.461	4.476	4.565	4.569	6.045	3.056	3.15	5.218	2.731	3.437	5.644	5.496	5.856	5.045	5.295	5.734	5.375	4.379	4.769	5.037	4.975	4.463	4.919	4.693	5.438	5.873	4.46	4.888	5.526	5.997	5.837	5.27	5.744	5.551	5.233	5.235	5.25
pos_351	L-rhamnofuranose	Carbohydrates and derivatives	Monosaccharides	C6H12O5	10.8166	pos	147.065	0.000203995	-2.31905	-	4.865	4.921	4.846	4.888	4.906	4.987	5.113	5.172	5.151	5.135	5.156	5.15	5.116	5.068	5.086	5.012	4.949	4.957	4.893	4.976	4.919	5.006	5.002	5.007	5.157	5.132	5.192	5.149	5.201	5.129	5.027	5.078	5.086	5.059	5.084	5.055	4.962	4.963	4.961
pos_352	Avocadyne 1-acetate	Lipids	Fatty Acyls	C19H34O4	11.0539	pos	309.241	0.00153991	-3.605	24607-06-5	4.162	4.307	4.304	4.225	4.806	4.799	5.316	4.965	4.896	5.097	4.847	4.841	3.584	3.655	3.634	3.534	3.57	3.505	4.331	4.309	4.419	4.387	4.641	4.319	5.376	5.261	5.39	5.281	5.186	5.321	3.805	3.744	3.841	3.78	3.725	3.657	4.632	4.633	4.645
pos_356	16(r)-hete	Lipids	Fatty Acyls	C20H32O3	11.3604	pos	321.242	0.00211429	-2.79935	-	5.376	3.671	4.303	4.729	5.046	5.021	5.422	3.527	3.105	4.336	3.361	3.27	4.406	5.107	5.709	3.896	4.441	5.193	6.235	5.061	4.016	4.961	5.357	4.293	5.235	4.859	4.776	6.149	4.884	5.096	5.675	4.663	5.306	4.286	4.337	4.742	5.19	5.191	5.21
pos_3601	(3beta,5alpha,6beta,9alpha,22E,24R)-23-Methylergosta-7,22-diene-3,5,6,9-tetrol	Steroids and steroid derivatives	Other steroids	C29H48O4	15.1795	pos	425.34	0.00127667	-3.35158	243449-55-0	4.476	4.407	4.426	4.534	4.434	4.506	4.805	5.154	5.299	4.883	5.107	5.287	4.482	4.585	4.494	4.374	4.448	4.407	4.102	4.399	4.359	4.397	4.37	4.451	5.247	5.059	5.236	5.021	5.151	4.834	4.326	4.404	4.555	4.441	4.37	4.331	4.645	4.642	4.654
pos_3606	Phthalic Acid	Phenolic acids and derivatives	Benzoic acids and derivatives	C8H6O4	15.112	pos	149.023	0.00315473	-1.88555	88-99-3	4.718	4.699	4.759	4.737	4.818	4.76	5.129	5.073	5.158	5.115	5.105	5.043	4.91	4.953	4.944	4.867	4.845	4.777	4.725	4.743	4.781	4.839	4.89	4.826	5.09	5.028	5.007	5.017	5.083	5.142	5.052	4.987	5.036	4.848	5.015	4.842	4.824	4.837	4.855
pos_3607	2-Hydroxy-6-(8,11,14-pentadecatrienyl)benzoic acid	Phenolic acids and derivatives	Benzoic acids and derivatives	C22H30O3	15.0897	pos	343.226	0.00281459	-3.37919	103904-73-0	5.225	5.098	5.323	5.161	4.843	4.891	3.871	3.838	3.818	3.86	3.702	3.762	4.18	4.142	4.153	4.031	4.062	3.975	4.061	4.208	4.11	4.065	4.255	4.288	3.743	3.847	3.754	3.781	3.763	3.911	4.084	4.097	4.064	4.037	3.995	4.03	4.69	4.683	4.709
pos_361	Abietic Acid	Terpenoids	Diterpenoids	C20H30O2	11.671	pos	285.22	0.0007217	-2.7599	514-10-3	5.481	5.508	5.322	5.086	5.956	5.751	5.397	3.625	3.665	4.382	3.472	3.517	5.122	5.172	5.202	4.212	4.767	4.925	5.759	4.795	4.599	4.922	5.519	4.476	4.312	4.89	4.537	5.121	4.048	4.251	4.696	4.778	5.085	4.355	4.419	5.035	5.204	5.205	5.211
pos_3612	Pterosin E	Others	Others	C14H16O3	15.0897	pos	233.117	0.00332976	-3.0417	52528-78-6	4.967	4.833	5.073	4.915	4.602	4.624	3.082	2.694	2.561	2.919	2.083	2.157	3.844	3.821	3.803	3.729	3.725	3.669	3.735	3.918	3.807	3.761	3.978	3.994	2.71	3.031	2.803	2.883	2.839	3.316	3.8	3.822	3.764	3.726	3.663	3.694	4.421	4.42	4.446
pos_362	15-Deoxy-d-12,14-PGJ2	Lipids	Fatty Acyls	C20H28O3	11.6265	pos	334.236	0.00242147	-4.58174	87893-55-8	3.356	3.57	3.47	3.407	3.624	3.63	5.068	3.646	3.311	3.529	3.445	3.53	3.968	3.268	3.992	3.269	3.682	3.45	3.813	3.176	3.112	3.527	3.467	3.498	3.237	3.749	3.997	4.551	3.423	3.242	3.719	4.283	3.747	3.405	3.724	3.73	3.65	3.651	3.635
pos_3632	Betulin	Terpenoids	Triterpenoids	C30H50O2	14.7524	pos	425.377	0.00246882	-2.7327	473-98-3	5.377	5.352	5.375	5.527	5.398	5.467	4.7	4.267	4.519	4.319	4.096	4.024	5.273	5.423	5.315	5.143	5.289	5.291	5.217	5.456	5.353	5.433	5.457	5.439	4.901	4.543	4.446	4.461	4.506	4.631	5.297	5.373	5.455	5.471	5.404	5.261	5.19	5.195	5.214
pos_3634	Erythrodiol	Terpenoids	Triterpenoids	C30H50O2	14.7524	pos	407.366	0.00271949	-3.09128	545-48-2	5.405	5.378	5.413	5.556	5.401	5.463	4.606	4.485	4.563	4.346	4.316	4.267	5.302	5.418	5.294	5.185	5.29	5.264	5.179	5.427	5.346	5.386	5.415	5.4	4.799	4.606	4.499	4.454	4.483	4.696	5.301	5.319	5.389	5.454	5.341	5.189	5.208	5.211	5.234
pos_364	Alpha-Bisabolol oxide C	Others	Others	C15H26O2	11.9828	pos	256.226	0.00379166	-3.30847	59861-08-4	5.005	5.033	5.06	5.05	5.08	5.042	5.322	5.283	5.305	5.251	5.232	5.285	5.166	5.061	5.019	4.98	4.94	4.953	4.871	4.966	4.937	4.982	4.936	5.053	5.2	5.211	5.287	5.197	5.203	5.15	5.04	5.026	5.066	4.966	4.95	4.967	5.018	5.018	5.051
pos_3693	(+/-)-Citronellyl acetate	Lipids	Fatty Acyls	C12H22O2	14.2669	pos	419.314	0.005819	2.52422	150-84-5	4.65	4.69	4.683	4.783	4.762	4.776	4.894	4.893	4.996	4.893	4.876	4.982	4.928	4.894	4.83	4.647	4.648	4.64	4.591	4.689	4.641	4.704	4.755	4.788	4.844	4.874	4.9	4.844	4.802	4.81	4.821	4.839	4.747	4.686	4.633	4.675	4.664	4.665	4.712
pos_3695	Isolinderenolide	Others	Others	C21H34O3	14.2441	pos	335.257	0.0157666	-3.23573	139328-80-6	3.693	3.922	3.239	3.531	3.492	3.51	4.818	5.221	5.648	5.17	5.146	5.32	4.887	4.652	3.893	3.488	3.207	3.335	3.394	3.893	3.298	3.624	3.468	3.627	5.702	5.693	5.606	5.443	5.636	5.112	4.89	4.777	4.111	3.758	3.456	3.441	4.435	4.436	4.558
pos_3698	Camellenodiol	Terpenoids	Triterpenoids	C29H46O3	14.2013	pos	443.35	0.00893558	-5.06982	81426-91-7	4.558	4.119	4.378	4.599	4.083	4.598	3.127	3.554	4.168	3.284	3.131	3.508	4.25	4.712	4.313	3.761	4.211	3.907	3.964	4.008	4.18	4.602	3.945	4.206	4.261	3.757	3.876	3.894	3.804	2.79	4.415	4.581	4.605	4.188	4.321	4.066	4.095	4.097	4.16
pos_3700	3,5,5-Trimethyl-3-cyclohexen-1-one	Others	Others	C9H14O	14.1789	pos	156.138	0.00310757	-2.54685	471-01-2	4.472	4.524	4.522	4.637	4.575	4.593	4.753	4.734	4.815	4.728	4.751	4.848	4.712	4.659	4.609	4.592	4.54	4.532	4.372	4.528	4.455	4.664	4.578	4.716	4.783	4.766	4.743	4.703	4.747	4.746	4.773	4.791	4.643	4.543	4.56	4.528	4.479	4.489	4.507
pos_374	6-Gingerol	Others	Others Phenols	C17H26O4	12.5665	pos	277.179	0.00508801	-2.54471	58253-27-3;23513-14-6	3.16	2.733	2.917	2.999	2.982	2.623	5.332	5.441	5.032	5.693	5.893	5.498	2.477	2.156	2.429	1.585	2.103	1.591	2.249	2.05	1.664	2.058	2.428	2.135	5.112	5.04	5.427	5.573	5.917	5.932	3.274	3.068	2.824	2.305	2.468	2.659	4.731	4.777	4.742
pos_378	(S)-Nerolidol 3-O-[a-L-rhamnopyranosyl-(1->4)-a-L-rhamnopyranosyl-(1->6)-b-D-glucopyranoside]	Carbohydrates and derivatives	Oligosaccharides	C33H56O14	12.6969	pos	694.399	0.00464703	-2.98678	130466-33-0	3.715	3.61	3.801	4.025	4.046	3.74	5.343	5.61	5.019	5.533	5.722	5.472	4.24	4.155	4.603	4.252	4.061	4.093	3.568	2.837	4.174	3.885	3.795	4.029	5.138	5.086	5.3	5.246	5.547	5.605	4.933	4.553	4.404	4.691	4.672	4.851	4.686	4.661	4.704
pos_380	Stearidonic acid	Lipids	Fatty Acyls	C18H28O2	12.802	pos	277.216	0.00168931	-2.41716	20290-75-9	5.007	5.189	5.124	5.177	5.239	5.201	6.107	6.337	5.924	6.129	6.201	6.23	4.933	5.077	5.028	4.997	4.978	4.97	5.146	5.049	5.008	5.04	5.128	5.136	6.131	6.15	6.144	6.04	6.178	6.26	5.553	5.678	5.515	5.286	5.34	5.499	5.571	5.583	5.589
pos_3822	2'-Deoxymugineic acid	Amino acids and derivatives	Gamma-amino acids and derivatives	C12H20N2O7	0.6432	pos	305.133	0.00233361	-3.23193	74235-24-8	6.301	6.259	6.355	6.366	6.337	6.312	6.001	5.477	5.939	5.799	5.568	5.823	5.986	5.815	5.821	5.942	5.888	5.768	5.83	6.12	6.012	6.171	6.016	6.148	5.525	5.637	5.576	5.793	5.657	5.775	5.759	5.716	5.826	5.691	5.734	5.673	5.964	5.965	5.989
pos_385	2-Hydroxylinolenic acid	Lipids	Fatty Acyls	C18H30O3	12.9094	pos	317.21	0.00202169	4.15811	-	4.2	4.241	4.138	4.385	5.298	4.55	4.695	4.55	4.382	4.539	4.529	4.475	4.509	4.408	4.598	4.194	4.372	4.463	5.177	4.008	4.117	4.234	4.722	4.205	4.26	4.517	4.424	4.606	4.382	4.445	4.449	4.533	4.526	4.257	4.291	4.496	4.54	4.535	4.553
pos_3859	4-Methyl-5-Thiazoleethanol	Others	Azoles	C6H9NOS	0.7765	pos	144.047	0.00414231	-1.98391	137-00-8	3.968	3.947	3.935	3.942	4.368	4.172	4.309	4.303	3.958	4.337	4.335	4.203	4.678	4.78	4.684	4.624	4.656	4.674	4.016	4.251	4.241	4.335	4.276	4.107	4.514	4.57	4.503	4.213	4.382	4.58	4.713	4.739	4.701	4.696	4.676	4.652	4.245	4.245	4.276
pos_3867	Niacinamide	Vitamins	Vitamins	C6H6N2O	0.7972	pos	123.055	0.00128979	-0.175287	98-92-0	3.646	3.616	3.705	3.733	4.528	3.818	4.965	5.316	4.749	5.059	5.474	5.133	3.72	3.637	3.767	3.714	3.679	3.694	4.263	3.499	3.663	3.625	3.975	3.743	5.14	5.018	5.031	4.846	5.118	5.304	3.982	3.893	3.854	3.77	3.736	3.787	4.497	4.498	4.508
pos_3880	2-Hydroxyadenine	Others	Others	C5H5N5O	0.8169	pos	152.056	0.00259965	-2.65295	3373-53-3	4.185	4.05	4.217	4.116	4.72	4.531	5.936	5.946	5.859	6.047	6.05	5.989	3.234	3.418	3.442	3.267	3.197	3.45	4.2	4.264	4.383	4.42	4.704	4.267	6.106	6.018	6.068	5.709	6.049	6.148	3.835	3.797	3.36	3.181	3.223	3.391	5.344	5.346	5.369
pos_3896	L-galactono-1,4-lactone	Others	Lactones	C6H10O6	0.8576	pos	143.034	0.00737158	-1.47673	1668-08-2	4.725	4.801	4.825	4.818	4.812	4.868	5.079	5.062	4.954	4.967	5.051	4.999	4.565	4.506	4.489	4.369	4.419	4.384	4.625	4.659	4.706	4.742	4.858	4.811	4.989	4.935	4.902	4.903	4.931	4.948	4.71	4.611	4.574	4.512	4.512	4.482	4.634	4.635	4.694
pos_3897	4-Guanidinobutanoic Acid	Amino acids and derivatives	Gamma-amino acids and derivatives	C5H11N3O2	0.8576	pos	146.092	0.00560491	-2.25487	463-00-3;500-65-2	4.239	4.244	4.067	3.99	4.381	4.418	5.295	5.232	5.187	5.264	5.2	5.111	4.838	5.073	5.079	4.934	4.86	4.947	4.381	4.562	4.483	4.371	4.59	4.295	5.229	5.391	5.264	5.285	5.26	5.267	4.976	5.039	5.043	4.898	4.67	5.001	4.837	4.837	4.884
pos_3901	Diaminopimelic acid	Amino acids and derivatives	Alpha-amino acids	C7H14N2O4	0.8576	pos	173.092	0.00405662	-1.96935	583-93-7	4.841	4.807	4.816	4.871	4.817	4.889	4.774	4.924	4.786	4.773	4.811	4.738	3.083	3.181	3.171	3.153	3.073	3.051	4.803	4.776	4.705	4.853	4.743	4.826	4.758	4.748	4.671	4.669	4.681	4.813	3.174	3.131	3.245	3.129	3.048	3.109	4.676	4.66	4.698
pos_393	Pc(16:0/0:0)	-	-	C24H50NO7P	13.2452	pos	518.32	0.00354547	-3.06289	17364-16-8	5.865	5.855	5.942	5.95	5.963	5.925	4.818	5.149	4.357	4.607	4.811	4.556	6.06	6.103	6.067	5.989	6.052	6.022	5.867	6.028	6.058	5.987	6.029	6.071	5.043	4.796	4.872	4.417	4.735	4.983	6.195	6.171	6.142	6.045	6.11	6.104	6.098	6.055	6.072
pos_3949	Dhurrin 6'-glucoside	Carbohydrates and derivatives	Other carbohydrates	C20H27NO12	0.9526	pos	506.186	0.00227282	-2.64678	-	4.766	4.882	4.82	4.973	4.929	5.032	3.95	3.547	3.581	3.578	3.54	3.569	4.45	4.829	4.308	4.209	4.368	4.637	5.423	5.185	5.257	5.337	5.109	5.256	4.296	4.28	3.871	4.961	4.142	4.165	4.053	4.434	4.772	4.827	4.988	4.588	4.803	4.823	4.82
pos_3967	Butanal	Others	Aldehydes and derivatives	C4H8O	1.0095	pos	73.0655	0.0019863	9.5078	123-72-8	4.618	4.604	4.643	4.676	5.537	4.727	4.823	4.985	4.843	4.822	4.801	4.8	4.68	4.674	4.638	4.587	4.609	4.617	5.242	4.618	4.614	4.656	5.054	4.684	4.771	4.8	4.752	5.027	4.809	4.767	4.699	4.686	4.647	4.648	4.639	4.639	4.803	4.809	4.822
pos_4	(9S,10E,12S,13S)-9,12,13-Trihydroxy-10-octadecenoic acid	Lipids	Fatty Acyls	C18H34O5	8.4962	pos	295.226	0.00197479	-2.74627	97134-11-7	5.47	5.404	5.433	5.594	6.173	6.147	7.414	7.555	7.442	7.443	7.478	7.45	5.586	5.622	5.699	5.546	5.477	5.551	6.085	5.674	5.736	5.69	6.243	5.478	7.478	7.397	7.46	7.353	7.366	7.493	6.485	6.774	6.553	5.892	6.141	6.505	6.826	6.813	6.84
pos_4009	Ethanone, 1-(9-azabicyclo(4.2.1)non-2-en-2-yl)-, (1R)-	Alkaloids and derivatives	Other alkaloids	C10H15NO	1.1505	pos	207.149	0.00494313	-3.25904	64285-06-9	3.977	3.87	3.704	3.596	3.909	3.982	4.418	3.006	3.619	4.516	3.597	3.533	4.395	4.429	4.309	4.325	4.552	4.466	3.558	3.867	3.641	3.8	3.996	3.455	4.14	4.042	4.24	4.023	3.587	4.235	4.09	4.246	4.153	4.328	4.213	4.111	3.957	3.958	3.992
pos_4058	Dopamine quinone	Quinones	Benzoquinones	C8H9NO2	1.6608	pos	193.097	0.0029109	-2.2691	50673-96-6	4.447	4.459	4.387	4.486	4.378	4.423	4.045	4.168	4.049	4.11	4.14	4.119	3.143	3.106	3.197	3.003	3.026	3.132	4.199	4.449	4.385	4.523	4.341	4.497	4.258	3.942	4.154	3.859	4.108	4.235	3.351	3.211	3.27	3.213	3.099	3.135	4.178	4.192	4.202
pos_4059	N-Hydroxy-L-tyrosine	Amino acids and derivatives	Other amino acids	C9H11NO4	1.6608	pos	239.102	0.00200461	-3.20429	64448-49-3	5.164	5.161	5.094	5.214	5.121	5.135	4.539	4.695	4.482	4.641	4.637	4.629	2.477	2.507	2.654	2.692	2.092	2.681	4.909	5.124	5.05	5.213	5.004	5.175	4.759	4.4	4.644	4.316	4.642	4.718	2.66	2.362	2.809	2.275	2.143	2.145	4.832	4.837	4.851
pos_4078	Alpha-L-Rhamnopyranosyl-(1->3)-alpha-D-galactopyranosyl-(1->3)-L-fucose	Carbohydrates and derivatives	Oligosaccharides	C18H32O14	1.7961	pos	437.162	0.0029173	-7.34456	71144-75-7	4.544	4.489	4.44	4.516	5.362	4.749	3.735	4.181	3.239	3.534	3.431	3.419	3.983	3.947	3.811	4.008	4.039	4.413	5.41	4.496	4.614	4.638	5.278	4.548	3.413	3.49	3.294	4.571	3.247	3.611	4.722	3.868	3.422	3.426	3.379	3.782	4.559	4.585	4.577
pos_4084	3alpha,15-Dihydroxymarasmene	Others	Others	C15H22O4	1.8409	pos	311.123	0.00181564	-0.625425	124869-03-0	5.064	5.126	4.994	5.168	4.967	5.103	4.478	4.493	4.257	4.54	4.449	4.39	3.311	3.19	3.353	3.402	3.283	3.292	4.811	5.049	4.958	5.157	4.663	5.048	4.609	4.405	4.541	4.337	4.4	4.617	3.488	3.443	3.136	3.185	3.392	3.225	4.75	4.752	4.766
pos_41	N5-formyl-N5-hydroxy-L-ornithine	Amino acids and derivatives	Alpha-amino acids	C6H12N2O4	0.5888	pos	218.113	0.00391398	-3.2459	-	5.631	5.667	5.72	5.758	5.777	5.646	5.044	5.02	4.926	4.977	4.868	4.893	4.07	4.355	4.505	4.088	4.157	4.396	5.149	5.49	5.416	5.515	5.413	5.556	5.019	4.955	4.933	5.039	5.048	5.051	4.769	4.301	4.39	4.364	4.249	4.374	5.277	5.279	5.314
pos_410	8,11-Heptadecadienal	Lipids	Fatty Acyls	C17H30O	13.9606	pos	268.263	0.00413605	-3.43613	56797-42-3	4.813	4.955	4.857	5.049	4.872	4.852	5.232	5.13	5.169	5.141	5.216	5.274	5	5.01	4.936	5.018	4.899	4.842	4.805	4.913	4.665	5.029	4.838	5.078	5.198	5.195	5.133	5.099	5.098	5.22	5.141	5.168	4.937	4.83	4.846	4.897	4.859	4.859	4.894
pos_4113	Gamma-Glutamylvaline	Amino acids and derivatives	Dipeptide	C10H18N2O5	1.9519	pos	247.128	0.00121573	-2.67694	2746-34-1	4.925	4.888	4.744	4.998	4.813	4.971	5.34	5.27	5.121	5.393	5.429	5.379	3.72	3.684	3.661	3.514	3.518	3.702	4.932	5.09	5.045	5.245	4.865	5.055	5.564	5.499	5.559	5.483	5.505	5.647	4.038	3.73	3.722	3.55	3.623	3.721	4.997	4.998	5.008
pos_4120	7-Hydroxy-R-phenprocoumon	Coumarins and derivatives	Coumarins and derivatives	C18H16O4	1.9712	pos	279.1	0.000342544	-4.92854	-	3.962	3.917	3.802	4.049	4.049	3.999	4.879	5.046	4.704	4.999	5.105	4.968	2.917	2.686	2.917	3.004	2.713	3	4.181	3.941	3.863	3.986	4.025	4.079	5.377	5.254	5.342	5.044	5.187	5.368	3.168	3.058	2.873	2.713	2.722	2.88	4.454	4.455	4.457
pos_4145	(S)-Multifidol 2-[apiosyl-(1->6)-glucoside]	Carbohydrates and derivatives	Other carbohydrates	C22H32O13	2.0733	pos	549.154	0.00106075	-3.10824	467437-62-3	5.361	5.477	5.314	5.452	5.366	5.398	4.695	4.469	4.203	4.826	4.16	4.336	2.263	3.226	3.192	2.168	2.846	3.011	5.407	5.726	5.743	5.791	5.487	5.655	4.953	5.058	5.193	5.167	4.882	5.094	2.45	2.379	2.667	2.845	2.843	2.817	5.236	5.237	5.227
pos_4158	Erinapyrone B	Others	Others	C7H10O3	2.1347	pos	175.096	0.00327132	-2.38459	146064-67-7	4.266	4.238	4.326	4.335	4.297	4.356	4.405	4.4	4.478	4.426	4.419	4.394	4.437	4.426	4.4	4.35	4.35	4.318	4.143	4.238	4.222	4.246	4.275	4.279	4.359	4.378	4.334	4.294	4.419	4.339	4.441	4.446	4.413	4.387	4.394	4.354	4.289	4.28	4.308
pos_4190	Diethanolamine	Others	Amines and derivatives	C4H11NO2	2.2426	pos	233.149	0.00184144	8.73161	111-42-2	5.586	5.652	5.644	5.666	5.52	5.678	5.225	5.27	5.163	5.27	5.277	5.198	2.069	2.064	2.418	2.299	2.577	1.98	5.094	5.501	5.46	5.602	5.292	5.614	5.377	5.23	5.308	5.037	5.227	5.44	2.353	2.518	2.313	2.473	2.029	2.266	5.317	5.318	5.334
pos_4195	Simmondsin	Carbohydrates and derivatives	Glucosides	C16H25NO9	2.2426	pos	398.14	0.0019942	-4.63104	51771-52-9	5.028	5.035	5.086	5.147	5.092	5.164	4.722	4.57	4.65	4.647	4.559	4.638	3.051	2.455	2.741	2.773	2.558	2.371	4.943	4.744	4.698	4.896	4.862	4.897	4.937	4.858	4.842	4.956	4.767	4.965	3.711	2.961	3.067	2.948	3.615	3.395	4.745	4.751	4.764
pos_4199	Glucaric acid	Carbohydrates and derivatives	Other carbohydrates	C6H10O8	2.2649	pos	252.071	0.00825025	0.353578	87-73-0	4.15	4.162	4.192	4.204	4.15	4.183	4.309	4.648	4.495	4.2	4.579	4.489	4.168	4.184	4.137	4.044	4.031	3.976	3.816	3.809	3.849	3.81	3.895	3.886	4.77	4.528	4.744	4.33	4.458	4.759	3.949	3.939	3.856	3.861	3.835	3.829	4.124	4.125	4.184
pos_4204	(2R,3R,4R)-2-Amino-4-hydroxy-3-methylpentanoic acid	Amino acids and derivatives	Other amino acids	C6H13NO3	2.2847	pos	189.123	0.00236705	-2.8744	-	5.646	5.705	5.733	5.799	5.537	5.68	4.661	4.839	4.618	4.646	4.719	4.641	2.949	3.049	2.981	2.743	2.722	2.891	5.124	5.389	5.318	5.518	5.183	5.564	4.799	4.611	4.715	4.524	4.704	4.832	2.981	2.752	2.789	2.888	2.798	2.518	5.267	5.274	5.291
pos_4296	L-Theanine	Amino acids and derivatives	Other amino acids	C7H14N2O3	2.5848	pos	157.097	0.00501752	-1.55572	3081-61-6	4.397	4.464	4.076	4.512	4.573	4.489	3.913	4.025	3.829	3.982	4.136	4.035	2.481	2.502	2.215	2.48	2.218	2.056	4.46	4.68	4.599	4.718	4.188	4.458	4.08	3.692	4.046	3.662	4.01	4.198	2.233	1.894	2.327	2.239	1.799	2.261	4.197	4.199	4.235
pos_430	Geranylcitronellol	Terpenoids	Diterpenoids	C20H36O	14.7089	pos	310.309	0.00135208	-4.44978	36237-66-8	6.751	6.841	6.82	6.934	6.795	6.764	7.186	7.157	7.203	7.154	7.189	7.183	7.065	7.068	6.976	7.069	6.962	7.01	6.809	6.927	6.802	6.917	6.868	7.061	7.182	7.166	7.164	7.123	7.166	7.189	7.176	7.154	7.039	6.991	6.952	7.031	6.922	6.93	6.94
pos_4323	Nor-psi-tropine	Alkaloids and derivatives	Tropane alkaloids	C7H13NO	2.6722	pos	272.232	0.00420177	-3.18655	501-33-7	4.246	4.275	4.353	4.315	4.249	4.305	4.88	4.87	5.224	4.933	4.869	4.929	4.917	4.896	4.851	4.817	4.843	4.772	4.166	4.248	4.27	4.127	4.465	4.331	4.68	4.783	4.773	4.67	4.886	4.655	4.799	4.806	4.755	4.768	4.746	4.736	4.477	4.477	4.509
pos_4331	Saccharopine	Amino acids and derivatives	Other amino acids	C11H20N2O6	2.6938	pos	318.165	0.00175357	-3.39344	997-68-2	5.557	5.68	5.438	5.653	5.692	5.673	5.175	5.191	5.026	5.229	5.187	5.14	2.43	3.055	3.07	2.513	2.446	3.016	5.538	5.685	5.632	5.734	5.327	5.58	5.251	5.142	5.214	4.926	5.166	5.319	2.315	2.3	2.384	2.702	2.205	2.203	5.34	5.352	5.358
pos_4379	Isoswertiajaponin	Flavonoids	Flavonoid glycosides	C22H22O11	2.8201	pos	480.146	0.0035813	-8.16013	6980-41-2	4.892	4.815	5.014	4.947	4.78	4.894	3.3	3.264	3.298	3.295	3.257	3.286	3.343	3.968	4.434	3.112	3.769	4.611	4.677	4.969	5.261	4.816	5.419	5.169	3.544	4.539	3.819	3.565	3.581	4.432	5.166	4.176	3.878	3.456	2.985	4.076	4.981	4.983	4.951
pos_4383	5-Hydroxyindoleacetylglycine	Amino acids and derivatives	Alpha-amino acids and derivatives	C12H12N2O4	2.8386	pos	281.112	0.003272	-3.20877	-	4.942	4.947	4.955	5.058	4.872	4.982	4.99	4.858	4.85	4.993	4.904	4.804	2.384	2.379	2.703	2.288	2.311	2.294	4.667	4.846	4.746	4.875	4.59	4.911	5.037	4.904	4.924	4.583	4.901	4.973	2.833	2.442	2.418	2.435	2.344	2.341	4.716	4.717	4.743
pos_4401	N-Cyclohexylformamide	Organic acids and derivatives	Organic acids and derivatives	C7H13NO	2.8824	pos	272.232	0.0033379	-2.99828	766-93-8;766-92-7	4.238	4.316	4.43	4.336	4.263	4.314	4.704	4.743	4.851	4.714	4.762	4.79	4.773	4.782	4.767	4.708	4.707	4.673	4.158	4.276	4.338	4.245	4.475	4.419	4.598	4.636	4.59	4.577	4.668	4.518	4.722	4.715	4.666	4.667	4.661	4.68	4.428	4.429	4.454
pos_4416	N-(gamma-Glutamyl)ethanolamine	Amino acids and derivatives	Other amino acids	C7H14N2O4	2.9266	pos	419.151	0.00203865	-7.53184	2650-74-0	4.142	3.967	4.102	4.148	4.602	4.225	4.383	4.517	3.323	4.453	3.679	3.865	2.848	2.682	4.002	2.855	2.614	3.47	5.009	4.274	4.396	4.279	5.161	4.411	4.987	4.95	4.862	5.278	4.927	5.007	3.003	3.645	3.1	2.952	2.796	3.181	4.466	4.461	4.479
pos_4433	Dopamine	Others	Others Phenols	C8H11NO2	2.9911	pos	136.075	0.00341729	-1.67443	51-61-6;62-31-7	4.109	4.216	4.062	4.23	3.986	4.139	3.482	3.421	3.476	3.595	3.444	3.487	2.284	2.634	2.444	2.443	2.165	2.308	3.87	4.247	4.148	4.317	3.955	4.318	3.873	3.719	3.737	3.944	3.748	3.768	3.003	2.643	2.836	2.58	2.326	2.673	3.952	3.95	3.928
pos_4453	Subaphylline	Phenolic acids and derivatives	Cinnamic acids and derivatives	C14H20N2O3	3.0799	pos	265.154	0.00189296	-3.35799	501-13-3	5.581	5.626	5.557	5.646	5.483	5.574	4.95	4.499	4.523	4.864	4.626	4.497	4.329	4.393	4.882	4.212	4.348	4.522	5.084	5.425	5.277	5.421	4.889	5.357	4.868	4.693	5.042	5.142	4.758	4.839	5.683	5.417	5.662	5.303	5.2	5.357	5.299	5.304	5.318
pos_4480	Brassicanal B	Indoles and derivatives	Indoles and derivatives	C12H11NO2S	3.1677	pos	251.084	0.00433953	-3.18059	126654-63-5	3.536	3.631	3.294	3.287	3.721	3.843	4.378	3.761	3.761	4.378	3.944	3.852	4.445	4.156	4.211	4.633	4.496	4.333	3.778	3.457	3.523	3.701	3.691	3.547	4.203	4.231	4.02	3.803	3.826	4.196	4.413	4.467	4.438	4.316	4.51	4.36	3.99	3.991	4.021
pos_4488	4-Hydroxyvalproic acid	Lipids	Fatty Acyls	C8H16O3	3.1892	pos	202.143	0.00742346	-3.74614	60113-82-8	2.899	3.005	2.886	2.856	2.875	2.95	3.265	3.167	3.094	3.164	3.084	3.037	3.046	3.131	3.123	3.054	2.919	3.079	2.322	2.737	2.326	2.862	2.925	2.942	3.223	3.327	3.184	3.406	3.183	2.964	4.03	4.152	4.086	3.262	3.622	4.012	3.293	3.325	3.342
pos_4495	Etiocholanolone	Steroids and steroid derivatives	Androstane steroids	C19H30O2	3.2117	pos	354.238	0.00197926	-9.22053	53-42-9	5.612	5.606	5.658	5.673	5.604	5.645	5.864	5.908	5.975	5.893	5.906	5.916	5.844	5.846	5.819	5.751	5.783	5.734	5.497	5.628	5.64	5.616	5.708	5.697	5.823	5.849	5.804	5.776	5.852	5.778	5.817	5.811	5.793	5.782	5.767	5.765	5.667	5.666	5.686
pos_4496	7,8-diaminopelargonate	Lipids	Fatty Acyls	C9H20N2O2	3.2117	pos	399.295	0.0026314	3.33942	-	4.327	4.343	4.485	4.387	4.35	4.353	4.841	4.871	5.059	4.86	4.906	4.949	4.991	4.964	4.94	4.89	4.919	4.843	4.198	4.417	4.472	4.362	4.581	4.505	4.753	4.828	4.749	4.754	4.807	4.634	4.925	4.913	4.889	4.882	4.865	4.852	4.582	4.578	4.601
pos_4501	Yucalexin B'11	Others	Alcohols and derivatives	C19H26O3	3.2332	pos	366.201	0.00196044	-8.22583	119642-80-7	4.656	4.785	4.511	4.713	5.145	4.91	4.523	4.531	4.37	4.571	4.509	4.502	3.388	3.448	3.928	3.415	3.321	3.243	5.112	4.827	4.82	4.882	4.876	4.733	4.547	4.456	4.469	4.286	4.42	4.612	3.492	3.414	3.541	3.432	3.314	3.217	4.567	4.562	4.579
pos_4505	(R)-2,3-Dihydroxy-3-methylvalerate	Lipids	Fatty Acyls	C6H12O4	3.2554	pos	190.107	0.0127349	-2.95023	562-43-6	2.738	2.647	2.868	2.902	2.92	2.998	3.247	2.676	3.055	2.903	2.533	2.736	1.81	1.978	1.996	1.737	2.202	1.737	3.841	2.379	2.77	3.2	2.946	2.736	2.932	2.849	2.767	3.736	2.723	2.437	2.488	1.926	2.197	1.82	2.349	0.0002972	2.737	2.74	2.799
pos_4520	Lysergamide	Alkaloids and derivatives	Other alkaloids	C16H17N3O	3.3003	pos	331.154	0.00333797	5.2223	478-94-4	2.667	3.097	2.468	2.38	3.113	2.673	2.865	2.487	2.521	2.952	2.479	2.509	3.147	4.246	4.404	2.262	2.598	3.823	2.582	3.409	3.019	3.145	3.422	3.326	2.498	2.756	3.07	2.484	2.502	2.986	2.672	2.681	4.049	2.478	2.395	2.792	3.195	3.176	3.194
pos_4521	Hypoglycin B	Amino acids and derivatives	Dipeptide	C12H18N2O5	3.3003	pos	334.139	0.00182076	5.29774	502-37-4	5.344	5.408	5.289	5.432	5.246	5.372	4.43	3.73	3.968	4.479	4.18	3.621	3.317	3.537	3.244	2.967	3.354	3.171	5.017	5.27	5.129	5.268	4.858	5.315	4.461	4.479	4.359	4.173	4.312	4.618	3.241	3.362	3.211	3.327	3.373	3.264	4.99	4.991	5.006
pos_4544	L-2-Amino-3-methylenehexanoic acid	Amino acids and derivatives	Alpha-amino acids	C7H13NO2	3.3675	pos	328.222	0.00186207	-3.59336	29784-96-1	5.215	5.328	5.115	5.306	5.338	5.332	5.36	5.404	5.203	5.41	5.317	5.26	2.76	2.718	2.67	2.657	2.751	2.706	5.138	5.42	5.402	5.442	5.049	5.319	5.39	5.261	5.345	5.088	5.263	5.482	2.747	2.71	2.656	2.69	2.495	2.607	5.128	5.134	5.146
pos_4593	Ethyl beta-D-glucopyranoside	Carbohydrates and derivatives	Glucosides	C8H16O6	3.5417	pos	173.081	0.00546837	-1.55784	3198-49-0	2.487	2.743	2.688	2.51	2.486	2.546	4.398	3.782	3.76	4.422	4.107	4.154	2.615	2.204	2.674	2.403	2.393	2.097	1.872	2.131	2.156	2.36	1.919	2.258	3.6	3.673	3.574	3.711	3.904	4.037	2.615	2	2.413	2.363	2.508	2.202	3.342	3.335	3.37
pos_460	Squamocin L	Lipids	Fatty Acyls	C37H66O6	15.3158	pos	629.474	0.00908777	-1.95538	98767-45-4	5.428	5.422	4.692	4.706	4.711	4.841	5.379	6.151	6.42	6.194	6.236	6.408	6.204	5.734	5.012	4.929	4.932	4.822	5.332	5.443	4.992	4.921	4.959	5.059	5.648	6.199	6.193	6.258	6.228	6.202	6.209	5.901	5.38	5.333	5.187	5	5.182	5.203	5.272
pos_461	Alpha,gamma-Onoceradienedione	Terpenoids	Triterpenoids	C30H46O2	15.3158	pos	439.356	0.00501093	-3.13003	19940-78-4	4.33	4.354	4.485	4.499	4.411	4.489	3.879	3.446	3.74	3.49	3.214	2.971	4.622	4.705	4.588	4.38	4.456	4.583	4.242	4.398	4.339	4.419	4.504	4.495	3.87	3.737	3.698	3.912	3.895	3.877	4.584	4.828	4.932	4.826	4.764	4.627	4.353	4.355	4.392
pos_4649	Fusaric Acid	Others	Pyridines and derivatives	C10H13NO2	3.6952	pos	197.128	0.00233451	-2.08209	536-69-6	4.969	4.97	4.789	4.95	4.841	4.937	4.101	4.235	4.121	4.039	4.178	4.118	3.15	3.208	2.986	3.109	3.155	2.925	5.067	5.109	5.008	5.185	4.811	4.922	4.121	4.084	4.098	4.058	4.07	4.262	3.194	3.24	3.104	2.953	2.855	2.97	4.675	4.685	4.697
pos_4667	[6]-Gingerdiol 5-acetate	Others	Others Phenols	C19H30O5	3.7391	pos	321.205	0.00284654	-3.0256	143519-16-8	1.894	2.185	2.037	1.934	2.864	2.455	2.984	2.091	2.124	2.965	2.253	2.307	3.707	3.99	4.775	2.857	3.286	4.241	2.118	2.1	2.351	2.067	1.871	1.93	2.565	2.577	2.253	2.059	2.602	2.534	3.669	2.793	3.613	3.192	2.933	2.961	3.219	3.205	3.223
pos_4680	Coniferyl Aldehyde	Others	Others Phenols	C10H10O3	3.7838	pos	161.059	0.0087094	-1.99427	20649-42-7;458-36-6	3.075	3.133	3.103	3.25	3.4	3.275	3.585	3.458	3.602	3.481	3.451	3.54	3.573	3.661	3.597	3.466	3.393	3.61	3.114	3.361	3.568	3.45	3.631	3.661	3.679	3.589	3.462	3.532	3.564	3.586	4.033	4.159	3.974	3.659	4.086	4.013	3.338	3.297	3.354
pos_4681	Butyric acid	Lipids	Fatty Acyls	C4H8O2	3.7838	pos	218.138	0.00586636	-3.19424	107-92-6	3.516	3.526	3.617	3.649	3.73	3.684	3.793	3.415	3.635	3.768	3.63	3.551	2.984	3.093	2.933	2.958	2.992	3.006	3.353	3.273	3.337	3.373	3.308	3.398	3.744	3.69	3.786	3.868	3.715	3.747	3.048	3.226	3.086	2.95	2.926	2.914	3.425	3.448	3.465
pos_4688	2-Isopropylfuran	Others	Others	C7H10O	3.8266	pos	152.107	0.00266619	-2.7537	10599-59-4	4.262	4.343	3.996	3.897	4.507	4.348	4.563	3.773	4.691	4.438	4.084	3.892	4.375	4.178	3.676	3.657	3.403	3.688	3.978	3.968	3.544	4.285	4.333	3.733	3.965	3.96	4.792	4.584	3.712	3.923	3.879	3.519	4.368	3.934	3.622	3.481	4.144	4.163	4.163
pos_4693	Harman	Alkaloids and derivatives	Indole alkaloids	C12H10N2	3.8489	pos	183.091	0.00322946	-1.95996	486-84-0	4.513	4.635	4.68	4.73	4.649	4.655	4.607	4.613	4.501	4.509	4.584	4.639	2.815	3.025	2.784	2.78	2.859	2.764	4.431	4.298	4.164	4.356	4.636	4.3	4.314	4.239	4.387	4.718	4.322	4.369	2.942	2.892	2.863	2.883	2.651	2.736	4.353	4.354	4.378
pos_4694	Blumealactone A	Terpenoids	Other terpenoids	C20H28O6	3.8489	pos	428.203	0.00356329	-2.69336	111545-46-1	2.699	2.722	2.566	2.497	2.829	2.284	3.428	4.015	3.113	3.407	3.627	3.84	3.863	3.969	3.787	3.991	3.707	3.776	2.483	2.653	2.613	2.428	2.617	2.255	3.531	3.507	3.61	3.319	3.645	3.666	4.856	5.046	5.039	4.125	4.654	4.826	4.042	4.071	4.06
pos_4710	(-)-medicarpin-3-O-glucoside	Flavonoids	Isoflavones	C22H24O9	3.8927	pos	433.148	0.00460405	-3.41792	-	3.02	3.007	3.277	3.12	3.187	3.656	4.65	4.173	3.981	4.439	4.761	4.543	4.042	3.8	4.464	3.332	3.254	3.906	3.663	2.79	2.844	3.073	3.254	3.161	4.294	4.031	4.127	4.024	4.257	4.349	4.154	4.01	4.061	3.781	3.922	3.541	3.894	3.877	3.913
pos_474	Faradiol	Terpenoids	Triterpenoids	C30H50O2	15.1795	pos	425.376	0.00215962	-3.00506	20554-95-4	5.757	5.731	5.85	5.893	5.799	5.874	5.215	5.033	5.193	5.061	4.957	4.906	5.685	5.784	5.718	5.616	5.703	5.648	5.636	5.833	5.832	5.857	5.885	5.902	5.332	5.24	5.231	5.155	5.201	5.248	5.905	5.981	5.995	5.925	5.885	5.738	5.667	5.668	5.689
pos_4755	Benzyl acetate	Others	Others	C9H10O2	4.046	pos	151.075	0.00380869	-2.08504	140-11-4	3.66	3.647	3.739	3.653	3.799	3.897	3.802	3.692	3.775	3.898	3.696	3.713	3.235	3.365	3.269	3.117	3.184	3.28	3.6	3.492	3.385	3.489	3.675	3.638	3.846	3.743	3.777	3.673	3.761	3.781	3.352	3.332	3.312	3.276	3.167	3.199	3.562	3.571	3.589
pos_4760	Kiwiionoside	Terpenoids	Other terpenoids	C19H34O9	4.046	pos	448.253	0.00413342	-2.75064	141897-12-3	3.933	3.716	4.007	3.911	3.71	3.863	2.962	0.02462	0.4669	0.0002591	0.0002371	0.03818	4.146	4.349	4.212	4.261	4.177	4.26	3.615	3.817	3.83	3.749	4.023	3.871	0.0002478	0.0002449	0.5148	0.0002241	0.0002498	0.0002275	4.618	4.515	4.41	4.349	4.45	4.264	3.731	3.726	3.755
pos_4780	(3S)-3-Azaniumyl-5-Methylhexanoate	Amino acids and derivatives	Beta-amino acids and derivatives	C7H15NO2	4.1335	pos	146.117	0.00348957	-1.84141	-	4.301	4.35	4.118	4.532	4.334	4.412	3.005	2.939	3.028	2.992	2.873	2.932	2.178	2.369	2.133	1.843	2.147	2.106	3.967	4.569	4.468	4.596	3.873	4.459	3.023	3.05	3.111	2.924	2.906	3.246	2.371	2.144	2.324	2.442	2.133	2.123	4.025	4.035	4.053
pos_4789	Deoxycytidine	Nucleotides and derivatives	Nucleotides and derivatives	C9H13N3O4	4.1335	pos	496.216	0.00199336	3.13375	951-77-9	3.775	3.959	3.79	3.856	4.277	3.925	5.253	4.558	4.698	5.303	4.946	4.831	2.746	2.541	4.111	2.472	3.125	3.768	4.119	3.535	3.117	3.701	3.754	3.849	5.401	5.154	5.167	4.822	5.212	5.349	4.051	3.595	3.564	2.561	2.711	3.636	4.473	4.458	4.474
pos_4810	Betonicine	Amino acids and derivatives	Other amino acids	C7H13NO3	4.1995	pos	360.212	0.00213119	-1.41544	515-25-3	3.678	3.739	3.449	3.662	4.318	3.896	4.785	4.773	4.652	4.819	4.756	4.684	3.099	3.186	3.04	2.92	2.971	2.93	4.272	3.983	3.85	4.041	3.789	3.696	4.784	4.678	4.634	4.203	4.622	4.672	3.287	3.155	3.218	3.39	3.021	3.236	4.12	4.113	4.131
pos_4835	(S)-Edulinine	Others	Quinolines and derivatives	C16H21NO4	4.2661	pos	309.18	0.00269285	-4.21412	27495-36-9	4.397	4.497	4.349	4.653	4.3	4.483	2.769	2.724	3.062	3.177	2.519	3.357	0.4558	2.175	0.9146	0.3961	2.111	0.9609	3.663	4.348	4.343	4.437	3.747	4.454	3.913	3.954	3.717	3.255	3.677	3.621	0.4865	1.185	0.5938	2.11	0.4301	0.4287	4.033	4.036	4.053
pos_4839	Ferulic acid	Phenolic acids and derivatives	Cinnamic acids and derivatives	C10H10O4	4.2884	pos	177.054	0.00187505	-1.97057	537-98-4	5.268	5.316	5.255	5.412	5.365	5.42	4.875	4.428	4.507	4.87	4.654	4.6	4.13	4.167	4.129	3.942	3.911	4.029	4.986	4.949	5.055	5.19	4.818	5.275	4.908	4.73	4.806	4.645	4.762	4.924	4.759	4.532	4.53	4.392	4.283	4.447	4.988	4.997	5.007
pos_4841	5-p-Coumaroylquinic acid	Phenolic acids and derivatives	Quinic acids and derivatives	C16H18O8	4.2884	pos	339.107	0.000428976	-2.36805	-	4.86	4.915	4.878	5.035	4.997	5.096	4.414	3.42	3.454	4.408	3.744	3.818	3.605	3.727	3.732	3.642	3.306	3.724	4.709	4.609	4.763	4.868	4.546	4.964	4.212	4.082	4.143	4.238	4.112	4.316	4.461	4.127	4.126	3.924	3.955	4.091	4.626	4.628	4.63
pos_4855	Obacunone	Terpenoids	Triterpenoids	C26H30O7	4.3107	pos	455.206	0.00385808	-0.152834	751-03-1	3.34	3.816	3.489	3.558	4.441	3.664	3.222	0.93	0.9602	2.21	2.385	0.9496	0.7267	3.771	4.677	0.6506	3.45	4.404	3.88	4.116	4.357	3.915	3.826	4.058	2.869	2.828	3.864	2.926	3.418	3.344	3.889	3.486	4.306	4.224	3.109	4.966	3.844	3.853	3.873
pos_4859	Gamma-Butyrolactone	Others	Lactones	C4H6O2	4.3328	pos	173.081	0.0251217	-1.12334	96-48-0	2.997	2.99	3.09	2.994	3.069	3.162	3.131	3.208	3.206	3.172	3.098	3.175	3.095	3.052	3.02	2.934	2.971	2.94	2.834	2.92	2.839	2.878	2.992	2.942	3.096	3.011	2.985	3.091	3.133	3.085	3.032	2.919	2.989	2.904	2.887	2.866	3.707	3.826	3.641
pos_4885	Lusitanicoside	Carbohydrates and derivatives	Other carbohydrates	C21H30O10	4.3777	pos	460.216	0.00492712	-2.97046	499-35-4	3.517	3.93	3.444	3.848	2.923	3.466	4.525	3.897	4.265	4.612	4.329	4.444	1.877	2.505	2.495	1.718	1.991	1.724	2.574	2.84	2.925	2.839	2.456	3.455	4.673	4.614	4.607	4.505	4.633	4.487	3.188	3.489	1.846	1.758	2.749	2.976	3.977	3.956	3.995
pos_4888	Cinncassiol D4 2-glucoside	Terpenoids	Other terpenoids	C26H42O10	4.3777	pos	556.31	0.00314026	-3.58677	-	4.837	4.922	5.088	4.599	4.864	4.74	5.219	3.094	4.453	5.226	2.856	3.662	4.682	4.695	5.065	4.578	4.843	4.866	4.899	4.74	4.725	4.949	5.249	5.016	4.67	5.045	4.39	5.198	4.911	5.287	5.094	4.93	4.737	4.316	4.649	4.624	4.902	4.903	4.93
pos_4890	Methyl cinnamate	Phenolic acids and derivatives	Cinnamic acids and derivatives	C10H10O2	4.4	pos	180.101	0.00234849	-2.64774	103-26-4	4.231	4.299	4.054	4.401	4.223	4.31	3.788	3.77	3.722	3.75	3.688	3.751	3.732	3.563	3.581	3.518	3.529	3.52	3.882	4.42	4.273	4.435	3.912	4.329	3.788	3.802	3.587	3.664	3.789	3.566	3.613	3.633	3.551	3.406	3.631	3.494	3.986	3.996	4.005
pos_49	Tiglylglycine	Amino acids and derivatives	Alpha-amino acids and derivatives	C7H11NO3	0.6253	pos	175.108	0.00264191	-1.21638	35842-45-6	5.191	5.196	5.266	5.259	5.262	5.228	4.613	4.715	4.576	4.602	4.594	4.561	4.471	4.425	4.369	4.488	4.424	4.438	4.872	5.038	4.976	5.135	4.924	5.147	4.664	4.611	4.543	4.762	4.652	4.804	4.815	4.598	4.49	4.555	4.355	4.53	4.921	4.922	4.944
pos_4937	Geranic Acid	Terpenoids	Monoterpenoids	C10H16O2	4.5122	pos	186.148	0.00353843	-2.24191	459-80-3	4.175	4.327	4.255	4.385	4.258	4.192	4.613	4.415	4.488	4.49	4.552	4.588	4.419	4.446	4.303	4.488	4.368	4.43	4.209	4.345	4.129	4.344	4.146	4.433	4.537	4.445	4.391	4.494	4.31	4.546	4.553	4.589	4.422	4.328	4.242	4.395	4.313	4.318	4.342
pos_4971	(-)-11-Hydroxy-9,15,16-trioxooctadecanoic acid	Lipids	Fatty Acyls	C18H30O6	4.6015	pos	307.189	0.00219819	-3.05537	38076-39-0	2.9	2.476	0.2974	2.996	2.891	2.539	4.592	4.513	4.344	4.577	4.564	4.545	3.501	3.709	3.911	3.382	3.733	3.846	2.135	2.431	2.488	1.826	2.733	2.7	4.482	4.442	4.372	4.454	4.458	4.534	4.083	4.088	4.116	3.443	3.648	3.846	3.938	3.939	3.953
pos_4978	2-Nonenoic acid	Lipids	Fatty Acyls	C9H16O2	4.6234	pos	174.149	0.00346928	-2.04872	3760-11-0	4.201	4.199	4.23	4.211	4.172	4.19	4.404	4.406	4.46	4.376	4.395	4.401	4.325	4.291	4.275	4.211	4.232	4.22	4.06	4.193	4.153	4.188	4.19	4.245	4.353	4.395	4.313	4.406	4.405	4.314	4.299	4.286	4.249	4.243	4.232	4.225	4.213	4.214	4.239
pos_4989	3 Hydroxycoumarin	Coumarins and derivatives	Coumarins and derivatives	C9H6O3	4.6459	pos	195.065	0.00539754	-1.74328	939-19-5	3.795	3.846	3.787	3.958	3.907	3.825	3.311	3.018	3.154	3.12	3.143	2.909	2.681	2.437	2.199	2.057	2.08	2.362	3.313	3.471	3.487	3.633	3.287	3.738	3.169	3.055	3.098	2.931	3.169	3.203	3.108	2.953	2.933	2.871	2.714	2.902	3.447	3.467	3.484
pos_499	3a,7a-Dihydroxy-5b-cholestane	Steroids and steroid derivatives	Cholestane steroids	C27H48O2	14.7524	pos	427.356	0.00280533	3.38854	3862-26-8	5.198	5.141	5.132	5.196	5.152	5.139	4.881	5.305	5.306	5.05	5.175	5.141	5.058	5.073	5.039	4.773	4.922	4.911	4.77	5.074	4.985	5.062	5.019	5.102	5.215	5.005	5.081	5.111	4.974	5.073	5.084	5.051	5.025	4.858	4.913	4.896	4.918	4.92	4.943
pos_4995	L-alpha-Amino-1H-pyrrole-1-hexanoic acid	Amino acids and derivatives	Alpha-amino acids	C10H16N2O2	4.6685	pos	415.233	0.00249812	3.23215	156539-32-1	5.038	5.14	4.87	5.123	4.864	4.931	3.264	3.022	2.852	3.38	3.507	1.92	1.663	2.052	2.295	2.219	2.084	1.744	4.503	5.015	4.923	5.034	4.315	5.002	3.457	3.148	3.422	3.309	3.613	3.684	1.756	1.717	1.697	1.783	1.623	1.682	4.558	4.559	4.578
pos_5007	Alpha-(1,2-Dihydroxyethyl)-1,2,3,4-tetrahydro-7-hydroxy-9-methoxy-3,4-dioxocyclopenta[c][1]benzopyran-6-acetaldehyde	Coumarins and derivatives	Coumarins and derivatives	C17H16O8	4.7129	pos	331.08	0.00141083	-3.70139	-	2.894	2.798	2.858	2.751	2.797	2.811	4.806	4.858	4.544	4.616	4.772	5.043	2.159	2.256	2.707	2.196	2.025	2.359	2.383	2.616	2.713	2.058	2.568	2.567	4.121	4.554	4.551	4.102	4.938	4.849	2.809	2.797	2.822	2.681	2.755	2.701	4.024	4.025	4.034
pos_5074	Tacrolimus	Others	Others	C44H69NO12	4.8906	pos	424.733	0.00305466	6.78614	104987-11-3	4.76	4.817	4.805	4.769	4.757	4.774	5.013	5.043	5.079	5.047	5.095	5.097	4.965	4.909	4.928	4.907	4.948	4.856	4.705	4.82	4.804	4.878	4.85	4.894	4.987	5.036	4.979	4.923	5.054	4.934	4.908	4.929	4.901	4.918	4.931	4.873	4.854	4.852	4.878
pos_5123	Methyl (R)-9-hydroxy-10-undecene-5,7-diynoate glucoside	Lipids	Fatty Acyls	C18H24O8	5.0694	pos	391.137	0.00240636	2.41373	152141-44-1	2.845	2.336	2.365	2.927	2.743	2.809	4.314	4.084	4.096	4.303	4.187	4.316	3.724	3.439	3.502	3.627	3.457	3.998	2.765	2.667	2.263	2.62	2.295	2.654	4.248	4.309	4.195	4.266	4.392	4.427	4.23	4.253	3.361	3.645	3.708	3.875	3.791	3.787	3.804
pos_5132	Methyl heptanoate	Lipids	Fatty Acyls	C8H16O2	5.1139	pos	183.078	0.0030349	-3.37254	106-73-0	4.415	4.45	4.415	4.421	4.372	4.39	4.508	4.574	4.608	4.543	4.568	4.573	4.413	4.391	4.355	4.311	4.311	4.285	4.355	4.444	4.396	4.471	4.44	4.461	4.678	4.626	4.614	4.564	4.617	4.587	4.546	4.525	4.478	4.433	4.447	4.445	4.416	4.417	4.44
pos_514	Fasciculol C	Terpenoids	Triterpenoids	C30H52O6	14.5545	pos	531.365	0.00611455	-1.85846	65694-19-1	4.416	4.535	4.563	4.445	4.538	4.731	5.856	5.834	5.861	5.767	5.679	5.758	4.455	4.508	4.393	3.945	3.947	3.922	4.183	4.451	4.184	4.514	4.317	4.285	6.26	5.89	5.944	5.887	5.986	5.802	4.445	4.422	4.318	3.525	3.864	3.639	5.154	5.154	5.209
pos_5149	13-Hydroxy-5'-O-methylmelledonal	Terpenoids	Sesquiterpenoids	C24H30O9	5.1584	pos	480.221	0.00248885	-3.02962	112471-06-4	0.6463	1.716	2.518	1.54	0.6938	1.316	4.977	4.534	4.524	4.918	4.853	4.749	2.768	2.81	3.499	0.5445	0.5607	0.5488	3.38	3.102	3.372	2.953	2.645	3.738	4.839	4.64	4.68	4.66	4.791	4.796	3.784	3.17	3.357	3.329	3.316	4.281	4.145	4.142	4.161
pos_5153	Elenaic acid	Organic acids and derivatives	Organic acids and derivatives	C11H14O6	5.1808	pos	225.075	0.00242444	-2.9766	34422-12-3	3.156	3.193	3.303	3.43	3.279	3.398	4.401	4.065	4.006	4.428	4.367	4.324	3.261	3.137	3.347	3.1	2.6	3.145	2.966	2.828	2.813	2.986	3.152	3.108	4.376	4.18	4.212	4.142	4.327	4.385	3.919	3.675	3.515	3.292	3.452	3.35	3.738	3.727	3.745
pos_5158	2-Methyl-4-pentyloxazole	Others	Azoles	C9H15NO	5.2033	pos	171.149	0.00206982	-2.7555	102586-52-7	6.126	6.154	6.165	6.176	6.137	6.156	6.341	6.4	6.439	6.359	6.383	6.378	6.277	6.263	6.242	6.189	6.19	6.179	6.027	6.153	6.131	6.15	6.176	6.202	6.314	6.341	6.31	6.255	6.345	6.281	6.247	6.23	6.208	6.202	6.188	6.183	6.157	6.158	6.179
pos_5163	(S)-(E)-8-(3,6-Dimethyl-2-heptenyl)-4',5,7-trihydroxyflavanone	Flavonoids	Flavanone	C24H28O5	5.2252	pos	438.23	0.00153675	6.51953	116207-30-8	4.616	4.366	4.625	4.358	4.454	4.503	4.179	3.698	3.737	4.065	3.649	3.708	3.602	3.603	3.822	3.485	3.499	3.564	5.158	4.046	4.109	4.567	5.209	4.189	3.775	4.159	3.802	4.768	3.949	4.278	3.789	3.735	3.639	3.7	3.756	3.791	4.311	4.312	4.3
pos_5175	Mauritine A	Amino acids and derivatives	Oligopeptides	C32H41N5O5	5.2701	pos	576.321	0.00747548	4.76626	38478-72-7	4.376	4.362	4.31	4.389	4.442	4.399	4.527	4.591	4.55	4.499	4.529	4.511	4.476	4.474	4.393	4.385	4.332	4.315	4.248	4.313	4.349	4.41	4.31	4.4	4.6	4.549	4.578	4.499	4.534	4.489	4.366	4.418	4.349	4.277	4.215	4.267	4.392	4.343	4.405
pos_5177	16a-Hydroxyandrost-4-ene-3,17-dione	Steroids and steroid derivatives	Androstane steroids	C19H26O3	5.2915	pos	303.195	0.00292829	-1.74583	1963-02-05	3.692	3.516	3.806	3.566	3.649	3.648	3.92	2.494	2.528	3.432	2.729	2.516	3.374	3.533	3.691	3.21	3.579	3.689	4.42	3.435	3.262	3.735	3.936	3.425	2.938	3.337	2.674	3.582	3.138	3.406	3.504	3.434	3.525	3.206	3.209	3.143	3.526	3.511	3.531
pos_5181	11b-PGF2a	Lipids	Fatty Acyls	C20H34O5	5.314	pos	319.223	0.00200465	-9.94778	-	4.223	4.218	4.25	4.204	4.255	4.245	4.241	4.058	4.097	4.21	4.03	4.034	4.303	4.219	4.523	4.193	4.234	4.222	4.39	4.133	4.125	4.222	4.234	4.105	4.038	4.16	4.066	4.181	4.105	4.112	4.536	4.524	4.578	4.236	4.465	4.216	4.218	4.219	4.233
pos_5239	Skullcapflavone II	Flavonoids	Flavones	C19H18O8	5.5586	pos	407.132	0.0053633	-4.17935	-	2.782	2.667	2.631	2.859	2.41	2.909	3.147	2.433	2.467	2.992	2.477	2.774	3.564	3.739	3.63	3.51	3.29	3.612	2.16	2.223	2.25	2.339	2.382	2.271	2.918	2.501	2.542	2.962	3.035	2.987	4.156	3.924	3.762	3.605	3.788	3.717	3.273	3.292	3.308
pos_526	2,2,6,7-Tetramethylbicyclo[4.3.0]nona-1(9),4-dien-8-one	Others	Ketones and derivatives	C13H18O	14.2669	pos	208.169	0.00882174	-2.8895	99901-22-1	4.772	4.755	4.749	4.845	4.789	4.805	4.982	4.973	4.997	4.992	4.956	5.223	5.022	4.918	4.903	4.741	4.758	4.682	4.469	4.709	4.715	4.763	4.7	4.745	4.984	4.987	5.137	4.963	4.992	4.962	4.812	4.844	4.773	4.765	4.745	4.702	4.814	4.743	4.818
pos_5264	Malvalic acid	Lipids	Fatty Acyls	C18H32O2	5.6468	pos	303.231	0.00299672	5.93813	503-05-9	3.009	2.971	3.031	3.285	3.214	3.197	3.113	2.129	2.163	2.16	2.122	2.151	3.899	2.859	3.956	2.623	2.896	2.962	3.358	2.252	2.059	2.349	2.785	2.036	2.14	2.56	2.759	2.535	2.144	2.114	3.273	3.231	3.001	2.373	3.113	2.913	3.091	3.104	3.109
pos_529	(R)-2-Hydroxysterculic acid	Lipids	Fatty Acyls	C19H34O3	14.0913	pos	311.257	0.0123199	-3.83398	14602-38-1	4.309	4.327	4.446	4.345	4.674	4.512	4.818	4.663	4.977	4.729	4.436	4.645	3.967	4.105	3.691	3.402	3.633	2.956	3.992	3.87	3.667	4.248	4.161	4.268	5.243	5.145	5.115	5.272	5.116	4.659	4.027	4.066	3.869	3.597	3.581	3.357	4.225	4.224	4.315
pos_5290	Toralactone	Others	Naphthopyrans	C15H12O5	5.7807	pos	305.101	0.0053223	-3.69763	41743-74-2	2.545	2.535	2.614	2.774	2.417	2.569	4.033	3.933	3.939	3.967	4.241	4.069	2.379	2.627	3.013	2.851	2.002	2.618	2.707	2.477	2.596	2.595	2.209	2.724	3.794	3.641	3.79	3.447	3.77	3.95	3.977	3.389	3.108	2.767	3.35	3.14	3.309	3.309	3.34
pos_5295	N-[2-(4-Hydroxyphenyl)ethyl]benzamide	Others	Others Phenols	C15H15NO2	5.8033	pos	242.117	0.00229795	-2.73571	41859-54-5	2.6	1.947	1.933	1.977	2.918	2.296	4.185	2.551	3.12	2.856	2.135	3.061	1.89	2.724	4.087	1.796	2.112	3.841	3.955	1.97	1.908	3.584	1.908	1.966	3.101	5.539	3.853	4.767	3.195	2.825	3.139	2.768	2.926	1.836	1.851	2.756	3.897	3.89	3.907
pos_5335	Butyl 3-O-caffeoylquinate	Phenolic acids and derivatives	Quinic acids and derivatives	C20H26O9	6.1132	pos	433.148	0.00545652	3.01796	132741-56-1	3.38	3.046	3.363	3.403	2.914	3.597	4.915	3.269	3.572	4.662	3.582	3.924	4.027	4.07	4.189	3.857	3.67	3.936	2.926	3.055	2.576	3.578	3.271	3.253	4.568	4.389	4.178	4.333	4.428	4.554	4.665	4.322	4.211	4.083	4.258	4.114	4.047	4.015	4.057
pos_5343	D-Galactosamine	Carbohydrates and derivatives	Monosaccharides	C6H13NO5	6.1574	pos	180.086	0.0121305	-2.34193	7535-00-4	3.352	3.461	3.437	3.469	3.459	3.493	3.36	3.082	2.749	2.898	2.7	2.625	2.269	1.961	2.347	2.031	2.019	2.145	3.069	3.151	3.178	3.258	3.162	3.378	3.129	3.097	2.824	2.879	2.851	2.885	3.54	3.757	3.007	2.655	3.017	3.364	3.073	3.076	3.14
pos_5350	3-Isovalidene-3alpha,4-dihydrophthalide	Others	Others	C13H16O2	6.2021	pos	237.148	0.0062091	-3.54173	-	2.472	1.964	2.238	2.464	2.261	2.421	3.679	3.577	3.532	3.662	3.592	3.655	3.075	3.245	3.157	3.291	2.88	3.104	2.061	2.414	1.853	2.1	1.885	2.043	3.621	3.556	3.499	3.698	3.573	3.641	3.639	3.877	3.246	3.096	3.344	3.498	3.198	3.199	3.233
pos_5353	Dihydrocumambrin A	Terpenoids	Other terpenoids	C17H24O5	6.2241	pos	309.168	0.0162942	-3.83247	20482-39-7	2.685	2.035	2.287	2.388	2.735	3.217	3.456	2.329	2.331	2.964	1.28	1.349	1.064	1.581	3.657	2.797	2.69	0.9825	2.751	2.209	1.05	2.178	2.151	2.202	3.108	2.998	3.132	1.257	2.989	3.36	2.602	2.248	4.247	2.398	2.825	2.068	2.937	2.867	2.957
pos_5359	2-Mercaptobenzothiazole	Others	Others	C7H5NS2	6.2688	pos	167.993	0.00331292	-2.1682	149-30-4	4.589	4.58	4.628	4.621	4.602	4.604	4.806	4.815	4.874	4.804	4.785	4.84	4.662	4.664	4.658	4.565	4.6	4.593	4.479	4.58	4.556	4.568	4.607	4.631	4.768	4.784	4.755	4.699	4.803	4.736	4.674	4.658	4.611	4.607	4.594	4.597	4.58	4.593	4.611
pos_5379	Cinereain	Others	Diazines	C18H21N3O3	6.3798	pos	292.144	0.00144927	-2.31963	117013-51-1	4.27	3.659	4.327	4.374	3.828	4.328	4.154	2.504	2.346	4.503	2.44	2.221	0.5076	0.002822	0.1961	0.003466	0.4533	0.5607	3.564	2.536	2.337	2.86	3.81	2.521	3.877	3.63	3.687	3.929	3.527	3.627	0.04043	0.2372	0.3608	0.1104	0.5124	0.6977	3.748	3.749	3.758
pos_5381	4-Hydroxy-3-methoxy-2,10-bisaboladien-9-one	Terpenoids	Sesquiterpenoids	C16H26O3	6.402	pos	308.221	0.00405492	-3.76296	-	3.015	3.357	3.192	2.959	3.475	3.289	3.489	2.963	2.962	2.566	2.296	3.114	2.953	2.862	2.658	2.833	2.708	2.744	3.134	2.093	2.05	2.754	2.439	2.635	2.72	3.336	3.231	3.453	2.343	2.278	4.303	4.255	3.887	3.157	3.377	3.972	3.358	3.347	3.331
pos_5387	4-Isopropylbenzoic acid	Terpenoids	Monoterpenoids	C10H12O2	6.4459	pos	129.07	0.00157872	-0.530985	536-66-3	3.627	3.682	3.743	3.778	3.818	3.808	4.005	3.86	3.993	3.972	3.916	3.914	3.872	3.862	3.844	3.784	3.827	3.809	3.61	3.689	3.705	3.698	3.724	3.745	3.928	3.92	3.915	3.932	3.898	3.866	3.874	3.84	3.815	3.835	3.813	3.803	3.691	3.696	3.685
pos_54	L-Coprine	Amino acids and derivatives	Other amino acids	C8H14N2O4	0.8576	pos	244.129	0.00313498	-3.03561	58919-61-2	5.746	5.826	5.777	5.831	5.723	5.735	4.889	4.986	4.922	4.914	4.931	4.87	3.332	3.526	3.42	3.414	3.31	3.332	5.454	5.484	5.401	5.578	5.319	5.586	5.056	4.887	4.935	4.765	4.928	5.041	3.658	3.559	3.502	3.377	3.237	3.363	5.44	5.43	5.463
pos_5414	Cortexolone	Steroids and steroid derivatives	Hydroxysteroids	C21H30O4	6.6693	pos	364.247	0.00202784	-2.59965	152-58-9	3.104	3.042	3.215	3.268	3.241	3.18	3.346	3.693	3.462	3.455	3.552	3.696	3.701	3.5	4.68	3.369	3.313	3.637	3.209	3.257	3.106	3.196	3.174	3.243	3.622	3.631	3.64	3.63	3.505	3.573	3.327	3.453	3.888	3.337	3.402	3.307	3.521	3.522	3.533
pos_5428	4'-Hydroxyacetophenone 4'-[4-hydroxybenzoyl-(->5)-apiosyl-(1->2)-glucoside]	Carbohydrates and derivatives	Other carbohydrates	C26H30O13	6.8471	pos	515.154	0.00350905	-2.29308	228405-07-0	4.146	3.87	4.149	4.367	4.363	4.296	4.056	2.533	3.349	3.685	3.44	3.328	2.676	3.084	3.427	3.362	2.35	3.194	3.743	3.245	3.228	3.677	3.43	3.383	3.709	3.709	3.568	4.315	3.469	3.855	4.042	3.605	3.648	3.798	3.689	3.679	3.896	3.869	3.885
pos_5465	Delta-12-Prostaglandin J2	Lipids	Fatty Acyls	C20H30O4	7.2028	pos	335.221	0.00239097	-3.26355	87893-54-7	3.148	2.103	3.07	3.122	2.595	2.944	3.038	2.283	2.317	2.839	2.289	2.459	3.628	4.633	4.846	3.177	4.128	5.192	4.031	2.888	2.48	3.343	3.385	2.685	2.518	2.701	2.609	4.07	2.881	3.812	4.177	3.445	3.586	3.128	3.273	3.37	3.893	3.902	3.912
pos_5471	Trans-Jasmone	Others	Ketones and derivatives	C11H16O	7.2469	pos	147.116	0.00232464	-2.12004	6261-18-3	2.715	2.554	2.768	2.732	2.728	2.718	3.555	4.128	3.633	3.585	4.006	3.751	2.696	2.731	2.874	2.527	2.724	2.765	2.531	2.584	2.623	2.669	2.494	2.675	3.564	3.616	3.648	3.616	3.753	3.739	2.913	2.947	2.771	2.591	2.706	2.818	3.158	3.154	3.169
pos_5480	5-Hydroxy-p-mentha-6,8-dien-2-one	Terpenoids	Monoterpenoids	C10H14O2	7.3353	pos	199.132	0.00484654	-4.50301	56423-48-4	2.519	2.652	2.507	2.657	2.564	2.537	4.057	3.95	4.427	4.052	3.956	4.22	2.62	2.836	2.489	2.598	2.496	2.38	2.563	2.69	2.541	2.454	2.526	2.763	4.213	4.275	4.272	3.828	4.221	4.043	2.779	2.82	2.446	2.667	2.479	2.629	3.417	3.415	3.444
pos_5507	Ethyl benzoate	Phenolic acids and derivatives	Benzoic acids and derivatives	C9H10O2	7.5335	pos	151.075	0.00665347	-2.1767	93-89-0	3.742	3.781	3.734	3.811	3.748	3.788	3.9	3.916	3.933	3.863	3.893	3.882	3.724	3.731	3.749	3.634	3.649	3.634	3.498	3.68	3.674	3.696	3.692	3.75	3.865	3.818	3.823	3.816	3.919	3.82	3.757	3.713	3.713	3.675	3.687	3.63	3.693	3.725	3.742
pos_551	Soyasapogenol A	Terpenoids	Triterpenoids	C30H50O4	13.9814	pos	439.356	0.00917496	-2.21337	508-01-0	5.237	5.055	5.12	5.249	5.09	5.161	4.51	4.835	4.778	4.508	4.641	4.534	5.523	5.587	5.422	5.307	5.456	5.364	4.772	5.07	4.945	5.185	5.071	5.078	4.628	4.807	4.794	4.917	4.681	4.657	5.724	5.741	5.672	5.632	5.524	5.4	5.069	5.069	5.15
pos_5527	Eremopetasidione	Terpenoids	Sesquiterpenoids	C14H20O3	7.681	pos	269.174	0.00233936	-3.80187	163135-94-2	2.513	2.461	1.945	2.384	2.003	2.798	4.18	4.321	4.134	4.168	4.05	4.055	4.097	4.081	4.394	4.058	3.977	4.058	1.839	1.93	2.492	1.956	1.931	1.978	4.51	4.235	4.33	4.333	4.273	4.167	4.777	4.913	4.761	4.384	4.591	4.676	4.092	4.097	4.11
pos_5533	Geranyl Acetate	Lipids	Fatty Acyls	C12H20O2	7.7474	pos	214.18	0.00323983	-3.05857	105-87-3	4.885	4.997	5.029	4.921	4.984	4.94	5.043	5.183	5.127	4.914	4.93	5.03	5.058	4.902	4.795	4.759	4.7	4.748	4.783	4.732	4.696	4.724	4.666	4.876	4.876	4.886	5.119	4.874	4.846	4.746	4.698	4.711	4.807	4.764	4.677	4.754	4.848	4.849	4.876
pos_5534	(R)-1-Octen-3-ol	Lipids	Fatty Acyls	C8H16O	7.7474	pos	274.273	0.00206757	-2.95278	-	4.556	4.345	4.588	4.434	4.666	4.701	2.722	2.733	2.205	2.239	2.476	2.193	1.934	2.825	3.346	1.84	1.981	2.295	4.58	4.057	3.709	3.966	4.998	4.35	3.214	2.257	2.177	3.017	2.186	2.594	1.98	4.184	4.257	2.568	1.894	3.346	4.107	4.104	4.12
pos_554	Pc(18:0/0:0)	-	-	C26H54NO7P	13.9197	pos	524.37	0.00671652	-2.69115	19420-57-6	7.001	7.046	7.025	7.068	6.992	7.065	5.816	5.988	5.719	5.761	5.876	5.799	7.356	7.451	7.317	7.359	7.291	7.178	6.774	6.992	7.011	7.087	7.014	7.059	5.807	5.622	5.694	5.541	5.717	5.79	7.061	7.129	7.011	6.882	7.102	6.95	6.888	6.887	6.968
pos_555	Pulegone	Terpenoids	Monoterpenoids	C10H16O	13.8785	pos	170.154	0.000793987	-2.84841	57129-09-6;89-82-7;22521-57-9	4.868	4.981	4.929	5.015	4.953	4.926	5.243	5.178	5.213	5.184	5.247	5.303	5.116	5.084	5.033	5.122	5.028	5.038	4.928	5.033	4.857	5.062	4.972	5.127	5.231	5.226	5.172	5.215	5.178	5.271	5.244	5.274	5.12	5.068	5.018	5.096	5.013	5.014	5.02
pos_5575	Trigonelline	Alkaloids and derivatives	Other alkaloids	C7H7NO2	8.1472	pos	120.044	0.00128656	-0.0556495	535-83-1	1.863	2.128	2.381	2.325	2.215	2.653	4.22	2.301	2.558	2.327	2.383	2.288	1.906	2.323	2.187	2.347	2.168	2.312	1.376	2.102	2.264	2.187	2.28	2.047	2.603	2.444	2.418	2.678	2.35	2.925	2.224	2.128	2.361	2.185	1.947	2.266	2.494	2.498	2.492
pos_5581	Myristic acid	Lipids	Fatty Acyls	C14H28O2	8.191	pos	246.242	0.0020913	-3.1004	544-63-8	5.331	5.313	5.442	5.406	5.389	5.334	5.518	5.464	5.557	5.546	5.539	5.585	5.37	5.402	5.357	5.279	5.303	5.288	5.152	5.383	5.265	5.252	5.391	5.336	5.487	5.465	5.44	5.31	5.407	5.397	5.406	5.45	5.347	5.328	5.372	5.26	5.456	5.457	5.476
pos_559	6,10,14-Trimethyl-5,9,13-pentadecatrien-2-one	Terpenoids	Diterpenoids	C18H30O	13.9003	pos	280.263	0.00171178	-3.23687	762-29-8	7.095	7.212	7.157	7.236	7.174	7.132	7.471	7.351	7.429	7.405	7.445	7.498	7.27	7.242	7.205	7.293	7.199	7.214	7.122	7.215	7.037	7.243	7.129	7.318	7.376	7.4	7.331	7.384	7.333	7.44	7.383	7.413	7.257	7.213	7.172	7.259	7.19	7.192	7.212
pos_5633	P-Menth-1-en-4-ol	Terpenoids	Monoterpenoids	C10H18O	8.868	pos	196.169	0.00338076	-3.04158	562-74-3	4.003	4.03	4.046	4.055	3.953	4.027	4.227	4.264	4.29	4.229	4.219	4.248	4.149	4.117	4.088	4.056	4.043	4.03	3.596	4.04	4.007	4.002	4.037	4.06	4.152	4.189	4.172	4.099	4.186	4.166	4.088	4.059	4.053	4.058	4.062	4.033	4.032	4.024	4.05
pos_5649	Alpha-Methylphenylalanine	Phenolic acids and derivatives	Phenylpropanoic acids and derivatives	C10H13NO2	9.0231	pos	144.08	0.00397121	-1.70465	-	3.229	2.808	3.069	3.156	3.563	2.933	3.819	2.218	2.53	2.602	2.167	2.381	3.513	3.264	4.704	2.474	3.463	3.998	3.109	2.931	3.214	3.227	3.574	3.466	2.928	5.424	3.316	4.67	2.78	2.947	3.968	3.369	3.516	2.987	2.682	3.689	3.942	3.956	3.974
pos_5652	5-(12-Nonadecenyl)-1,3-benzenediol	Others	Others Phenols	C25H42O2	9.0448	pos	397.305	0.00391273	-7.44879	189562-06-9	4.57	4.265	3.671	3.479	4.41	4.216	4.094	2.506	4.856	4.288	3.592	3.183	4.172	4.028	2.691	3.176	2.195	2.852	3.486	3.58	2.347	4.351	4.477	3.078	3.226	2.782	4.416	4.395	2.533	3.35	3.397	2.36	4.061	3.208	2.372	2.262	3.984	3.985	4.011
pos_5655	3-Methylcyclohexanol	Others	Alcohols and derivatives	C7H14O	9.0893	pos	270.242	0.00294646	-3.28328	591-23-1	2.114	1.978	0.9064	2.582	3.84	1.876	0.1372	1.559	2.691	2.144	2.204	2.189	1.421	1.457	2.113	1.037	1.114	1.097	4.707	2.62	1.903	2.688	2.963	2.589	2.227	2.12	2.12	0.8941	0.759	2.149	2.252	2.585	0.6317	1.427	1.298	2.298	3.077	3.073	3.09
pos_5684	2-Aminobenzoic Acid	Phenolic acids and derivatives	Benzoic acids and derivatives	C7H7NO2	9.422	pos	120.044	0.00295406	0.103463	118-92-3	1.906	1.759	2.129	2.223	2.132	2.366	4.975	2.356	2.262	1.969	2.319	1.96	2.249	1.833	3.188	2.214	2.73	2.159	2.446	2.092	1.688	2.196	2.082	1.852	2.819	2.365	3.078	3.032	2.83	3.987	2.592	2.641	2.876	2.465	2.063	2.366	3.193	3.207	3.211
pos_5685	Cis-p-Menthane-1,7,8-triol	Terpenoids	Monoterpenoids	C10H20O3	9.422	pos	211.132	0.00365892	9.90545	154843-72-8	3.304	3.165	3.179	3.523	3.335	3.47	4.581	4.156	4.144	4.489	4.08	4.14	3.36	3.427	3.345	3.292	3.186	3.33	3.212	2.991	3.008	3.204	3.147	2.969	4.687	4.739	4.597	4.791	4.576	4.479	4.298	4.37	4.235	3.425	3.81	4.191	3.966	3.977	3.995
pos_5686	1-Hexanol	Lipids	Fatty Acyls	C6H14O	9.422	pos	246.242	0.00206844	-2.98887	111-27-3	4.952	5.06	4.938	4.673	5.159	5.281	3.325	3.053	2.931	3.698	2.953	2.827	2.732	3.097	2.837	2.831	2.489	2.431	4.821	4.523	4.073	4.252	4.56	4.382	3.113	3.252	3.124	3.599	3.077	2.756	2.895	2.826	2.802	2.533	2.81	2.634	4.459	4.464	4.477
pos_569	(E,E)-11,13-Octadecadien-9-ynoic acid	Lipids	Fatty Acyls	C18H28O2	13.8573	pos	309.241	0.00297371	-3.4603	-	5.249	5.246	5.439	5.218	5.786	5.73	6.32	5.818	5.865	6.177	5.535	5.669	4.422	4.635	4.611	4.425	4.521	4.325	5.276	5.102	4.777	5.229	5.334	5.106	6.543	6.408	6.467	6.741	6.512	5.931	5.114	5.255	5.148	4.85	4.8	4.971	5.695	5.696	5.725
pos_5695	Isowertin 2''-rhamnoside	Flavonoids	Flavonoid glycosides	C28H32O14	9.4883	pos	557.164	0.00139448	-2.60146	64821-00-7	4.287	4.188	4.335	4.37	4.378	4.439	5.537	3.861	4.761	5.401	4.152	4.596	3.952	4.014	4.343	4.422	3.756	4.224	3.12	3.276	3.564	3.28	3.442	3.204	5.183	5.24	5.17	5.271	5.209	5.268	4.785	4.529	4.371	4.194	4.458	4.359	4.571	4.569	4.581
pos_5701	Gibberellin A116	Terpenoids	Diterpenoids	C20H28O4	9.5536	pos	315.195	0.00117131	-1.99339	-	3.87	3.8	3.934	3.972	4.714	4.521	5.648	4.153	4.003	4.856	4.004	4.102	4.26	4.113	4.364	3.845	4.129	4.292	4.908	3.773	3.685	3.971	4.166	3.829	3.964	4.325	5.053	4.348	4.021	3.987	4.143	4.391	4.198	3.826	4.085	4.082	4.321	4.323	4.331
pos_5704	Piperdial	Others	Alcohols and derivatives	C15H22O3	9.5751	pos	233.153	0.00536544	-2.52003	100288-36-6	3.051	2.826	3.299	2.81	2.772	2.653	4.166	4.205	4.018	4.255	4.28	4.218	2.7	2.835	2.538	2.253	2.552	2.308	2.146	2.428	2.217	1.898	2.494	2.659	4.102	4.074	4.076	4.059	4.149	4.245	3.365	3.398	2.563	1.928	2.648	2.891	3.422	3.442	3.459
pos_5709	2,6,10-Trimethyldodecanoic acid	Terpenoids	Sesquiterpenoids	C15H30O2	9.6412	pos	260.258	0.00331561	-3.35959	168254-98-6	3.963	3.914	4.028	3.951	3.948	3.877	4.081	3.994	4.107	4.116	4.113	4.17	3.982	3.996	3.936	3.8	3.883	3.845	3.706	3.9	3.772	3.771	3.916	3.919	4.023	4.071	4.039	3.825	3.968	3.912	3.934	4.016	3.951	3.903	3.982	3.881	3.906	3.907	3.929
pos_576	Elaidic acid	Lipids	Fatty Acyls	C18H34O2	13.8142	pos	265.252	0.0025245	-2.95357	112-79-8	4.605	4.78	4.689	4.717	4.762	4.84	4.098	4.031	4.159	4.16	3.999	4.109	4.979	4.979	5.068	4.925	4.86	4.83	4.35	4.478	4.538	4.433	4.543	4.518	4.1	4.035	3.927	3.898	4.134	4.054	4.866	4.643	4.782	4.864	4.799	4.875	4.588	4.585	4.607
pos_5783	Pelargonic acid	Lipids	Fatty Acyls	C9H18O2	10.2651	pos	334.294	0.00178219	-3.16304	112-05-0	4.321	4.294	4.277	4.392	4.289	4.325	3.815	3.842	3.977	3.839	3.852	3.921	3.717	3.74	3.752	3.739	3.685	3.693	3.915	4.056	4.015	4.078	3.976	4.066	4.146	4.054	4.079	3.934	3.968	4.028	3.838	3.899	3.727	3.55	3.708	3.729	4.021	4.022	4.034
pos_5795	20-Hydroxyeicosatetraenoic acid	Lipids	Fatty Acyls	C20H32O3	10.3098	pos	303.231	0.00301116	-2.53356	79551-86-3	3.687	3.36	3.489	3.644	3.553	3.526	3.203	2.17	2.204	2.264	2.163	2.192	3.973	3.873	4.065	3.983	3.587	3.935	3.399	3.121	2.645	3.068	3.187	2.775	2.469	2.924	2.176	3.581	2.186	2.145	4.574	5.054	4.357	3.728	4.422	4.478	3.851	3.873	3.87
pos_5798	Neotussilagolactone	Terpenoids	Other terpenoids	C21H28O4	10.3544	pos	362.232	0.00120613	-2.27521	189389-03-5	2.392	3.277	2.444	2.479	3.767	3.452	5.249	1.986	1.956	3.957	1.657	1.996	3.31	3.487	3.485	2.25	3.228	3.452	4.332	2.287	2.381	3.303	3.389	2.513	2.033	2.094	2.205	3.247	2.29	2.258	2.725	2.64	3.67	2.269	2.412	3.437	3.618	3.618	3.611
pos_58	3-Fumarylpyruvate	Organic acids and derivatives	Organic acids and derivatives	C7H6O6	0.8576	pos	169.013	0.00464558	-2.19023	-	3.343	3.152	3.28	3.425	3.041	3.105	4.836	5.033	4.903	4.982	5.125	5.041	2.969	3.251	3.102	2.809	2.73	3.065	2.581	2.534	2.823	2.815	2.819	2.95	4.733	4.547	4.697	4.17	4.92	4.818	3.176	3.077	3.175	3.195	3.105	3.18	4.135	4.136	4.169
pos_5859	Carotol	Terpenoids	Sesquiterpenoids	C15H26O	10.7753	pos	240.231	0.00223699	-3.74397	465-28-1	4.911	4.901	4.944	4.913	4.998	5.015	5.585	5.005	5.16	5.351	5.151	5.177	4.169	4.022	3.991	4.064	3.952	3.89	4.364	4.126	4.08	4.299	4.201	4.026	5.108	4.921	5.01	4.779	5.056	4.977	5.098	5.092	5.071	4.657	4.923	4.897	4.818	4.837	4.836
pos_5860	Palmitic acid	Lipids	Fatty Acyls	C16H32O2	10.7753	pos	274.273	0.00184228	-3.55713	1957-10-03	6.903	6.86	6.93	6.898	6.88	6.878	7.045	7.025	7.113	7.079	7.089	7.097	7.013	6.977	6.959	6.858	6.891	6.839	6.684	6.838	6.815	6.788	6.869	6.882	7.016	7.06	7.054	6.926	7.037	6.951	6.95	6.987	6.986	6.958	6.964	6.913	6.894	6.895	6.916
pos_5868	Toluene	Others	Others	C7H8	10.8166	pos	93.0703	0.00310974	4.58883	108-88-3	3.619	3.629	3.572	3.564	3.616	3.705	3.841	3.9	3.868	3.861	3.864	3.86	3.796	3.793	3.753	3.679	3.637	3.696	3.518	3.606	3.601	3.665	3.661	3.662	3.806	3.795	3.828	3.786	3.832	3.735	3.694	3.723	3.685	3.658	3.669	3.678	3.625	3.626	3.645
pos_5920	6-Hydroxy-2,6-dimethyl-2,7-octadien-4-one	Terpenoids	Monoterpenoids	C10H16O2	11.1186	pos	354.263	0.00942227	-3.13468	64661-54-7	3.136	2.792	2.988	3.375	2.979	3.307	4.945	4.812	4.584	4.871	4.628	4.664	2.445	2.525	2.914	3.181	2.226	2.963	3.373	2.381	2.572	3.205	3.001	2.589	4.809	4.78	4.68	4.579	4.667	4.716	4.14	4.312	3.561	2.523	3.546	3.699	3.981	3.984	4.048
pos_5935	Marrubiin	Others	Lactones	C20H28O4	11.2492	pos	333.203	0.0017986	-9.89068	465-92-9	3.223	2.934	2.847	3.425	3.634	3.397	5.125	4.823	4.57	4.846	4.752	4.754	4.055	4.056	4.678	3.794	4.068	4.405	3.054	2.669	2.904	2.924	3.057	2.902	5.045	4.973	4.872	4.958	4.884	4.924	4.747	4.864	4.713	4.058	4.198	4.584	4.319	4.32	4.333
pos_5955	Cyperolone	Others	Alcohols and derivatives	C15H24O2	11.383	pos	237.184	0.00397923	-3.24206	13741-46-3	3.115	3.185	3.055	3.287	3.203	3.242	4.131	4.186	3.897	4.085	4.168	4.034	3.347	3.436	3.403	3.3	3.319	3.285	3.091	3.171	3.164	3.26	3.189	3.254	4.042	3.872	3.91	3.882	3.97	4.092	3.704	3.833	3.623	3.401	3.551	3.544	3.535	3.546	3.563
pos_598	Dihydrocarveol acetate	Terpenoids	Monoterpenoids	C12H20O2	13.5808	pos	214.18	0.00324433	-2.79395	20777-49-5	4.45	4.506	4.521	4.442	4.386	4.361	4.727	5.112	4.807	4.718	4.655	4.671	4.799	4.625	4.554	4.482	4.37	4.476	4.336	4.243	4.172	4.131	4.231	4.373	4.672	4.699	4.68	4.739	4.568	4.574	4.458	4.465	4.466	4.406	4.363	4.468	4.449	4.449	4.474
pos_5988	Enol-phenylpyruvate	Organic acids and derivatives	Organic acids and derivatives	C9H8O3	11.583	pos	147.044	0.00372066	-1.99962	5801-57-0	3.426	3.163	3.45	3.778	3.262	3.424	4.6	3.787	4.187	4.468	3.841	4.084	3.096	3.338	3.225	3.229	3.123	3.136	3.108	3.353	3.499	3.528	3.356	3.492	4.334	4.345	4.244	4.192	4.413	4.378	3.767	3.809	3.803	3.777	3.636	3.486	3.767	3.758	3.785
pos_5989	(+)-cis-5,6-Dihydro-5-hydroxy-4-methoxy-6-(2-phenylethyl)-2H-pyran-2-one	Others	Kavalactones	C14H16O4	11.583	pos	281.138	0.00329843	-2.50877	52247-81-1	4.35	4.111	4.206	4.089	3.955	4.056	4.333	4.424	4.306	4.515	4.375	4.346	4.423	4.367	4.321	4.363	4.309	4.339	4.098	4.198	4.249	4.258	4.236	4.237	4.316	4.376	4.402	4.23	4.382	4.317	4.539	4.293	4.289	4.262	4.409	4.224	3.982	3.99	4.008
pos_6	Yucalexin P8	Others	Others	C20H26O4	11.916	pos	331.189	0.000646069	-3.2588	119626-47-0	5.402	5.78	5.438	5.573	6.45	5.899	5.828	4.198	4.325	4.713	4.09	4.137	5.861	6.398	6.069	5.347	5.704	5.995	6.874	5.622	5.751	6.105	6.405	5.703	4.549	4.875	4.848	5.993	4.513	5.18	5.641	6.142	6.448	5.533	5.833	6.005	5.864	5.865	5.871
pos_6002	7-Hydroxy-6-methyl-2H-1-benzopyran-2-one	Coumarins and derivatives	Coumarins and derivatives	C10H8O3	11.649	pos	177.054	0.00294736	-2.50846	53811-56-6	3.669	3.508	3.662	3.723	3.553	3.669	4.468	3.408	3.574	4.271	3.451	3.531	2.928	3.181	3.195	3.135	2.957	2.999	3.231	3.1	3.258	3.366	3.137	3.386	4.06	4.009	4.024	4.251	3.999	4.19	3.344	3.385	3.416	3.227	3.268	2.99	3.588	3.589	3.607
pos_6023	Jasmonic acid	Lipids	Fatty Acyls	C12H18O3	11.7825	pos	193.122	0.00405153	-2.02573	59366-47-1;6894-38-8	2.746	2.789	2.717	2.808	2.761	2.761	4.537	3.203	3.095	3.38	3.059	3.126	3.107	2.679	2.966	2.711	2.741	2.812	3.377	2.613	2.606	2.577	2.765	2.544	3.25	3.433	3.621	3.848	3.181	3.266	2.825	3.048	2.823	2.605	2.752	2.817	3.107	3.132	3.126
pos_6025	Heptadecanoic acid	Lipids	Fatty Acyls	C17H34O2	11.7825	pos	288.289	0.00505202	-3.30031	106182-29-0;3546-17-6;506-12-7	4.394	4.413	4.422	4.395	4.344	4.419	4.48	4.502	4.555	4.501	4.516	4.531	4.432	4.419	4.379	4.283	4.335	4.296	4.17	4.281	4.285	4.275	4.326	4.321	4.441	4.474	4.483	4.347	4.481	4.382	4.36	4.4	4.38	4.389	4.383	4.341	4.37	4.396	4.414
pos_6027	Germacrone 4,5-epoxide	Terpenoids	Sesquiterpenoids	C15H22O2	11.8048	pos	235.169	0.00292265	-2.33042	92691-35-5	2.976	2.973	3.139	3.121	3.085	3.056	4.481	4.409	4.182	4.439	4.393	4.382	3.053	2.993	3.113	2.846	2.97	2.97	2.817	2.942	2.405	2.79	2.702	2.63	4.346	4.239	4.28	4.29	4.317	4.364	3.515	3.661	3.339	3.03	3.141	3.319	3.67	3.673	3.69
pos_6042	Lucidone A	Steroids and steroid derivatives	Oxosteroids	C24H34O5	11.916	pos	444.273	0.00414692	-3.30212	97653-92-4	3.85	4.175	3.821	3.983	4.777	4.307	4.247	2.023	2.594	3.077	2.935	2.363	4.249	4.763	4.456	3.72	4.112	4.385	5.056	4.076	4.155	4.552	4.777	4.176	3.058	2.98	3.224	4.455	2.038	3.634	4.076	4.564	4.846	3.9	4.273	4.44	4.306	4.307	4.276
pos_6050	Oryzalide B	Terpenoids	Other terpenoids	C19H28O4	11.9603	pos	321.205	0.00267622	-4.17082	134885-94-2	3.326	3.388	3.401	3.451	3.248	3.411	3.757	3.692	3.891	3.757	3.588	3.729	3.698	4.006	4.262	3.647	3.792	3.883	3.112	3.325	3.304	3.332	3.378	3.353	3.814	3.943	3.825	3.754	3.838	3.672	3.938	3.452	4.85	3.54	3.703	3.587	3.598	3.608	3.617
pos_6068	Procurcumenol	Terpenoids	Sesquiterpenoids	C15H22O2	12.0489	pos	235.169	0.00503498	-2.38379	21698-40-8	2.8	3.214	2.98	3.057	3.003	3.021	4.281	4.312	4.064	4.263	4.255	4.134	2.903	3.04	3.088	2.895	2.779	2.743	2.631	2.68	2.407	2.777	2.53	2.895	4.199	4.115	4.06	4.231	4.114	4.244	3.472	3.573	3.202	2.82	3.099	3.227	3.555	3.538	3.574
pos_6078	Avocadyne	Lipids	Fatty Acyls	C17H32O3	12.0932	pos	302.268	0.00128773	-3.75434	129099-96-3	4.781	4.73	4.763	4.573	5.185	5.009	4.063	3.434	3.83	3.36	2.991	2.906	2.667	3.444	3.478	2.79	2.848	3.531	5.558	4.512	4.093	4.265	5.143	4.082	4.275	4.293	3.983	6.255	4.372	4.612	3.157	2.55	3.588	3.04	2.883	3.771	4.967	4.968	4.979
pos_6089	1'-Hydroxychavicol acetate	Others	Others	C11H12O3	12.1367	pos	193.085	0.00882664	-2.20836	101135-02-8	2.247	2.152	2.406	2.797	2.149	1.968	3.466	2.873	2.805	3.311	2.874	2.971	2.494	2.526	2.367	1.754	2.668	2.54	1.695	1.786	2.381	1.812	2.148	2.42	3.324	3.224	3.32	3.657	3.088	3.232	3.176	3.939	3.171	2.633	3.1	2.953	2.804	2.836	2.853
pos_6092	(17alpha,23S)-Epoxy-28,29-dihydroxy-27-norlanost-8-ene-3,24-dione	Terpenoids	Triterpenoids	C29H44O5	12.1367	pos	536.333	0.00197815	-3.37875	-	4.326	4.35	4.13	4.354	4.247	4.203	3.523	3.706	3.849	3.588	3.873	3.763	5.042	5.242	5.095	4.973	5.075	5.138	4.144	4.412	4.352	4.549	4.337	4.201	3.539	3.431	3.683	3.309	3.799	3.653	5.034	5.332	5.217	5.037	5.093	5.01	4.627	4.64	4.645
pos_6103	2'-Hydroxy-3,4',5',7,8-pentamethoxyflavone	Flavonoids	Flavones	C20H20O8	12.2029	pos	371.111	0.00380368	-3.70546	-	3.751	3.553	3.555	4.18	3.599	3.688	4.923	4.053	4.592	4.828	4.048	4.418	3.708	4.015	3.527	3.794	3.775	3.643	3.626	3.726	3.97	3.959	3.406	3.977	4.781	4.825	4.692	4.592	4.792	4.732	4.466	4.221	4.53	4.045	4.24	4.152	4.177	4.146	4.168
pos_6106	(+/-)-1-(4-Methylphenyl)ethanol	Others	Others	C9H12O	12.2251	pos	119.086	0.00218822	-0.056968	5788-09-0	6.043	5.919	5.913	5.932	5.927	6.042	6.101	6.15	6.137	6.193	6.189	6.139	6.125	6.088	6.047	6.055	6.012	6.022	5.879	5.965	5.982	5.99	5.988	5.993	6.105	6.112	6.149	6.104	6.209	6.14	6.221	6.121	6.092	6.095	6.12	6.075	5.92	5.935	5.946
pos_6108	Pectachol	Coumarins and derivatives	Coumarins and derivatives	C26H34O6	12.2251	pos	460.268	0.00544763	-3.43246	81729-14-8	6.071	6.034	5.925	6.029	6.07	6.085	6.215	6.115	6.137	6.244	6.224	6.215	5.984	5.906	5.878	5.899	5.835	5.817	5.875	5.979	5.942	6.017	5.93	6.025	6.09	6.106	6.1	5.948	6.16	6.088	6.018	5.948	5.971	5.846	5.824	5.87	5.973	5.973	6.03
pos_6112	3-Dehydrosphinganine	Others	Ketones and derivatives	C18H37NO2	12.2672	pos	322.273	0.00195321	4.71339	16105-69-4	4.806	4.91	4.894	5.022	5.058	4.978	4.867	4.451	4.708	4.78	4.409	4.618	4.828	4.858	4.663	4.748	4.732	4.748	4.551	4.757	4.783	4.807	4.785	4.866	5.115	5.169	5.128	4.882	5.005	4.812	5.301	5.699	5.42	4.792	5.069	5.275	4.905	4.903	4.921
pos_6138	(3R,8E)-3-Hydroxy-5,8-megastigmadien-7-one	Others	Others	C13H20O2	12.3522	pos	173.132	0.0072642	-1.94737	35734-61-3	3.033	2.851	2.908	3.199	3.249	3.062	4.801	3.827	3.731	4.072	3.666	3.719	3.186	3.248	3.637	2.911	2.908	3.583	3.518	2.709	2.397	3.325	2.648	2.746	3.782	3.869	4.315	4.267	3.754	3.841	3.407	3.432	3.528	3.055	3.138	3.603	3.433	3.434	3.477
pos_6152	Hericenone C	Terpenoids	Monoterpenoids	C35H54O6	12.4176	pos	588.43	0.00112907	7.41512	137592-03-1	5.29	5.328	5.302	5.371	5.294	5.361	5.543	5.541	5.587	5.568	5.506	5.565	5.406	5.457	5.403	5.366	5.42	5.382	5.244	5.356	5.324	5.363	5.375	5.393	5.545	5.567	5.546	5.486	5.61	5.529	5.455	5.447	5.425	5.419	5.421	5.449	5.382	5.384	5.393
pos_6162	20-Tetracosene-1,18-diol	Lipids	Fatty Acyls	C24H48O2	12.4598	pos	413.336	0.00227077	-1.33099	151454-15-8	3.939	3.443	3.598	4.032	4.721	4.074	3.469	3.031	3.043	3.311	3.005	3.047	2.63	2.949	2.734	2.776	2.719	2.784	4.066	3.963	3.615	2.595	4.486	4.107	3.892	3.35	3.38	4.153	3.816	3.572	2.831	2.8	2.576	2.487	2.813	2.792	3.776	3.768	3.785
pos_6183	3-Octen-2-one	Others	Others	C8H14O	12.5231	pos	109.101	0.00640733	1.88176	1669-44-9	3.923	3.996	3.99	4.103	4.172	4.091	4.756	4.514	4.504	4.661	4.462	4.505	4.117	4.191	4.191	4.126	4.092	4.174	4.203	4.141	4.099	4.204	4.25	4.238	4.842	4.815	4.806	4.991	4.77	4.773	4.424	4.489	4.442	4.278	4.312	4.432	4.283	4.281	4.235
pos_621	Avocadyne 2-acetate	Lipids	Fatty Acyls	C19H34O4	13.3081	pos	309.241	0.00365681	-3.04871	37139-04-1	4.727	4.709	4.827	4.726	5.138	4.963	5.741	5.215	5.297	5.57	4.992	5.105	3.949	4.149	4.235	4.117	3.975	4.048	4.514	4.448	4.205	4.376	4.406	4.433	5.925	5.87	5.852	6.018	5.811	5.504	4.365	4.324	4.23	4.018	4.073	4.149	4.936	4.954	4.972
pos_6210	Bakkenolide C	Terpenoids	Other terpenoids	C20H28O5	12.5885	pos	313.178	0.00413112	-4.46109	18456-00-3	3.028	3.139	2.835	2.995	3.665	3.517	4.741	3.258	3.194	3.354	3.136	3.352	3.76	3.813	3.689	3.385	3.568	3.678	4	2.89	3.279	3.551	3.614	3.247	3.125	3.663	3.223	3.716	3.063	3.201	3.557	3.793	4.021	3.27	3.627	3.607	3.504	3.476	3.493
pos_6223	9,10-Epoxyoctadecenoic acid	Lipids	Fatty Acyls	C18H32O3	12.6326	pos	338.268	0.000984874	-3.11037	-	3.316	3.458	3.648	3.665	3.782	3.783	4.508	3.834	4.114	4.214	3.878	3.949	3.453	3.578	3.345	3.62	3.353	3.485	3.463	3.391	3.298	3.067	3.244	3.334	4.213	4.378	4.246	4.467	4.191	4.107	4.226	4.438	4.166	3.405	3.942	4.13	3.767	3.765	3.772
pos_6228	Phytosphingosine	Others	Amines and derivatives	C18H39NO3	12.6547	pos	300.289	0.00130364	-2.88544	554-62-1	5.553	5.495	5.601	5.674	5.402	5.611	4.849	5.01	5.085	4.751	4.984	4.966	5.261	5.255	5.215	5.074	5.196	5.065	4.999	5.356	5.24	5.298	5.309	5.367	4.979	4.865	4.92	4.795	4.989	4.799	4.865	4.882	4.899	5.027	4.821	4.843	5.298	5.299	5.311
pos_6258	Androstanedione	Steroids and steroid derivatives	Androstane steroids	C19H28O2	12.7617	pos	271.205	0.0021427	-2.83442	846-46-8	5.17	5.902	5.278	5.416	6.333	5.67	6.603	3.357	3.602	4.897	3.03	3.365	5.923	6.004	5.991	5.158	5.826	6.146	6.471	5.705	5.932	6.298	6.318	6.067	4.824	6.347	5.58	6.019	4.281	5.447	5.49	5.646	6.146	5.915	5.582	6.361	5.909	5.904	5.928
pos_6269	Dihydroceramide	Organic acids and derivatives	Organic acids and derivatives	C19H39NO3	12.7807	pos	330.299	0.00195807	-3.1705	2304-80-5	4.482	4.435	4.578	4.547	4.695	4.605	4.803	4.838	5.03	4.741	4.827	4.901	5.109	5.192	5.235	5.274	5.257	5.167	5.002	4.594	4.554	4.557	4.89	4.551	5.001	4.974	5.07	5.947	5.165	5.006	5.206	5.347	5.2	5.195	5.221	5.218	4.815	4.827	4.833
pos_6270	Yucalexin P17	Terpenoids	Diterpenoids	C20H30O3	12.7807	pos	360.252	0.00748219	-4.01607	119642-82-9	4.664	5.263	4.684	4.888	5.462	5.023	5.77	2.277	3.575	4.557	2.84	3.227	5.383	5.229	5.162	4.43	5.025	5.291	5.383	5.001	5.158	5.428	5.343	5.261	4.232	5.593	5.012	5.239	3.826	4.901	4.807	4.81	5.216	5.043	4.798	5.389	5.252	5.252	5.32
pos_6292	Pristimerin	-	-	C30H40O4	12.824	pos	506.323	0.00224424	-7.63793	1258-84-0	4.303	4.246	4.077	4.226	4.22	4.218	2.693	1.782	2.878	2.725	2.938	3.3	4.711	5.203	5.226	5.189	5.166	5.115	4.154	4.277	4.294	4.436	4.319	4.313	2.756	1.788	1.787	1.75	1.797	1.757	4.826	5.241	5.194	5.088	5.102	5.01	4.416	4.418	4.4
pos_63	(7'S,8'S)-4,7'-Epoxy-3,8'-bilign-7-ene-3',5-dimethoxy-4',9,9'-triol 4'-glucoside	Flavonoids	Other flavones	C26H32O11	4.1559	pos	538.227	0.00023891	-2.5635	107870-87-1	2.92	2.988	2.629	2.744	3.449	2.652	5.564	6.173	6.158	5.683	6.194	6.187	2.984	3.128	3.203	3.153	3.075	3.133	3.067	2.275	2.232	3.132	2.632	2.62	5.669	5.572	5.538	5.842	5.572	5.734	3.322	3.523	2.862	3.349	3.503	3.373	5.191	5.193	5.194
pos_6331	Capsidiol	Terpenoids	Sesquiterpenoids	C15H24O2	12.9518	pos	219.174	0.00354302	-2.0707	37208-05-2	3.622	3.551	3.684	3.759	3.695	3.47	4.369	4.626	4.394	4.342	4.495	4.475	3.74	3.817	3.732	3.671	3.575	3.65	3.397	3.405	3.474	3.53	3.177	3.534	4.523	4.297	4.479	4.288	4.481	4.418	4.247	4.199	4.105	3.752	3.887	4.021	3.924	3.916	3.943
pos_6350	1,20-Eicosanediol	Lipids	Fatty Acyls	C20H42O2	12.9933	pos	356.351	0.00367928	-3.43894	7735-43-5	5.08	5.096	5.162	5.091	5.039	5.065	5.291	5.293	5.341	5.372	5.317	5.349	5.092	5.086	5.018	4.914	5.03	4.951	4.966	5.074	5.051	5.086	5.167	5.182	5.237	5.312	5.365	5.127	5.292	5.238	5.154	5.044	5.094	5.124	5.097	5.019	5.244	5.245	5.278
pos_6360	1,3-Dihydroxypropan-2-yl oleate	Lipids	Glycerolipids	C21H40O4	13.0152	pos	339.288	0.0134792	-2.51473	-	5.221	5.555	5.696	5.664	5.68	5.954	6.038	5.225	5.239	4.952	5.056	5.097	4.721	5.008	4.897	4.958	4.959	4.88	5.183	5.411	5.139	4.831	5.127	4.98	5.391	5.073	4.958	4.747	5.093	4.829	4.797	4.844	4.704	4.725	4.736	4.719	4.068	4.155	4.172
pos_6364	Pe(15:0/0:0)	-	-	C20H42NO7P	13.0152	pos	440.276	0.00825173	-2.99026	-	3.962	3.913	3.849	4.043	3.919	3.916	4.195	4.328	4.031	4.342	4.498	4.251	4.57	4.635	4.653	4.55	4.486	4.598	3.677	4.008	4.006	4.121	3.936	3.938	4.285	4.002	4.242	4.017	4.29	4.431	4.595	4.592	4.507	4.446	4.445	4.417	4.207	4.264	4.27
pos_6379	Cucurbic acid	Lipids	Fatty Acyls	C12H20O3	13.0574	pos	177.127	0.011864	-2.00716	58240-50-9	3.706	3.382	3.449	3.656	4.001	3.825	3.979	3.547	3.75	3.825	3.624	3.659	3.646	3.252	3.749	3.033	3.443	3.414	4.357	3.317	3.154	3.548	3.633	3.262	3.83	3.987	3.895	4.154	3.715	3.838	3.411	3.611	3.481	3.171	3.268	3.647	3.507	3.571	3.586
pos_6388	Xi-3-Methyl-3-buten-2-ol	Others	Alcohols and derivatives	C5H10O	13.0986	pos	104.107	0.0023807	1.54019	-	3.769	3.908	3.919	3.972	3.854	3.928	2.98	3.027	2.528	2.657	2.831	2.766	4.23	4.283	4.29	4.203	4.193	4.226	4.006	4.109	4.156	4.103	4.162	4.215	3.1	2.982	2.986	2.255	2.969	3.088	4.401	4.412	4.41	4.351	4.321	4.346	4.112	4.111	4.095
pos_6391	Dehydroepiandrosterone	Steroids and steroid derivatives	Androstane steroids	C19H28O2	13.0986	pos	289.215	0.00917769	-2.92899	2283-82-1;53-43-0	3.686	3.325	3.393	3.634	3.599	3.396	4.572	4.441	4.772	4.41	4.253	4.299	3.298	3.479	3.502	3.131	3.337	3.298	3.221	2.739	2.854	3.396	3.152	2.744	4.454	4.441	4.313	4.556	4.388	4.268	3.506	3.452	3.797	3.336	3.34	3.189	3.682	3.731	3.748
pos_6401	(E)-11-Hexadecenoic acid	Lipids	Fatty Acyls	C16H30O2	13.1402	pos	272.258	0.00295289	-3.2408	73292-39-4	5.116	4.028	4.338	4.161	4.315	4.878	4.32	2.705	2.948	4.232	2.828	2.598	2.179	2.173	3.867	2.365	2.105	2.525	4.411	5.468	4.828	4.115	6.058	6.012	2.588	3.114	3.109	4.671	3.031	3.558	2.75	2.313	2.938	2.468	2.203	2.521	4.908	4.92	4.937
pos_641	5beta-1,3,7(11)-Eudesmatrien-8-one	Terpenoids	Sesquiterpenoids	C15H20O	12.7617	pos	234.185	0.00189777	-2.92806	120216-95-7	4.407	4.595	4.501	4.564	4.779	4.548	5.019	4.717	4.737	4.716	4.69	4.715	4.716	4.694	4.681	4.468	4.586	4.736	4.791	4.51	4.64	4.793	4.762	4.705	4.652	4.926	4.706	4.776	4.687	4.677	4.565	4.539	4.728	4.637	4.52	4.817	4.652	4.645	4.663
pos_6415	22-Acetylpriverogenin B	Terpenoids	Triterpenoids	C32H52O5	13.1603	pos	558.415	0.00950984	-1.14674	26339-94-6	4.042	3.917	3.642	3.059	4.135	4.121	2.712	3.533	3.391	2.708	3.381	3.298	2.906	3.5	2.423	3.106	3.019	3.168	5.178	3.365	3.454	3.796	4.737	3.432	3.929	3.511	3.346	2.645	3.764	3.07	3.199	2.494	2.837	3.427	3.103	3.09	3.635	3.637	3.577
pos_6423	Turmeronol B	Terpenoids	Sesquiterpenoids	C15H20O2	13.1814	pos	506.323	0.00513538	-7.43513	131651-38-2	3.961	4.02	4.011	4.038	3.829	4.196	2.787	2.751	2.785	2.782	2.744	2.773	4.649	4.21	4.713	4.454	4.567	4.271	3.359	3.788	3.961	4.154	4.136	3.915	3.054	2.967	2.875	2.719	2.766	3.033	4.553	4.634	4.748	4.711	4.413	4.448	4.11	4.153	4.13
pos_6432	Lucidone C	Steroids and steroid derivatives	Oxosteroids	C24H36O5	13.2026	pos	405.261	0.00522729	-6.77653	-	4.197	4.178	4.173	4.201	4.175	4.1	5.305	5.379	5.187	5.443	5.543	5.44	4.117	4.132	4.128	3.969	3.913	3.911	3.87	3.776	3.797	3.911	3.597	3.844	5.211	5.215	5.193	5.045	5.252	5.34	4.036	4.076	3.912	3.819	3.777	3.867	4.495	4.477	4.524
pos_6439	8,9-DiHETrE	Lipids	Fatty Acyls	C20H34O4	13.2237	pos	371.278	0.00450861	-3.61069	192461-96-4	4.403	4.401	4.392	4.366	4.598	4.569	5.456	5.607	5.698	5.432	5.199	5.412	4.905	5.204	4.96	4.831	4.896	5.067	4.355	4.312	4.199	4.346	4.305	4.182	6.15	5.724	5.928	5.844	5.821	5.441	5.035	5.129	5.055	4.917	4.824	4.954	5.084	5.112	5.129
pos_6449	Quinceoxepine	Others	Ethers	C12H18O	13.2452	pos	179.143	0.00194515	-2.58256	132925-10-1	4.246	4.118	4.222	4.398	4.275	4.429	5.2	4.85	4.861	5.158	4.603	4.795	4.04	4.153	4.078	4.142	3.943	4.14	4.233	4.001	3.848	4.011	4.129	4.038	5.478	5.487	5.229	5.502	5.283	5.162	5.063	5.055	4.952	4.28	4.675	4.967	4.643	4.639	4.656
pos_6450	4-Trimethylammoniobutanoic acid	Lipids	Fatty Acyls	C7H15NO2	13.2452	pos	184.073	0.00181162	-5.09632	407-64-7	5.101	5.177	5.094	5.202	5.119	5.166	2.878	3.298	2.312	2.628	3.11	2.5	5.539	5.56	5.502	5.494	5.444	5.474	4.931	5.159	5.191	5.156	5.146	5.134	2.865	2.6	3.189	2.294	2.82	3.191	5.488	5.507	5.465	5.357	5.45	5.429	5.222	5.229	5.241
pos_6470	Mg(16:0/0:0/0:0)	Lipids	Glycerolipids	C19H38O4	13.3081	pos	331.283	0.0020754	-2.86552	32899-41-5	4.508	4.543	4.565	4.697	4.474	4.705	4.821	4.452	4.902	4.845	4.542	4.751	5.215	5.251	5.146	5.169	5.157	5.154	4.116	4.429	4.565	4.529	4.611	4.542	4.78	4.747	4.697	4.724	4.858	4.696	5.473	5.418	5.338	5.14	5.263	5.388	4.88	4.886	4.9
pos_6496	Octadecanol	Lipids	Fatty Acyls	C18H38O	13.3917	pos	312.325	0.00599344	-3.74174	112-92-5	5.664	5.266	5.389	5.307	5.376	5.277	5.557	6.107	6.217	6.025	6.113	6.177	5.764	5.95	5.855	5.738	5.962	5.822	5.639	5.708	5.657	5.483	5.693	5.665	5.962	6.059	6.053	6.065	6.173	6.141	5.841	5.953	5.968	5.886	5.879	5.831	4.296	4.263	4.314
pos_6513	(E)-2,6-Dimethyl-2,5-heptadienoic acid	Lipids	Fatty Acyls	C9H14O2	13.431	pos	172.133	0.00294342	-3.06274	261949-42-2	4.093	4.302	4.214	4.049	4.166	4.181	4.895	4.75	4.776	4.675	4.622	4.674	4.316	4.22	4.052	4.043	4.056	3.92	4.08	3.894	3.851	3.982	4.037	4.143	4.392	4.62	4.861	4.616	4.475	4.375	4.034	3.961	4.21	4.189	4.055	4.064	4.143	4.149	4.167
pos_6528	2-Acetoxy-3-geranylgeranyl-1,4-dihydroxybenzene	Terpenoids	Diterpenoids	C28H40O4	13.4714	pos	441.299	0.00236795	-1.7795	126398-82-1	5.162	4.939	5.402	5.009	5.269	5.231	4.389	4.376	4.393	4.416	4.33	4.319	4.113	4.058	4.129	4.041	4.024	4.052	4.708	4.479	4.357	4.477	4.409	4.425	4.695	4.947	4.536	4.795	4.445	4.546	4.137	4.013	4.141	4.08	4.004	3.95	4.881	4.882	4.902
pos_653	Rhamnose	Carbohydrates and derivatives	Monosaccharides	C6H12O5	12.2251	pos	147.065	0.00201098	-2.38258	3615-41-6	4.714	4.619	4.576	4.612	4.613	4.769	4.815	4.857	4.847	4.927	4.917	4.877	4.845	4.809	4.75	4.758	4.73	4.733	4.582	4.691	4.706	4.707	4.711	4.705	4.809	4.835	4.897	4.85	4.92	4.869	4.921	4.819	4.785	4.819	4.812	4.798	4.637	4.645	4.656
pos_6548	Pc(17:0/0:0)	-	-	C25H52NO7P	13.536	pos	510.355	0.00383093	-1.20671	50930-23-9	4.291	4.225	4.161	4.31	4.175	4.274	3.131	3.603	3.907	3.22	3.39	3.594	4.8	4.781	4.837	4.888	4.714	4.869	4.118	4.212	4.235	4.377	4.219	4.265	4.553	4.278	4.376	3.836	4.335	3.529	4.729	4.695	4.728	4.547	4.54	4.591	4.34	4.351	4.373
pos_655	2-Methoxyestradiol	Steroids and steroid derivatives	Estrane steroids	C19H26O3	11.916	pos	267.174	0.00120384	-1.09276	362-07-2	4.009	4.107	4.067	4.204	4.785	4.309	4.205	3.615	3.673	3.757	3.548	3.569	4.259	4.85	4.744	3.847	4.24	4.537	5.28	4.096	4.098	4.407	4.672	4.06	3.705	3.734	3.664	4.42	3.67	3.9	4.426	4.5	5.063	3.981	4.245	4.371	4.289	4.29	4.299
pos_6569	Pregnenolone	Steroids and steroid derivatives	Pregnane steroids	C21H32O2	13.6243	pos	349.273	0.00255684	-3.3921	145-13-1	4.962	4.745	4.66	4.735	5.044	4.687	6.488	6.665	6.294	6.605	6.773	6.626	5.356	4.92	4.72	4.589	4.533	4.429	5.013	4.656	4.445	4.55	4.678	4.551	6.161	6.319	6.453	6.301	6.627	6.705	5.527	5.087	4.78	4.624	4.627	4.566	5.788	5.8	5.817
pos_657	Gibberellin A12	Terpenoids	Diterpenoids	C20H28O4	10.6214	pos	333.204	0.00136125	-5.30364	1164-45-0	4.007	3.745	3.995	4.074	4.114	4.187	6.621	5.517	5.095	5.44	5.438	5.465	4.651	4.584	4.936	4.39	4.538	4.838	4.098	3.774	3.738	3.83	3.876	3.653	5.185	5.179	5.505	5.528	5.268	5.407	4.817	5.168	4.855	4.361	4.787	4.727	5.016	5.017	5.028
pos_6577	Cyclohexyl acetate	Organic acids and derivatives	Organic acids and derivatives	C8H14O2	13.6469	pos	107.086	0.00247127	1.6949	622-45-7	3.286	3.496	3.371	3.401	3.651	3.636	4.328	4.132	3.915	3.819	3.953	4.05	4.247	4.016	3.917	3.93	4.009	3.977	3.789	3.468	3.402	3.392	3.618	3.59	4	4.095	4.843	4.252	3.971	3.952	3.814	3.86	4.155	4.121	3.888	3.884	3.798	3.797	3.781
pos_6578	1,4-Ipomeadiol	Others	Others	C9H14O3	13.6469	pos	153.091	0.00307553	-1.95877	53011-73-7	3.778	4.213	4.003	3.913	4.274	4.318	5.182	4.955	4.68	4.502	4.691	4.803	5.034	4.766	4.647	4.646	4.717	4.694	4.326	3.679	3.828	3.728	3.954	4.049	4.358	4.655	5.547	4.808	4.321	4.391	4.172	4.235	4.735	4.72	4.39	4.451	4.454	4.463	4.481
pos_6590	3-Amino-3-(4-hydroxyphenyl)propanoic Acid	Amino acids and derivatives	Beta-amino acids and derivatives	C9H11NO3	13.6888	pos	182.081	0.001367	-1.63701	-	3.802	3.869	3.79	3.934	4.014	3.814	2.777	2.568	2.415	2.529	2.065	2.094	2.447	1.831	2.226	1.947	2.201	1.748	3.661	3.734	3.707	3.959	3.653	3.889	2.828	2.839	2.143	2.052	2.482	2.574	2.449	2.642	2.331	2.39	2.052	2.062	3.5	3.5	3.508
pos_6595	Adrenic acid	Lipids	Fatty Acyls	C22H36O2	13.6888	pos	350.304	0.00216653	-3.25424	28874-58-0	4.322	4.508	4.449	4.456	4.372	4.598	5.038	4.804	4.874	4.951	4.602	4.723	4.176	4.179	4.153	4.104	4.251	4.078	4.42	4.657	4.641	4.148	4.862	4.976	4.714	4.883	4.788	4.737	4.839	4.595	4.234	4.337	4.456	4.574	4.531	4.35	4.543	4.547	4.562
pos_6606	Osmundalin	Carbohydrates and derivatives	Glucosides	C12H18O8	13.7312	pos	273.096	0.000724708	-3.15343	54835-71-1	5.162	5.203	5.288	5.271	5.285	5.331	5.54	5.527	5.542	5.551	5.509	5.545	5.268	5.256	5.237	5.186	5.237	5.187	5.217	5.281	5.262	5.308	5.339	5.327	5.515	5.512	5.531	5.458	5.6	5.513	5.377	5.385	5.297	5.468	5.396	5.451	5.304	5.31	5.303
pos_6616	Dihydroandrosterone	Steroids and steroid derivatives	Androstane steroids	C19H32O2	13.7712	pos	293.247	0.00295379	-3.3319	1852-53-5	4.826	4.992	4.982	4.863	5.341	5.188	5.539	5.257	5.245	5.36	5.036	5.139	4.126	4.268	4.161	3.996	4.145	4.033	4.866	4.799	4.597	4.756	4.791	4.802	5.673	5.61	5.698	5.605	5.501	5.382	4.225	4.266	4.156	4.121	4.183	4.149	5.031	5.043	5.061
pos_6618	5alpha-Pregnane-3alpha,20alpha-diol	Steroids and steroid derivatives	Pregnane steroids	C21H36O2	13.7712	pos	338.304	0.00538712	-3.22723	566-58-5	5.059	5.152	5.144	5.128	5.174	5.184	3.648	3.72	3.492	3.384	3.493	3.523	5.293	5.173	5.184	5.189	5.261	5.14	4.876	4.808	5.046	4.968	4.947	5.037	3.506	3.394	3.539	3.607	3.615	3.765	5.419	5.529	5.35	5.361	5.306	5.221	5.02	4.98	5.032
pos_6643	Lycopersiconol	Steroids and steroid derivatives	Pregnane steroids	C21H34O3	13.8368	pos	352.284	0.00273955	-3.12165	20745-29-3	4.348	4.439	4.242	4.465	4.547	4.373	2.154	2.118	2.493	2.895	2.111	2.451	3.148	2.809	2.725	2.868	2.587	2.93	4.296	4.393	4.215	4.432	4.367	4.59	2.841	2.125	2.649	3.199	2.134	2.093	4.002	3.896	3.017	2.78	1.842	3.47	4.069	4.089	4.088
pos_6651	Tetrahydro-6-(2-hydroxy-16,19-dimethylhexacosyl)-4-methyl-2H-pyran-2-one	Lipids	Fatty Acyls	C34H66O3	13.8573	pos	540.533	0.00148114	-3.03435	60797-23-1	6.084	6.134	6.1	6.163	6.105	6.154	5.956	5.818	6.018	5.965	5.925	5.863	6.133	6.212	6.174	6.054	6.066	6.117	6.009	6.143	6.072	6.185	6.147	6.223	6.085	5.983	6.126	6	6.105	6.006	6.227	6.181	6.2	6.167	6.205	6.148	5.998	5.987	6.005
pos_6653	3-Pentadecenal	Lipids	Fatty Acyls	C15H28O	13.8785	pos	242.247	0.0051104	-2.9956	140899-08-7	4.444	4.434	4.444	4.487	4.379	4.372	4.643	4.662	4.697	4.659	4.667	4.712	4.601	4.58	4.611	4.596	4.48	4.535	4.478	4.525	4.427	4.562	4.51	4.527	4.672	4.725	4.646	4.709	4.72	4.718	4.679	4.635	4.54	4.607	4.538	4.569	4.477	4.523	4.495
pos_6657	Volemolide	Terpenoids	Other terpenoids	C22H34O3	13.8785	pos	379.283	0.00394885	-3.2802	125974-96-1	3.201	3.322	3.399	3.351	3.772	3.396	4.991	4.879	4.559	4.918	4.876	4.717	1.979	2.646	2.867	1.93	2.021	1.891	2.078	3.199	2.645	2.751	2.431	3.296	4.846	4.765	4.721	4.741	4.799	4.699	3.079	2.848	2.014	2.694	1.94	2.842	4.066	4.067	4.094
pos_6687	Trans-Cinnamyl alcohol	Others	Alcohols and derivatives	C9H10O	14.0036	pos	135.08	0.00243737	-1.93585	4407-36-7	2.48	2.528	2.518	2.524	2.11	2.502	3.814	3.984	3.742	3.868	4.088	3.986	3.021	2.94	2.799	2.604	2.826	2.461	2.42	2.747	2.314	2.893	2.893	2.71	3.805	3.709	3.779	3.66	3.939	3.983	3.212	3.186	3.041	2.812	2.85	2.771	2.897	2.899	2.91
pos_6691	Anacardic acid	Phenolic acids and derivatives	Benzoic acids and derivatives	C22H32O3	14.0036	pos	327.231	0.0135922	-3.09594	103904-73-0;103904-74-1;16611-84-0	2.972	3.341	3.568	3.718	3.527	3.503	4.537	4.663	4.838	4.605	4.662	4.55	3.015	3.391	3.002	2.749	2.468	2.765	2.477	2.71	2.85	3.481	3.318	3.52	5.105	5.163	4.849	4.822	4.892	4.433	3.271	3.438	3.082	3.133	3.194	2.924	3.957	3.957	4.051
pos_671	9-Oxo-nonanoic acid	Lipids	Fatty Acyls	C9H16O3	9.8871	pos	155.106	0.00256329	-2.17137	-	4.403	4.351	4.381	4.446	4.746	4.76	5.357	5.344	5.102	5.294	5.184	5.187	4.322	4.302	4.359	4.207	4.195	4.222	4.654	4.517	4.526	4.52	4.847	4.442	5.35	5.319	5.358	5.272	5.236	5.389	4.549	4.668	4.55	4.297	4.329	4.491	4.76	4.761	4.782
pos_6720	Phenethylacetate	Others	Others	C10H12O2	14.1354	pos	165.091	0.0147237	-2.38617	-	3.877	4.109	4.144	4.414	4.195	4.295	4.394	3.351	3.232	3.215	3.307	3.2	3.073	4.234	3.572	3.403	3.614	3.32	3.339	3.188	3.531	4.267	3.889	4.277	4.338	3.251	3.232	2.916	3.177	3.341	3.406	4.272	3.708	3.784	3.758	3.579	3.05	3.047	3.127
pos_6727	5-Octen-2-one	Others	Ketones and derivatives	C8H14O	14.1789	pos	109.101	0.00382935	1.38994	36359-70-3	3.949	4.017	4.056	4.147	4.131	4.199	4.214	4.209	4.253	4.216	4.209	4.279	4.234	4.252	4.175	3.995	3.946	3.986	3.878	4.108	3.989	4.261	4.243	4.341	4.383	4.332	4.362	4.307	4.325	4.324	4.411	4.488	4.382	4.153	4.156	4.082	3.967	3.998	3.985
pos_6728	Cis-Quinceoxepane	Others	Others	C12H20O	14.1789	pos	198.185	0.00750681	-2.90177	133005-51-3	4.629	4.727	4.722	4.754	4.773	4.738	4.962	4.945	5.04	4.95	4.96	5.088	4.944	4.88	4.835	4.763	4.693	4.721	4.559	4.618	4.582	4.773	4.696	4.85	4.897	4.904	5.014	4.86	4.959	4.874	4.891	4.902	4.782	4.688	4.699	4.654	4.674	4.676	4.736
pos_673	N-Jasmonoylisoleucine	Amino acids and derivatives	Other amino acids	C18H29NO4	9.7974	pos	324.216	0.00429098	-2.91212	120330-93-0	2.18	2.122	2.262	1.883	2.834	2.534	5.233	4.409	4.634	4.735	4.632	4.396	2.448	1.892	2.201	2.273	1.43	2.578	2.138	2.281	2.05	2.065	2.21	2.482	5.069	4.903	4.921	5.121	4.759	4.916	2.232	2.163	1.754	2.27	1.485	2.454	4.149	4.15	4.18
pos_6739	Aristolodione	Alkaloids and derivatives	Aporphines alkaloids	C18H13NO4	14.2441	pos	371.1	0.00473001	-1.70123	109771-09-7	3.888	3.725	3.949	3.996	3.748	3.924	3.895	3.976	4.23	4.109	4.014	4.064	3.882	3.761	3.968	3.658	3.938	3.686	3.637	3.935	3.995	3.832	4.002	3.762	3.937	3.734	3.643	3.634	3.735	3.776	3.786	3.409	3.788	3.634	3.96	3.546	3.946	3.984	3.968
pos_6742	Undecanoic acid	Lipids	Fatty Acyls	C11H22O2	14.2669	pos	209.153	0.00940768	9.95026	112-37-8	4.543	4.472	4.591	4.559	4.607	4.616	4.838	4.839	4.889	4.843	4.797	4.962	4.846	4.777	4.722	4.517	4.505	4.524	4.343	4.504	4.452	4.455	4.458	4.545	4.718	4.741	4.971	4.776	4.792	4.719	4.638	4.613	4.588	4.614	4.522	4.505	4.649	4.573	4.648
pos_6762	Astaxanthin	Terpenoids	Tetraterpenoids	C40H52O4	14.3764	pos	299.2	0.00497907	-2.64281	472-61-7	3.262	3.327	3.068	3.599	3.471	3.534	4.791	4.886	4.509	4.771	4.958	4.926	3.057	2.918	3.245	2.288	2.31	2.294	2.945	3.251	3.005	3.287	3.325	3.272	4.534	4.575	4.684	4.457	4.775	4.929	3.33	3.551	3.388	2.328	2.796	2.34	3.921	3.922	3.956
pos_6765	Valenciachrome	Terpenoids	Sesterterpenoids	C27H40O3	14.3764	pos	435.288	0.0175968	2.30012	88853-51-4	2.625	2.293	1.996	2.249	2.621	2.249	4.546	4.684	4.276	4.492	4.717	4.668	2.723	1.855	2.737	2.303	1.924	2.496	1.797	2.002	2.067	2.433	1.948	2.436	4.263	4.277	4.367	4.251	4.528	4.665	2.92	2.785	2.875	1.806	1.82	1.818	3.518	3.51	3.622
pos_679	Azelaic Acid	Lipids	Fatty Acyls	C9H16O4	8.4962	pos	171.101	0.00328247	-2.32101	123-99-9	4.256	4.227	4.221	4.336	4.761	4.751	5.93	6.069	5.932	5.944	5.993	5.952	4.364	4.402	4.45	4.312	4.274	4.327	4.669	4.37	4.429	4.379	4.837	4.244	5.984	5.906	5.971	5.852	5.883	6.012	5.106	5.382	5.162	4.594	4.805	5.113	5.364	5.365	5.395
pos_6791	(9S,10E,12Z,15Z)-9-Hydroxy-10,12,15-octadecatrienoic acid	Lipids	Fatty Acyls	C18H30O3	14.4881	pos	606.472	0.00442859	-1.09809	89886-42-0	3.925	3.308	2.61	3.878	3.283	3.636	4.604	4.994	4.67	4.761	5.025	4.817	4.123	4.031	4.087	3.807	3.813	3.973	3.793	3.495	2.552	3.395	3.63	3.416	5.051	4.654	4.922	4.603	4.786	5.124	4.351	4.364	4.392	4.051	3.795	4.065	4.01	4.01	4.04
pos_6794	(+)-Neomenthyl acetate	Terpenoids	Monoterpenoids	C12H22O2	14.5104	pos	163.148	0.00982608	-2.07541	-	4.18	4.434	4.346	4.229	4.757	4.584	3.76	3.659	3.756	3.703	3.637	3.613	3.646	3.603	3.652	3.301	3.368	3.448	4.323	4.354	4.057	4.238	4.522	4.212	3.785	3.944	3.771	4.233	3.815	3.917	3.684	3.702	3.698	3.43	3.507	3.451	4.02	4.016	4.086
pos_6795	Zerumbone	Terpenoids	Sesquiterpenoids	C15H22O	14.5104	pos	201.163	0.0155913	-2.24866	471-05-6	3.465	3.615	3.54	3.59	3.903	3.794	3.751	3.809	3.546	3.599	3.743	3.676	3.245	3.177	3.311	2.777	3.026	2.963	3.401	3.559	3.26	3.47	3.731	3.493	3.424	3.444	3.462	3.511	3.512	3.578	3.386	3.397	3.373	3.219	3.107	3.056	3.365	3.367	3.458
pos_6796	Abietinol	Terpenoids	Diterpenoids	C20H32O	14.5104	pos	271.241	0.011806	-2.91689	666-84-2	5.025	5.264	5.161	5.048	5.574	5.458	4.068	3.438	3.673	3.823	3.258	3.16	3.97	3.922	4.26	2.754	3.313	3.735	4.99	5.114	4.747	4.935	5.286	4.908	3.975	4.461	4.088	4.813	4.119	4.359	3.819	4.002	4.104	3.306	3.339	3.44	4.737	4.73	4.831
pos_680	Dihydrojasmone	Others	Ketones and derivatives	C11H18O	8.4962	pos	149.132	0.00210173	-1.78058	1128-08-1	4.332	4.336	4.309	4.403	4.979	4.966	6.224	6.394	6.26	6.256	6.332	6.292	4.429	4.475	4.579	4.398	4.36	4.412	4.935	4.601	4.673	4.593	5.127	4.412	6.299	6.208	6.293	6.142	6.2	6.341	5.186	5.522	5.256	4.715	4.911	5.209	5.668	5.672	5.69
pos_6800	Alpha-Cyperol	Terpenoids	Sesquiterpenoids	C15H24O	14.5104	pos	441.371	0.00557949	-3.01272	20084-99-5	5.427	5.391	5.454	5.594	5.489	5.582	4.739	4.539	4.794	4.477	4.279	4.379	5.396	5.413	5.373	5.058	5.175	5.191	5.208	5.476	5.381	5.491	5.503	5.511	4.859	4.805	4.591	4.835	4.603	4.741	5.637	5.737	5.724	5.461	5.449	5.38	5.241	5.242	5.293
pos_6818	Pc(20:0/0:0)	-	-	C28H58NO7P	14.5993	pos	552.401	0.00162606	-2.79695	108341-80-6	5.313	5.351	5.295	5.275	5.221	5.263	4.267	4.386	4.227	4.164	3.969	3.976	5.391	5.521	5.415	5.445	5.396	5.422	5.517	5.443	5.285	5.381	5.36	5.383	4.104	4.171	4.058	4.241	4.153	4.078	5.234	5.352	5.264	4.985	5.282	5.254	5.171	5.172	5.186
pos_682	Xi-4-Hydroxy-4-methyl-2-cyclohexen-1-one	Others	Others	C7H10O2	8.4962	pos	91.0546	0.00206593	3.09615	-	2.833	2.87	2.952	3.012	3.328	3.321	4.5	4.639	4.512	4.523	4.584	4.549	3.145	3.138	3.156	3.023	3.107	3.054	3.342	3.172	3.184	3.184	3.494	3.1	4.574	4.51	4.567	4.429	4.457	4.614	3.531	3.742	3.539	3.255	3.312	3.513	3.907	3.908	3.894
pos_6830	Tetrahydrodeoxycorticosterone	Steroids and steroid derivatives	Hydroxysteroids	C21H34O3	14.6424	pos	335.257	0.00225133	-2.99448	567-03-3	4.82	4.458	4.262	4.252	4.235	4.378	5.168	5.55	5.726	5.544	5.645	5.799	5.422	4.937	4.57	4.434	4.478	4.511	4.768	4.632	4.429	4.316	4.305	4.424	5.178	5.426	5.483	5.613	5.688	5.658	5.513	5.103	4.732	4.542	4.601	4.606	4.657	4.659	4.676
pos_6849	Paeonoside	Flavonoids	Flavonoid glycosides	C27H30O16	14.7309	pos	628.193	0.00248827	8.67895	25615-14-9;20309-70-0	4.659	4.585	4.68	4.707	4.595	4.687	4.759	4.835	4.902	4.822	4.815	4.909	4.746	4.723	4.765	4.656	4.676	4.523	4.449	4.537	4.678	4.6	4.761	4.643	4.811	4.716	4.767	4.699	4.76	4.765	4.676	4.654	4.602	4.511	4.573	4.575	4.736	4.75	4.759
pos_6851	Muricatin C	Lipids	Fatty Acyls	C37H66O8	14.7524	pos	661.463	0.00580605	-3.41433	160262-50-0	4.019	3.651	3.523	3.351	3.153	3.453	4.955	5.096	5.115	5.046	5.152	5.241	4.785	3.463	3.644	3.407	3.087	2.613	3.814	3.333	3.065	2.922	3.396	3.368	5.099	5.077	5.084	4.971	5.084	5.003	5.021	4.48	3.309	3.068	2.655	3.72	4.508	4.507	4.553
pos_686	Shyobunyl acetate	Terpenoids	Sesquiterpenoids	C17H28O2	7.5967	pos	265.215	0.001957	-3.17783	-	1.937	2.014	1.423	1.865	2.809	2.533	5.469	5.591	5.368	5.532	5.569	5.5	1.991	1.377	1.972	1.291	1.902	1.912	2.764	2.009	2.187	2.262	2.433	1.456	5.443	5.354	5.438	5.3	5.439	5.609	2.801	3.15	2.753	1.329	2.307	2.534	4.793	4.794	4.81
pos_688	Zedoarondiol	Terpenoids	Sesquiterpenoids	C15H24O3	7.5967	pos	235.169	0.00242118	-2.48611	98644-24-7	3.026	2.872	3.044	3.22	3.247	3.279	5.738	5.85	5.629	5.781	5.841	5.784	3.261	3.137	3.42	3.123	3.087	3.082	3.149	3.031	2.97	2.911	3.204	2.854	5.713	5.621	5.69	5.563	5.678	5.864	3.825	3.994	3.807	3.534	3.552	3.695	5.036	5.042	5.059
pos_6880	(E)-5,8-Megastigmadien-4-one	Others	Others	C13H20O	14.9323	pos	193.158	0.00443215	-2.09669	67401-26-7	3.913	3.869	3.992	3.987	3.952	3.958	4.02	4.071	4.065	3.982	3.871	3.995	4.019	4.034	3.988	3.921	3.921	3.901	3.715	3.92	3.9	3.997	3.974	3.985	3.974	3.967	3.928	3.855	3.931	3.925	3.979	4.038	4.069	4.03	4.021	3.867	3.906	3.907	3.937
pos_6886	Beta-Thujaplicin	Others	Hydrocarbons and derivatives	C10H12O2	14.9542	pos	165.091	0.00344043	-2.25378	499-44-5	4.867	4.722	4.94	4.868	4.771	4.739	4.058	3.654	3.709	3.929	3.602	3.633	4.172	4.157	4.245	4.229	4.263	4.147	4.427	4.365	4.183	4.285	4.275	4.4	3.891	3.919	3.81	3.771	3.912	4.071	4.385	4.373	4.352	4.248	4.353	4.234	4.635	4.649	4.667
pos_6889	Artemorin	Terpenoids	Other terpenoids	C15H20O3	14.9542	pos	231.137	0.00276713	-2.56503	64845-92-7	4.398	4.235	4.48	4.398	4.284	4.254	3.332	2.023	1.953	3.172	1.912	1.941	3.611	3.575	3.645	3.679	3.677	3.586	3.935	3.832	3.617	3.692	3.693	3.822	3.074	3.013	3.052	2.975	3.167	3.369	3.798	3.79	3.714	3.676	3.813	3.676	4.137	4.151	4.159
pos_689	(Z)-3-Methyl-2-(2-pentenyl)-2-cyclopenten-1-one	Others	Ketones and derivatives	C11H16O	7.5967	pos	147.116	0.00278203	-2.1025	488-10-8	3.305	3.453	3.451	3.432	3.576	3.601	4.888	4.925	4.765	4.897	4.95	4.901	3.451	3.493	3.461	3.335	3.242	3.277	3.287	3.232	3.2	3.239	3.257	3.192	4.884	4.769	4.889	4.714	4.846	5.006	3.419	3.457	3.616	3.438	3.32	3.284	4.259	4.264	4.281
pos_691	2,4-Undecadienal	Others	Aldehydes and derivatives	C11H18O	7.5967	pos	149.132	0.00201321	-1.94666	13162-46-4	3.439	3.451	3.465	3.488	3.666	3.628	5.966	6.082	5.884	6.023	6.069	6.021	3.436	3.444	3.556	3.358	3.372	3.377	3.511	3.371	3.394	3.431	3.583	3.42	5.981	5.876	5.948	5.809	5.945	6.12	3.698	3.863	3.64	3.572	3.581	3.615	5.323	5.328	5.344
pos_6912	Lactariamide B	Lipids	Sphingolipids	C37H71NO4	15.0674	pos	626.569	0.0124755	-4.058	-	4.766	3.39	4.868	3.835	3.972	3.934	4.06	4.136	4.148	5.299	5.424	5.272	5.208	5.317	5.148	4.535	4.632	4.509	4.449	2.923	4.8	4.274	4.451	4.534	4.51	4.424	4.355	5.244	5.257	5.407	5.096	5.267	5.218	4.608	4.623	4.317	4.548	4.541	4.643
pos_6913	2-Octen-4-one	Others	Others	C8H14O	15.0897	pos	109.101	0.00579353	1.60511	4643-27-0	4.382	4.328	4.494	4.45	4.317	4.36	4.172	4.13	4.213	4.205	4.151	4.185	4.223	4.256	4.256	4.185	4.222	4.197	4.19	4.336	4.298	4.331	4.374	4.409	4.377	4.385	4.369	4.313	4.386	4.347	4.453	4.515	4.499	4.412	4.411	4.379	4.362	4.36	4.318
pos_6919	Mangiferic acid	Lipids	Fatty Acyls	C18H32O2	15.0897	pos	245.226	0.00134984	-2.59864	18402-92-1	4.598	4.511	4.703	4.588	4.373	4.4	3.897	3.826	3.832	3.885	3.813	3.809	3.95	4.004	4.029	4.01	4.028	4.003	3.992	4.053	3.965	3.998	4.066	4.122	3.91	3.969	3.857	3.891	3.876	3.921	4.075	4.122	4.089	4.042	4.019	4.014	4.28	4.281	4.291
pos_6934	Maniladiol	Terpenoids	Triterpenoids	C30H50O2	15.1795	pos	443.387	0.00406134	-2.26499	595-17-5	4.753	4.714	4.847	4.894	4.792	4.856	4.334	4.205	4.366	4.159	4.017	4.054	4.51	4.697	4.625	4.452	4.552	4.514	4.645	4.822	4.843	4.88	4.894	4.95	4.574	4.33	4.319	4.299	4.365	4.334	4.878	4.986	4.994	4.892	4.876	4.778	4.655	4.636	4.673
pos_694	[3-Oxo-2-(2-penten-1-yl)cyclopentyl]acetic Acid	Lipids	Fatty Acyls	C12H18O3	7.2469	pos	211.132	0.00243585	-2.83369	-	3.083	3.029	2.975	3.11	3.106	3.182	4.468	5.143	4.425	4.467	4.991	4.695	3.195	3.183	3.188	3.093	2.963	3.03	2.898	2.921	2.947	2.803	3.115	3.043	4.323	4.407	4.485	4.519	4.623	4.608	3.421	3.487	3.33	3.151	3.1	3.293	3.981	3.994	3.999
pos_6952	Tetrahydrocorticosterone	Steroids and steroid derivatives	Hydroxysteroids	C21H34O4	15.293	pos	351.252	0.00720718	-2.84093	68-42-8;600-63-5	4.175	4.111	3.571	3.671	3.616	3.748	4.366	4.969	5.164	4.967	5.058	5.132	4.914	4.512	3.861	3.821	3.824	3.682	4.15	4.244	3.877	3.78	3.745	3.8	4.686	5.132	5.19	5.17	5.199	5.132	5.1	4.783	4.221	4.119	4.07	4.017	4.095	4.101	4.149
pos_7	9-F1-phytoprostane	Lipids	Fatty Acyls	C18H32O5	7.5967	pos	293.21	0.00142623	-3.27401	-	4.355	4.302	4.334	4.432	4.827	4.739	7.315	7.416	7.204	7.354	7.398	7.354	4.382	4.437	4.505	4.297	4.29	4.348	4.657	4.283	4.332	4.386	4.657	4.254	7.274	7.19	7.255	7.119	7.259	7.397	5.079	5.248	5.002	4.604	4.712	4.958	6.619	6.621	6.636
pos_70	Gibberellin A14	Terpenoids	Diterpenoids	C20H28O5	4.8015	pos	349.2	0.00136763	-2.79404	4955-22-0	4.436	4.317	4.435	4.363	4.494	4.345	4.89	3.908	4.154	4.738	3.882	3.941	5.215	5.119	5.415	4.995	5.108	5.076	4.703	4.157	4.092	4.371	4.442	4.127	4.441	5.056	4.266	5.162	4.651	5.175	5.055	4.837	5.318	4.905	4.919	4.796	4.711	4.712	4.722
pos_704	16a-Hydroxydehydroisoandrosterone	Steroids and steroid derivatives	Androstane steroids	C19H28O3	4.3777	pos	287.2	0.000879244	-2.06559	1232-73-1	4.084	4.076	4.232	3.813	4.204	4.018	4.329	2.37	2.895	4.363	2.362	2.76	3.704	3.689	4.332	3.568	3.77	3.889	4.131	3.808	3.778	4.148	4.287	4.04	3.758	4.083	3.478	4.293	3.994	4.476	4.1	3.881	3.928	3.158	3.618	3.513	3.979	3.98	3.986
pos_706	4-O-alpha-D-Galactopyranosylcalystegine B2	Carbohydrates and derivatives	Glucosides	C13H23NO9	3.323	pos	302.123	0.00266221	-2.67125	344928-15-0;3186-86-5	4.011	4.026	4.007	4.094	4.061	4.054	4.039	3.524	3.717	4.103	3.791	3.735	3.904	4.051	3.881	4.126	3.982	3.966	3.741	3.745	3.71	3.788	3.717	3.774	3.97	3.766	3.848	3.661	3.86	3.917	3.962	4.194	4.072	4.153	4.214	3.917	3.882	3.899	3.901
pos_7082	L-Homoserine	Amino acids and derivatives	Alpha-amino acids	C4H9NO3	15.9434	pos	102.055	0.00797998	2.5761	672-15-1	3.591	3.604	3.568	3.669	3.683	3.723	3.844	3.797	3.732	3.741	3.767	3.803	3.421	3.315	3.23	3.162	3.122	3.068	3.48	3.69	3.703	3.84	3.779	3.838	4.189	4.136	4.147	4.075	4.147	4.148	3.855	3.724	3.564	3.509	3.452	3.406	3.467	3.52	3.48
pos_7213	Avocadene 4-acetate	Lipids	Fatty Acyls	C19H36O4	15.36	pos	311.257	0.000347222	-3.26078	59499-18-2	4.435	4.503	4.564	4.421	4.994	4.744	4.327	4.514	4.434	4.538	4.429	4.413	4.283	4.302	4.332	4.316	4.142	4.136	4.209	4.275	3.943	4.042	4.599	4.966	4.75	4.772	4.973	4.908	4.581	4.463	4.289	4.357	4.282	4.156	4.283	4.221	4.347	4.348	4.345
pos_7226	7-Ethoxy-4-methyl-2H-1-benzopyran-2-one	Coumarins and derivatives	Coumarins and derivatives	C12H12O3	15.36	pos	222.112	0.00219441	-3.11567	1987-05-08	5.888	5.913	5.925	5.936	5.898	5.964	6.104	6.136	6.162	6.104	6.125	6.123	6.034	6.031	5.997	5.923	5.905	5.909	5.804	5.918	5.911	5.928	5.922	5.935	6.09	6.083	6.057	5.982	6.07	6.019	5.971	5.952	5.956	5.913	5.933	5.91	5.899	5.901	5.922
pos_7249	Cholesterol	Steroids and steroid derivatives	Cholestane steroids	C27H46O	15.3379	pos	409.345	0.0013644	2.73859	57-88-5	4.718	4.825	4.865	4.845	4.818	4.788	4.683	4.783	4.904	4.751	4.737	4.666	4.76	4.803	4.856	4.789	4.807	4.833	4.489	4.811	4.836	4.786	4.761	4.844	4.772	4.772	4.721	4.588	4.663	4.649	4.677	4.688	4.823	4.958	4.826	4.855	4.704	4.694	4.706
pos_726	Zeanoside B	Carbohydrates and derivatives	Other carbohydrates	C16H17NO9	0.9907	pos	368.096	0.00336501	-3.30224	113202-67-8	4.894	4.745	4.846	4.941	5.053	4.934	2.919	0.8588	0.8883	0.8857	0.8525	0.8779	4.841	5.009	5.208	4.612	4.854	4.976	4.593	4.426	4.638	4.453	4.883	4.756	0.8689	3.913	2.804	0.8315	2.523	3.573	5.281	5.291	5.434	5.349	5.38	5.375	4.762	4.749	4.781
pos_73	Citromitin	Flavonoids	Flavones	C21H24O8	5.2033	pos	437.179	0.00191984	-3.11001	-	4.446	4.395	4.479	4.458	4.448	4.457	5.781	5.534	5.393	5.785	5.775	5.653	4.598	4.612	4.585	4.557	4.442	4.484	4.378	4.375	4.351	4.375	4.429	4.417	5.686	5.568	5.569	5.523	5.65	5.685	4.987	4.8	4.636	4.707	4.689	4.667	5.062	5.065	5.08
pos_7330	Beta-tocotrienol	Vitamins	Vitamins	C28H42O2	15.2471	pos	393.314	0.00311531	-3.04978	490-23-3	4.916	4.894	5.107	4.968	5.155	5.397	5.301	5.153	4.764	5.061	4.996	4.156	4.522	3.999	3.991	4.808	3.503	3.638	4.833	4.987	5.19	5.149	5.409	5.408	5.627	5.005	5.041	5.009	5.049	4.986	4.837	3.664	3.598	3.847	3.396	3.072	3.795	3.792	3.814
pos_7351	Tetrahymanol	Terpenoids	Triterpenoids	C30H52O	15.202	pos	411.397	0.00310247	-3.12787	2130-17-8	4.303	4.273	4.321	4.347	4.291	4.497	4.596	4.401	4.553	4.467	4.16	4.475	2.931	3.05	2.878	2.822	2.848	2.863	4.434	4.062	4.161	4.203	4.133	4.276	4.779	4.847	4.822	4.856	4.847	4.64	2.939	2.841	2.877	3.008	2.836	2.821	4.256	4.25	4.275
pos_7357	Palmitaldehyde	Lipids	Fatty Acyls	C16H32O	15.1795	pos	544.507	0.0063051	1.47663	629-80-1	4.672	2.287	4.628	4.997	4.846	5.023	5.078	5.081	5.257	2.942	2.461	3.041	2.799	2.596	2.364	5.033	5.014	4.79	4.629	3.336	4.781	4.695	4.887	4.687	4.819	5.024	4.897	3.382	3.719	3.69	3.039	3.556	3.472	4.686	4.634	4.81	4.754	4.695	4.732
pos_7371	Rollidecin D	Lipids	Fatty Acyls	C37H66O6	15.1568	pos	607.491	0.0142517	-3.60639	200703-17-9	4.426	4.86	4.117	4.176	4.25	4.402	5.201	5.524	5.776	5.455	5.564	5.723	5.22	5.08	4.81	4.795	4.887	4.802	4.4	4.97	4.456	4.291	4.495	4.317	5.456	5.457	5.73	5.695	5.779	5.768	5.567	5.512	5.249	5.305	5.187	5.016	4.947	5.081	5.06
pos_7383	Veratramine	Others	Others	C27H39NO2	15.1343	pos	473.316	0.00310319	6.4006	60-70-8	4.275	4.325	4.36	4.413	4.409	4.351	4.537	4.637	4.631	4.6	4.581	4.573	4.561	4.602	4.537	4.465	4.449	4.363	4.266	4.42	4.365	4.356	4.397	4.392	4.622	4.566	4.549	4.456	4.616	4.582	4.536	4.452	4.459	4.512	4.46	4.397	4.636	4.627	4.655
pos_7385	Ergocalciferol	Vitamins	Vitamins	C28H44O	15.1343	pos	397.345	0.00940167	-2.95754	50-14-6	4.394	4.922	4.984	5.073	5.014	4.939	5.157	5.092	5.07	4.975	5.204	4.932	4.663	4.862	4.926	4.904	4.981	4.927	4.187	4.944	4.984	5.086	5.054	5.132	5.162	5.206	4.931	4.995	4.964	5.113	4.941	4.826	4.846	4.987	4.937	4.932	4.909	4.837	4.922
pos_7394	Dibutyl Phthalate	Phenolic acids and derivatives	Benzoic acids and derivatives	C16H22O4	15.112	pos	279.158	0.00378998	-2.83424	84-74-2	4.462	4.451	4.479	4.455	4.555	4.487	4.854	4.819	4.889	4.87	4.838	4.797	4.617	4.658	4.645	4.571	4.557	4.485	4.421	4.418	4.46	4.496	4.575	4.494	4.777	4.74	4.713	4.73	4.788	4.857	4.75	4.681	4.739	4.528	4.718	4.515	4.537	4.538	4.567
pos_740	P-Octopamine	Others	Others Phenols	C8H11NO2	0.6253	pos	136.075	0.00168496	-2.09951	104-14-3	5.599	5.601	5.577	5.649	5.598	5.566	5.151	4.974	4.857	5.099	4.955	4.98	3.988	4.112	4.044	3.874	3.912	4.05	5.527	5.749	5.714	5.837	5.599	5.753	5.101	5.122	5.208	5.248	5.063	5.259	4.283	4.245	4.163	4.193	4.004	4.151	5.408	5.419	5.426
pos_7401	5,6-Epoxiergosta-8,22-diene-3,7-diol	Steroids and steroid derivatives	Other steroids	C28H44O3	15.0897	pos	470.362	0.00890022	-2.99804	243449-53-8	4.857	4.784	4.997	4.842	4.543	4.565	2.901	0.481	0.5041	2.46	2.496	0.4959	3.769	3.664	3.737	3.54	3.557	3.458	3.417	3.763	3.61	3.555	3.734	3.821	1.491	2.818	2.487	2.32	2.418	3.007	3.495	3.524	3.436	3.438	3.355	3.265	4.296	4.233	4.302
pos_7407	1-(4-Hydroxy-3-methoxyphenyl)-3-decanone	Others	Others Phenols	C17H26O3	15.0897	pos	301.179	0.0026484	5.16859	27113-22-0	4.857	4.726	4.974	4.82	4.501	4.526	3.297	2.936	2.984	3.045	2.31	2.977	3.788	3.739	3.748	3.648	3.671	3.62	3.685	3.815	3.702	3.71	3.863	3.948	2.635	3.105	2.658	2.839	2.938	3.264	3.696	3.7	3.744	3.636	3.656	3.666	4.312	4.313	4.332
pos_7412	(S)-Abscisic acid	Terpenoids	Sesquiterpenoids	C15H20O4	15.0897	pos	247.132	0.00356273	-2.57682	21293-29-8	4.653	4.523	4.759	4.59	4.292	4.336	2.714	2.545	2.384	2.615	2.403	2.372	3.543	3.545	3.557	3.475	3.456	3.448	3.461	3.609	3.465	3.457	3.699	3.73	2.362	2.84	2.706	2.487	2.429	2.96	3.508	3.527	3.498	3.459	3.426	3.349	4.112	4.113	4.138
pos_7416	Aceteugenol	Others	Others	C12H14O3	15.0897	pos	207.101	0.00342722	-2.63768	93-28-7	5.073	4.947	5.177	5.01	4.736	4.748	3.321	3.006	2.824	3.168	2.64	2.624	3.946	3.966	3.963	3.862	3.857	3.858	3.918	4.073	3.946	3.902	4.137	4.154	2.975	3.218	3.053	3.102	3.036	3.461	3.892	3.948	3.925	3.838	3.861	3.822	4.547	4.549	4.575
pos_7417	Isocyperol	Terpenoids	Sesquiterpenoids	C15H24O	15.0897	pos	203.179	0.00176972	-1.92668	20085-00-1	4.571	4.472	4.659	4.569	4.409	4.441	3.906	3.802	3.804	3.737	3.615	3.659	4.1	4.158	4.161	4.111	4.173	4.096	4.079	4.197	4.159	4.164	4.215	4.245	3.847	3.846	3.83	3.775	3.815	3.791	4.193	4.24	4.255	4.236	4.225	4.1	4.296	4.3	4.31
pos_7421	Paeonol	Others	Ketones and derivatives	C9H10O3	15.0897	pos	167.07	0.00335721	-2.59818	552-41-0	5.086	4.967	5.194	5.028	4.745	4.763	3.418	3.156	3.007	3.251	2.803	2.703	4.008	3.978	3.983	3.884	3.919	3.846	3.94	4.118	3.978	3.954	4.156	4.177	3.105	3.348	3.212	3.202	3.024	3.52	3.941	3.997	3.957	3.893	3.877	3.855	4.569	4.57	4.596
pos_7424	(+)-Menthone	Terpenoids	Monoterpenoids	C10H18O	15.0897	pos	137.132	0.0180649	-1.8818	3391-87-5	4.188	4.078	4.319	4.2	3.991	4.029	3.591	3.471	3.557	3.583	3.404	3.555	3.64	3.66	3.686	3.672	3.7	3.667	3.851	3.908	3.824	3.863	3.935	3.999	3.857	3.951	3.884	3.905	3.915	3.845	3.939	3.959	3.94	3.853	3.902	3.802	4.102	4.1	3.974
pos_7425	(3Z,6Z)-3,6-Nonadien-1-ol	Lipids	Fatty Acyls	C9H16O	15.0897	pos	123.117	0.0034724	-0.378344	53046-97-2	4.205	4.141	4.37	4.278	4.092	4.159	3.877	3.902	3.903	3.894	3.851	3.915	3.862	3.878	3.856	3.779	3.82	3.781	3.81	3.899	3.837	3.881	3.92	3.987	3.918	3.981	3.932	3.923	3.963	3.917	3.978	4.026	3.987	3.929	3.932	3.866	4.018	4.018	3.994
pos_7442	2-Heptadecylfuran	Others	Others	C21H38O	15.0448	pos	324.325	0.00493187	-3.54082	208329-97-9	3.892	4.06	4.032	4.121	3.987	3.995	4.466	4.474	4.472	4.536	4.439	4.386	4.289	4.278	4.269	4.384	4.216	4.238	4.105	4.186	4.017	4.089	4.173	4.381	4.322	4.308	4.358	4.367	4.372	4.339	4.474	4.47	4.484	4.488	4.404	4.468	4.176	4.2	4.217
pos_7461	Muricin E	Lipids	Fatty Acyls	C33H60O7	14.9992	pos	533.419	0.00134803	-2.43731	-	4.523	3.517	3.386	3.479	3.539	3.815	4.915	5.458	4.868	5.024	5.458	4.809	4.202	3.791	3.668	3.5	3.328	3.535	4.515	3.686	3.391	3.45	3.384	3.712	5.206	5.67	5.657	5.479	5.548	5.553	5.203	4.014	3.993	4.031	3.956	3.895	4.317	4.322	4.329
pos_7471	1-O-beta-D-Glucopyranosyl-2,3-di-O-(8-hexadecenoyl)glycerol	Lipids	Glycerolipids	C41H74O10	14.9768	pos	691.509	0.00198451	-7.39682	-	4.728	4.57	4.631	4.605	4.583	4.797	5.784	5.506	5.561	5.784	5.415	5.445	4.574	4.627	4.702	4.786	4.803	4.87	4.861	4.678	4.695	4.785	4.721	4.624	6.084	5.976	5.942	5.749	5.89	5.662	4.782	4.827	5.009	4.905	4.906	4.94	5.358	5.347	5.368
pos_7473	Bovinic acid	Lipids	Fatty Acyls	C18H32O2	14.9768	pos	578.512	9.42e-05	-3.66964	2540-56-9	5.226	5.102	5.245	5.209	5.269	5.308	5.367	4.618	4.402	3.916	3.961	4.003	4.08	5.425	5.366	5.278	5.586	5.419	5.239	5.138	5.277	5.327	5.32	5.399	5.273	4.602	4.445	4.631	4.293	4.05	4.945	5.708	5.714	5.636	5.436	5.568	4.803	4.804	4.803
pos_7480	5-Dehydroavenasterol	Steroids and steroid derivatives	Other steroids	C29H46O	14.9768	pos	411.361	0.0118604	-2.87769	29560-28-9	4.68	5.062	4.936	5.094	5.052	5.042	5.244	5.028	5.766	5.813	5.479	5.753	5.651	5.535	4.98	4.962	5.098	4.892	4.49	5.098	4.983	5.036	5.179	5.061	5.227	5.159	5.572	5.311	5.653	5.368	5.277	5.506	5.04	5.143	5.262	5.172	5.018	5.114	5.13
pos_7487	Alpha-Elemolic acid	Terpenoids	Triterpenoids	C30H48O3	14.9542	pos	457.366	0.00526904	-4.01276	28282-27-1	4.854	4.782	4.815	4.961	4.882	4.97	4.508	4.517	4.538	4.437	4.426	4.424	5.03	5.045	4.983	4.63	4.755	4.845	4.575	4.867	4.778	4.925	4.933	4.88	4.582	4.594	4.45	4.625	4.495	4.509	5.35	5.494	5.507	5.228	5.257	5.153	4.823	4.821	4.866
pos_7496	Nerolidyl acetate	Terpenoids	Sesquiterpenoids	C17H28O2	14.9542	pos	287.2	0.00268862	6.0899	2306-78-7	4.166	4.057	4.264	4.16	4.1	4.066	3.222	3.273	3.029	3.457	3.068	3.086	3.351	3.267	3.375	3.275	3.323	3.218	3.724	3.563	3.213	3.457	3.383	3.539	2.699	3.211	3.275	3.088	3.218	3.434	3.63	3.514	3.412	3.261	3.455	3.28	3.925	3.943	3.944
pos_7497	2-(1-Pentenyl)furan	Others	Others	C9H12O	14.9542	pos	273.184	0.00259088	-3.06199	81677-78-3	4.197	4.069	4.279	4.197	4.12	4.092	3.415	3.463	3.24	3.439	3.205	3.314	3.387	3.297	3.382	3.4	3.343	3.329	3.727	3.608	3.354	3.489	3.446	3.582	3.22	3.353	3.248	3.177	3.351	3.51	3.673	3.622	3.528	3.488	3.59	3.4	3.967	3.984	3.986
pos_750	Calystegine C1	Alkaloids and derivatives	Tropane alkaloids	C7H13NO5	0.6075	pos	233.113	0.00314432	-3.52815	156705-04-3	5.352	5.319	5.366	5.377	5.229	5.349	4.962	5.024	4.958	4.9	4.91	4.952	4.847	4.793	4.757	4.753	4.75	4.738	5.087	5.175	5.145	5.285	5.108	5.277	4.832	4.888	4.855	5.069	4.847	4.935	4.878	4.817	4.813	4.87	4.802	4.786	5.094	5.095	5.122
pos_7518	Tetracosanoic acid	Lipids	Fatty Acyls	C24H48O2	14.9096	pos	413.34	0.00196149	9.4428	557-59-5	4.351	4.213	4.341	4.251	4.228	4.268	4.698	4.8	5.18	4.652	4.67	4.876	4.045	4.37	4.325	3.965	4.104	4.192	4.08	4.422	4.269	4.543	4.106	4.395	4.979	4.89	4.914	4.953	4.853	4.579	4.125	4.204	4.349	4.17	4.177	3.991	4.46	4.452	4.469
pos_7527	Cer(d18:1/16:0)	Lipids	Sphingolipids	C34H67NO3	14.8871	pos	538.519	0.0251109	0.0381954	24696-26-2	4.278	3.234	4.288	3.879	3.79	4.288	4.037	4.754	4.83	3.621	3.615	3.591	3.462	3.556	3.409	3.608	3.57	3.662	3.507	3.628	4.394	5.938	4.226	4.087	4.18	5.2	4.34	3.858	3.656	3.472	5.076	3.513	3.455	3.448	3.699	3.962	3.848	3.854	4.021
pos_7550	Muricatenol	Lipids	Fatty Acyls	C37H68O6	14.8417	pos	631.489	0.0082446	-2.81648	-	4.427	5.307	4.777	4.808	4.792	4.792	5.097	5.1	5.909	5.524	5.475	5.753	5.497	5.413	5.053	5.047	5.071	5.04	4.421	5.293	5.112	4.916	5.031	5.093	5.087	5.114	5.682	5.784	5.851	5.604	5.593	5.66	5.106	5.024	5.146	5.054	5.123	5.162	5.208
pos_7553	Armillaramide	Lipids	Sphingolipids	C34H69NO4	14.8417	pos	556.528	0.00289989	-3.1911	-	5.264	3.761	5.208	5.072	5.071	5.114	5.228	5.392	5.329	4.113	3.985	3.777	3.715	3.71	3.718	5.369	5.453	5.35	5.389	3.754	5.266	5.589	5.356	5.344	5.287	5.471	5.288	4.109	4.266	4.276	4.898	4.199	4.398	5.841	5.906	5.645	5.462	5.493	5.473
pos_759	D-Alanyl-D-alanine	Amino acids and derivatives	Dipeptide	C6H12N2O3	0.6075	pos	161.092	0.00417983	-2.62762	923-16-0;1948-31-8	5.202	5.077	5.159	5.248	5.293	5.19	5.082	5.159	4.967	5.039	5.094	5.091	4.16	4.118	4.039	4.098	4.109	4.029	5.004	5.137	5.041	5.099	5.248	5.166	5.103	4.961	5.088	5.106	5.251	5.102	4.117	4.073	4.163	4.096	4.032	3.955	5.012	5.014	5.049
pos_7600	Cer(d18:0/14:0)	Lipids	Sphingolipids	C32H65NO3	14.7309	pos	512.502	0.0235805	-2.85944	-	4.707	4.153	4.69	4.481	4.417	4.612	4.568	5.014	5.092	4.424	4.422	4.445	4.251	4.218	4.197	3.837	4.042	3.894	4	4.087	4.707	6.185	4.815	4.717	4.828	5.456	4.918	4.845	4.635	4.48	5.405	4.315	4.228	3.868	4.035	4.055	4.236	4.241	4.414
pos_7602	Camelliol C	Terpenoids	Triterpenoids	C30H50O	14.7309	pos	409.382	0.018125	-2.46223	220359-76-2	5.139	5.227	5.163	5.258	5.372	5.43	5.591	5.634	5.609	5.578	5.42	5.046	4.811	4.856	4.985	5.134	5.107	5.306	5.162	5.196	5.273	5.203	5.189	5.466	5.624	5.727	5.578	5.611	5.68	5.029	5.069	5.029	4.98	4.968	4.958	5.179	5.229	5.229	5.066
pos_7616	(Z)-Farnesol	Terpenoids	Sesquiterpenoids	C15H26O	14.7089	pos	240.232	0.00184748	-2.95166	-	3.918	3.992	3.996	4.108	4	3.933	4.329	4.264	4.361	4.279	4.33	4.311	4.19	4.184	4.128	4.158	4.097	4.146	3.979	4.091	3.967	4.009	4.051	4.215	4.332	4.271	4.3	4.227	4.251	4.277	4.296	4.276	4.214	4.179	4.151	4.184	4.069	4.07	4.083
pos_7624	Lactucaxanthin	Terpenoids	Tetraterpenoids	C40H56O2	14.6652	pos	551.423	0.0067564	-2.55447	78306-12-4	3.197	3.237	2.886	2.917	2.882	2.969	5.267	5.258	5.158	5.162	5.309	5.23	3.742	3.225	3.096	2.901	2.891	2.953	3.207	3.326	4.346	3.178	3.105	3.26	5.12	4.969	5.176	4.922	5.279	5.109	4.387	3.297	3.023	2.409	2.779	2.752	4.317	4.318	4.368
pos_764	Cinnamic acid	Phenolic acids and derivatives	Cinnamic acids and derivatives	C9H8O2	2.0529	pos	166.086	0.00162071	-2.32023	102-94-3;140-10-3;621-82-9	7.194	7.263	7.132	7.238	7.15	7.204	6.839	6.729	6.654	6.896	6.721	6.715	5.079	5.165	5.134	4.976	4.906	5.181	7.092	7.335	7.319	7.415	7.124	7.275	6.945	6.968	7.076	6.989	6.909	7.035	5.692	5.429	5.234	5.104	4.905	5.21	7.013	7.017	7.034
pos_7663	Ginsenoside C	Terpenoids	Triterpenoids	C42H72O13	14.5993	pos	802.533	0.000195692	2.19643	52286-74-5	5.241	5.131	4.267	4.239	4.198	4.169	3.982	4.585	5.167	4.61	4.541	4.757	4.953	5.583	5.871	5.749	5.826	5.83	5.116	5.093	4.355	4.413	4.607	4.501	4.271	4.381	4.253	4.484	4.179	4.546	4.71	5.819	5.93	5.78	5.774	5.774	5.219	5.22	5.218
pos_7693	6-deoxoteasterone	Steroids and steroid derivatives	Other steroids	C28H50O3	14.5767	pos	452.407	0.0129156	-5.48217	-	3.559	3.608	3.395	3.428	4.284	3.828	2.999	3.062	3.186	2.989	3.008	3.128	2.929	2.841	2.864	2.645	2.686	2.701	5.281	3.799	3.389	3.621	4.239	3.801	2.902	2.992	2.972	3.059	2.913	2.79	2.885	2.827	2.674	2.614	2.671	2.46	3.653	3.654	3.736
pos_7700	12,13-EpOME	Lipids	Fatty Acyls	C18H32O3	14.5767	pos	297.242	0.0280305	-2.93126	-	4.285	4.373	4.317	4.435	4.401	4.516	4.45	4.234	4.287	4.063	3.946	4.088	3.853	4.268	4.385	3.884	3.955	3.95	4.003	4.353	4.268	4.423	4.379	4.354	4.587	4.194	4.069	4.133	4.073	4.046	4.36	4.996	5.021	4.691	4.253	4.459	3.75	3.927	3.948
pos_7714	Squamotacin	Lipids	Fatty Acyls	C37H66O7	14.5545	pos	645.469	0.00863782	-1.25553	174158-66-8	4.686	4.595	4.208	4.388	4.318	4.409	5.377	5.697	5.888	5.675	5.66	5.843	5.526	4.673	4.301	3.966	4.047	4.041	4.173	4.495	3.929	4.238	4.122	4.081	5.718	5.883	5.911	5.934	5.955	5.812	5.713	5.378	4.989	4.173	4.095	4.102	4.621	4.618	4.689
pos_7732	(3beta,5alpha)-3-Hydroxypregn-16-en-20-one	Steroids and steroid derivatives	Oxosteroids	C21H32O2	14.5545	pos	349.273	0.0104008	-3.40751	566-61-0	3.622	3.831	3.322	3.831	3.817	3.773	5.04	5.131	4.986	5.029	5.144	5.114	4.454	4.271	3.852	2.94	3.089	3.025	3.156	3.779	3.299	3.719	3.743	3.802	4.96	4.872	5.048	4.892	5.074	5.088	4.54	4.369	3.633	3.052	3.007	3.162	4.229	4.227	4.304
pos_774	L-Serine	Amino acids and derivatives	Other amino acids	C3H7NO3	0.5888	pos	147.076	0.00315348	-3.70946	56-45-1	6.115	6.166	6.15	6.203	6.039	6.102	5.675	5.884	5.748	5.913	5.919	6.021	4.884	4.774	4.756	4.733	4.739	4.811	5.805	6.096	6.067	6.164	6.023	6.113	6.419	6.176	6.345	5.969	6.257	6.355	5.427	4.868	4.833	4.802	4.892	4.975	6.039	6.039	6.072
pos_7759	11Z-Eicosenoic acid	Lipids	Fatty Acyls	C20H38O2	14.5104	pos	328.32	0.00508231	-3.05101	5561-99-9	5.222	5.39	5.386	5.483	5.401	5.403	4.644	4.496	4.509	4.516	4.417	4.357	4.807	4.724	4.622	4.43	4.413	4.387	4.748	5.079	4.909	5.171	4.894	5.224	4.458	4.48	4.578	4.352	4.497	4.514	4.6	4.532	4.585	4.157	4.309	4.324	4.894	4.894	4.937
pos_7760	Arachidonic acid	Lipids	Fatty Acyls	C20H32O2	14.5104	pos	287.236	0.00522928	-2.54849	506-32-1	4.46	4.867	4.685	4.54	4.993	5.019	3.751	3.165	3.407	3.553	2.905	2.741	3.646	3.617	3.765	2.494	2.91	3.092	4.589	4.844	4.533	4.736	4.935	4.572	3.724	4.386	3.97	4.405	3.86	4.043	3.654	3.802	3.756	3.093	2.825	2.948	4.322	4.295	4.34
pos_777	L-Allothreonine	Amino acids and derivatives	Alpha-amino acids	C4H9NO3	0.5888	pos	102.055	0.00281989	2.78925	24830-94-2;28954-12-3	5.816	5.853	5.836	5.903	5.814	5.834	5.7	5.67	5.672	5.706	5.611	5.647	5.163	5.015	4.979	4.954	4.959	4.976	5.649	5.849	5.841	5.909	5.787	5.862	5.926	5.909	5.931	5.874	5.856	5.911	5.319	5.066	4.977	4.948	5.048	4.933	5.677	5.692	5.709
pos_7772	(24S)-7alpha,24-Dihydroxycholesterol	Steroids and steroid derivatives	Other steroids	C27H46O3	14.4881	pos	441.335	0.0106119	3.23715	-	3.949	4.29	4.207	4.446	4.334	4.291	4.379	4.728	5.288	4.308	4.181	4.757	4.251	4.378	4.265	4.002	3.848	4.17	3.628	3.934	3.785	3.984	3.903	3.966	5.166	5.31	5.098	5.049	5.001	4.221	4.001	4.031	4.093	3.83	3.853	3.655	4.206	4.209	4.285
pos_7784	5,6-Epoxy-5,6-dihydro-10'-apo-b,y-carotene-3,10'-diol	Terpenoids	Sesterterpenoids	C27H38O3	14.4662	pos	393.277	0.0100899	-3.22824	68378-37-0	1.422	2.046	1.424	2.261	2.183	1.938	4.774	4.878	4.54	4.729	4.937	4.736	2.185	2.205	1.783	1.888	1.313	1.297	1.321	2.089	1.641	1.98	2.253	1.695	4.458	4.346	4.453	4.368	4.587	4.642	2.287	2.309	1.416	1.33	1.824	1.342	3.71	3.713	3.777
pos_7790	Cis-resveratrol 2-C-glucoside	Lipids	Glycerophospholipids	C40H74NO8P	14.4433	pos	728.52	0.000950532	-3.58046	-	4.996	3.609	3.955	1.819	1.84	3.164	3.292	4.101	4.657	3.95	3.877	4.399	4	5.51	5.616	5.439	5.458	5.405	4.825	3.927	4.338	4.262	4.324	4.17	4.176	3.21	2.933	3.619	3.469	3.589	4.345	5.534	5.476	5.448	5.449	5.34	4.058	4.052	4.05
pos_7806	Sclareol	Terpenoids	Diterpenoids	C20H36O2	14.4433	pos	331.262	0.00968542	4.63271	515-03-7	2.773	2.762	2.911	3.16	3.174	3.13	3.566	4.722	4.957	3.495	4.242	4.635	3.268	3.338	3.273	2.24	2.262	2.246	2.271	2.769	2.32	3.038	2.944	2.91	5.151	4.731	5.029	4.654	4.501	3.605	3.506	3.646	3.596	2.926	2.66	2.535	3.643	3.641	3.703
pos_7813	28-Homobrassinolide	Steroids and steroid derivatives	Steroid lactones	C29H50O6	14.421	pos	512.394	0.0148572	-0.911566	80483-89-2	1.822	1.824	2.595	2.653	2.675	2.926	4.754	4.391	4.544	4.565	4.024	4.088	2.281	2.562	2.39	1.876	1.907	1.917	2.174	2.205	2.19	2.262	2.206	2.212	5.406	5.061	5.085	5.025	5.162	4.579	2.656	2.759	2.76	1.94	1.906	1.87	3.687	3.672	3.775
pos_7844	Capsiamide	Organic acids and derivatives	Organic acids and derivatives	C17H35NO	14.3764	pos	270.278	0.00893121	-2.90757	64317-66-4	4.205	4.48	4.254	4.579	4.522	4.576	4.976	4.963	4.973	4.892	4.949	4.96	4.92	4.905	4.891	4.447	4.326	4.407	4.279	4.784	4.456	4.839	4.709	4.847	4.915	4.922	4.993	4.854	4.906	4.938	4.966	4.985	4.878	4.364	4.327	4.384	4.372	4.368	4.438
pos_785	Homomethionine	Amino acids and derivatives	Alpha-amino acids	C6H13NO2S	0.533	pos	164.074	0.00605956	-2.81209	25148-30-5	4.019	4.006	3.971	3.751	3.988	4.278	5.283	4.988	4.953	5.272	4.951	4.931	3.968	4.051	4.057	3.794	3.81	3.843	4.413	4.193	4.267	4.287	4.338	4.054	5.322	5.356	5.364	5.333	5.249	5.262	3.681	3.623	3.8	3.758	3.668	3.648	4.786	4.787	4.837
pos_7857	4-Hydroxy-3-(16-methylheptadecyl)-2H-pyran-2-one	Others	Others	C23H40O3	14.3537	pos	382.33	0.0122167	-3.53772	203300-23-6	4.163	4.317	4.193	4.368	4.43	4.341	3.814	3.697	3.889	3.724	3.59	3.68	3.794	3.735	3.737	3.27	3.299	3.31	3.419	4.043	3.855	4.148	4.045	4.242	3.906	3.865	3.586	3.585	3.595	3.576	3.797	3.694	3.737	3.2	3.339	3.201	3.733	3.691	3.782
pos_7885	4alpha-Methylzymosterol	Steroids and steroid derivatives	Cholestane steroids	C28H46O	14.3096	pos	399.361	0.0177763	-2.91544	7448-03-05	4.882	2.083	4.934	4.622	4.928	4.795	4.875	5.115	4.947	5.408	5.482	5.611	5.312	5.297	5.275	4.367	4.517	4.561	4.489	2.527	4.914	4.789	4.885	5.078	5.042	5.294	5.315	5.182	5.239	5.251	5.24	5.196	5.124	4.338	4.41	4.376	4.578	4.562	4.712
pos_7887	Oryzalexin D	Terpenoids	Diterpenoids	C20H32O2	14.3096	pos	287.236	0.00837086	-2.60332	110268-98-9	4.737	4.785	4.748	4.92	4.785	4.788	3.838	2.881	3.07	3.788	2.716	2.377	4.512	3.58	4.345	2.529	3.155	3.809	4.061	3.725	4.219	4.309	4.69	4.165	2.871	4.032	3.669	3.611	3.033	3.295	3.456	3.356	3.513	2.478	2.341	2.283	4.106	4.112	4.169
pos_7888	Abietinal	Terpenoids	Diterpenoids	C20H30O	14.3096	pos	269.226	0.0115142	-2.96634	6704-50-3	4.056	4.153	3.932	4.259	4.284	4.264	3.703	3.002	2.609	3.102	2.689	2.08	3.676	3.503	3.743	2.672	2.671	3.179	3.656	3.779	3.421	3.699	4.014	3.734	2.953	3.284	3.205	3.392	3.044	3.139	3.375	3.505	3.559	2.505	2.623	2.307	3.436	3.441	3.507
pos_79	Gamma-Dodecalactone	Others	Lactones	C12H22O2	6.7801	pos	216.195	0.00307488	-2.93298	-	4.253	4.288	4.086	4.026	4.401	4.278	4.571	4.306	4.733	4.465	4.291	4.55	4.326	4.245	3.962	3.91	3.782	3.905	4.104	3.931	3.754	4.156	4.196	3.969	4.3	4.142	4.717	4.486	4.172	4.112	3.998	3.867	4.246	4.004	3.886	3.851	4.214	4.207	4.232
pos_7913	(1S,3R,4R)-p-Menthane-1,3-diol	Terpenoids	Monoterpenoids	C10H20O2	14.2669	pos	408.307	0.0288249	-2.95583	58342-65-7	4.4	4.353	4.412	4.473	4.444	4.447	4.543	4.465	4.522	4.488	4.336	4.62	4.626	4.58	4.494	4.324	4.326	4.314	4.196	4.357	4.234	4.393	4.326	4.43	4.551	4.535	4.617	4.567	4.546	4.327	4.187	4.231	4.252	4.283	4.412	4.165	4.481	4.248	4.45
pos_7918	2,2,6,7-Tetramethylbicyclo[4.3.0]nona-1(9),4-diene-7,8-diol	Others	Alcohols and derivatives	C13H20O2	14.2669	pos	226.18	0.00802766	-3.02058	99901-24-3	4.966	4.973	4.989	5.05	4.999	5.024	5.2	5.184	5.245	5.22	5.178	5.404	5.218	5.118	5.096	4.934	4.93	4.922	4.68	4.981	4.914	4.997	5.006	5.004	5.218	5.204	5.339	5.145	5.229	5.164	5.044	5.069	4.971	4.966	4.921	4.902	5.015	4.952	5.026
pos_7942	Docosadienoate (22:2n6)	Lipids	Fatty Acyls	C22H40O2	14.2013	pos	354.335	0.0187199	-4.01702	17735-98-7	5.192	5.112	5.107	5.097	5.14	5.341	5.586	5.531	5.611	5.6	5.438	5.457	5.085	5.055	4.883	4.782	4.716	4.48	4.815	5.595	5.274	4.98	5.741	5.894	5.131	5.268	5.428	5.255	5.185	5.122	5.203	5.216	5.221	5.18	5.071	4.863	4.988	4.987	5.151
pos_7943	4-(2,6,6-Trimethyl-1-cyclohexen-1-yl)-2-butanone	Terpenoids	Sesquiterpenoids	C13H22O	14.2013	pos	212.2	0.00319289	-3.18821	17283-81-7	4.656	4.699	4.673	4.829	4.715	4.753	4.986	4.949	5.039	4.958	4.98	5.039	4.866	4.848	4.78	4.812	4.721	4.728	4.589	4.685	4.6	4.832	4.722	4.896	4.947	4.968	4.947	4.909	4.884	4.933	4.935	4.961	4.853	4.782	4.777	4.739	4.69	4.703	4.72
pos_7951	27-Deoxy-5b-cyprinol	Steroids and steroid derivatives	Other steroids	C27H48O4	14.1789	pos	481.327	0.00589261	1.39133	862-53-3	4.069	4.222	4.28	4.346	4.198	4.382	3.295	3.7	4.41	1.548	3.327	3.717	4.815	4.918	4.616	4.726	4.635	4.512	3.941	3.988	4.141	4.415	4.036	4.367	4.883	4.814	4.631	4.34	4.563	3.019	4.198	4.335	4.144	3.896	4.165	3.99	4.091	4.091	4.133
pos_7952	2-Hydroxy-6-pentadecylbenzoic acid	Phenolic acids and derivatives	Benzoic acids and derivatives	C22H36O3	14.1789	pos	349.272	0.00840958	-3.92033	16611-84-0	3.725	3.236	3.306	3.647	3.415	3.292	5.042	5.141	4.899	5.089	5.198	5.141	3.643	3.369	2.314	2.368	2.39	2.24	2.265	2.357	2.651	2.805	3.178	3.054	4.854	4.885	5.039	4.794	5.074	5.103	4.07	3.637	3.023	2.839	2.444	2.287	4.342	4.346	4.408
pos_7964	Cyclopentanol	Others	Alcohols and derivatives	C5H10O	14.1789	pos	104.107	0.000512851	3.2665	96-41-3	4.857	4.933	4.975	5.107	5.015	5.038	4.314	4.484	4.385	4.335	4.429	4.37	5.208	5.318	5.219	5.091	5.149	5.04	4.733	5.032	5.053	5.212	5.168	5.186	4.521	4.464	4.456	4.404	4.501	4.485	5.293	5.348	5.178	5.094	5.113	4.992	4.956	4.952	4.951
pos_7980	4-Hydroxy-3-(3-methyl-2-butenyl)acetophenone	Others	Ketones and derivatives	C13H16O2	14.1354	pos	205.122	0.0280606	-2.32272	26932-05-8	3.965	4.2	4.234	4.532	4.307	4.389	4.465	2.915	2.42	2.865	2.933	2.711	3.147	4.358	3.602	3.478	3.738	3.389	3.33	3.285	3.631	4.342	3.988	4.395	4.405	2.92	2.887	2.262	2.818	3.023	3.346	4.371	3.84	3.864	3.804	3.64	2.816	2.964	2.951
pos_80	Dihydrocapsaicin	Others	Others Phenols	C18H29NO3	7.1361	pos	325.247	0.0018688	-3.56807	19408-84-5	5.8	5.376	5.051	5.533	5.363	5.208	5.39	5.059	5.995	5.956	5.347	5.53	5.398	5.186	5.123	5.033	4.692	5.056	5.067	5.128	5.018	5.734	5.862	5.047	5.14	5.109	5.64	5.475	5.244	5.17	5.341	5.174	5.265	5.063	4.902	4.989	5.382	5.382	5.399
pos_8042	Ceanothic Acid	Terpenoids	Triterpenoids	C30H46O5	14.047	pos	487.341	0.00612141	-0.743081	21302-79-4	4.315	4.355	4.277	4.75	2.856	4.138	2.322	1.904	2.688	2.227	1.342	0.9347	2.688	2.4	1.468	0.4942	2.413	0.0009949	1.474	2.82	1.054	1.989	1.749	3.211	3.019	1.93	2.221	2.337	2.839	2.558	3.079	3.408	2.62	2.912	2.855	1.972	3.455	3.424	3.464
pos_8044	(3beta,22R,23R,24S)-3,22,23-Trihydroxystigmastan-6-one	Steroids and steroid derivatives	Other steroids	C29H50O4	14.047	pos	427.356	0.00896546	-2.53284	90524-90-6	5.102	4.947	4.923	4.992	4.96	4.942	5.112	5.884	5.835	5.811	5.768	5.718	5.764	4.961	4.939	4.789	4.722	4.641	4.956	4.69	4.827	4.993	5.074	4.879	5.069	5.639	5.652	5.462	5.673	5.467	5.607	4.862	4.757	4.839	4.629	4.55	3.433	3.44	3.49
pos_8045	7alpha-Hydroxycholesterol	Steroids and steroid derivatives	Cholestane steroids	C27H46O2	14.047	pos	425.34	0.00611046	2.67613	566-26-7	4.753	4.074	4.668	4.34	4.217	4.468	4.499	5.394	5.444	5.362	5.306	5.297	5.293	4.573	4.511	4.274	4.22	4.26	4.392	4.198	4.119	4.504	4.321	4.468	4.757	5.216	5.305	5.213	5.34	5.212	5.125	4.397	4.482	4.351	4.275	4.455	4.138	4.138	4.182
pos_8073	Pc(16:0/16:0)	Lipids	Glycerophospholipids	C40H80NO8P	14.0036	pos	756.551	0.00453403	-0.754385	63-89-8	4.477	5.698	4.387	3.906	3.732	3.683	3.786	2.893	4.107	4.513	4.014	4.013	3.929	4.47	6.073	5.99	5.857	6	5.223	5.792	5.305	4.338	4.629	4.239	3.814	4.153	3.122	3.074	3.351	3.572	3.908	4.491	6.076	5.967	5.999	5.811	5.82	5.821	5.775
pos_8125	Jervine	Alkaloids and derivatives	Steroidal alkaloids	C27H39NO3	13.9606	pos	467.326	0.00583597	-3.05075	469-59-0	4.562	4.618	4.598	4.65	4.73	4.609	2.505	2.469	3.417	2.5	2.462	2.491	4.07	4.39	4.452	3.414	3.852	4.104	4.028	4.286	4.326	4.493	4.469	4.643	3.54	3.578	3.415	3.345	3.405	2.444	4.257	3.967	4.025	4.127	3.696	3.867	4.23	4.225	4.27
pos_8132	Jasmolone	Others	Alcohols and derivatives	C11H16O2	13.9606	pos	181.122	0.00624007	-2.68753	54383-66-3	3.724	3.645	3.631	3.684	3.775	3.643	5.229	5.365	5.124	5.243	5.358	5.363	4.209	4.034	3.86	3.792	3.737	3.682	3.48	3.45	3.43	3.542	3.568	3.641	4.961	4.975	5.071	4.902	5.166	5.238	4.143	4.014	3.926	3.845	3.807	3.763	4.453	4.454	4.501
pos_8138	Tsugaric acid A	Terpenoids	Triterpenoids	C32H50O4	13.939	pos	531.402	0.0139667	-3.8699	-	4.203	3.28	3.365	3.296	3.016	3.373	4.958	5.505	4.945	4.986	5.367	4.733	3.944	3.611	3.594	3.471	3.196	3.259	4.031	3.229	3.095	3.804	3.447	3.49	4.503	5.303	5.286	5.143	5.246	5.245	4.891	3.495	3.698	3.241	3.035	3.251	3.697	3.698	3.787
pos_8143	Stearic acid	Lipids	Fatty Acyls	C18H36O2	13.939	pos	307.262	0.00363443	4.71072	1957-11-04	3.579	3.571	3.626	3.679	5.127	3.972	4.578	3.272	3.625	3.332	2.82	3.037	3.243	2.715	3.1	2.462	2.451	2.377	4.572	3.6	3.72	3.78	4.908	3.708	4.822	4.22	3.73	5.652	3.632	3.441	3.243	3.163	3.248	2.757	3.201	3.222	4.407	4.422	4.439
pos_8166	Tridecanoic acid	Lipids	Fatty Acyls	C13H26O2	13.9197	pos	179.179	0.00238965	-2.17126	638-53-9	4.55	4.652	4.622	4.698	4.641	4.597	4.861	4.752	4.839	4.811	4.87	4.903	4.697	4.693	4.625	4.731	4.644	4.648	4.556	4.657	4.487	4.668	4.563	4.762	4.78	4.816	4.707	4.795	4.75	4.86	4.828	4.871	4.707	4.65	4.623	4.707	4.634	4.632	4.652
pos_8176	(9E)-Valenciaxanthin	Terpenoids	Sesterterpenoids	C27H40O3	13.9003	pos	435.288	0.00788926	2.49071	-	2.719	2.791	0.3393	2.819	2.84	0.3758	5.123	5.321	4.998	5.15	5.337	5.334	3.398	2.863	3.215	3.105	2.945	2.94	0.3595	2.175	2.054	2.759	1.275	0.3578	4.786	4.809	4.983	4.764	5.107	5.168	3.632	3.526	3.09	2.811	3.164	1.387	4.226	4.223	4.282
pos_8184	(Z,Z)-3,6-Dodecadien-1-ol	Lipids	Fatty Acyls	C12H22O	13.9003	pos	165.163	0.00315115	-2.01929	29125-78-8	4.588	4.702	4.665	4.727	4.67	4.626	4.953	4.827	4.917	4.897	4.937	4.989	4.773	4.747	4.708	4.784	4.693	4.706	4.589	4.686	4.515	4.717	4.618	4.788	4.856	4.905	4.824	4.869	4.827	4.909	4.894	4.922	4.773	4.7	4.67	4.75	4.676	4.677	4.702
pos_8188	2-Propylfuran	Others	Others	C7H10O	13.9003	pos	128.107	0.00128607	-1.08639	4229-91-8	4.654	4.761	4.758	4.818	4.823	4.79	5.047	4.965	4.989	5.013	4.994	5.013	4.876	4.843	4.813	4.86	4.805	4.78	4.666	4.766	4.738	4.806	4.777	4.88	4.981	4.952	4.968	4.911	4.935	4.956	4.976	4.993	4.832	4.857	4.798	4.867	4.72	4.732	4.724
pos_8206	Annoglacin A	Lipids	Fatty Acyls	C37H68O7	13.8573	pos	688.518	0.00508258	8.98746	-	5.22	5.209	5.26	5.276	5.244	5.295	5.831	5.597	5.702	5.762	5.609	5.645	5.213	5.108	5.085	5.021	5.051	5.015	4.981	5.082	5.065	5.059	5.122	5.108	5.554	5.494	5.532	5.372	5.578	5.469	5.18	5.104	5.131	5.074	5.111	5.042	5.242	5.208	5.26
pos_8213	Obtusilactone A	Others	Others	C19H32O3	13.8573	pos	331.223	0.00635018	-5.27396	56522-15-7	3.237	3.324	3.563	2.908	3.349	4.069	4.694	3.893	4.049	4.425	3.536	3.723	2.795	3.197	2.631	2.912	2.98	2.562	3.074	3.073	2.963	3.335	3.502	3.147	4.986	4.83	4.861	4.94	4.905	4.096	3.032	2.909	2.455	2.888	2.611	2.82	3.867	3.867	3.91
pos_8215	8alpha-13(16),14-Labdadien-8-ol	Terpenoids	Diterpenoids	C20H34O	13.8573	pos	308.294	0.00320203	-3.52807	10207-79-1	4.69	4.854	4.778	4.726	4.631	4.74	4.92	4.798	4.828	4.772	4.818	4.797	4.629	4.587	4.542	4.579	4.581	4.525	4.396	4.596	4.471	4.493	4.575	4.749	4.761	4.772	4.813	4.729	4.748	4.77	4.684	4.673	4.621	4.678	4.624	4.654	4.611	4.629	4.64
pos_8238	Piperitenone	Terpenoids	Monoterpenoids	C10H14O	13.8368	pos	133.101	0.00204686	-1.53324	491-09-8	4.284	4.337	4.34	4.43	4.507	4.46	4.935	4.892	4.88	4.977	4.971	4.955	4.705	4.656	4.638	4.576	4.573	4.575	4.563	4.52	4.436	4.566	4.589	4.626	5.119	5.073	5.085	5.121	5.115	5.016	4.79	4.841	4.753	4.701	4.664	4.716	4.588	4.592	4.575
pos_8255	Cathasterone	Steroids and steroid derivatives	Other steroids	C28H48O3	13.8142	pos	415.356	0.00529556	-3.10978	-	4.96	4.686	4.642	4.748	4.687	4.645	4.844	5.659	5.637	5.632	5.554	5.517	5.49	4.672	4.836	4.666	4.572	4.61	4.902	4.642	4.754	4.772	4.886	4.59	4.78	5.465	5.461	5.354	5.579	5.317	5.499	4.751	4.773	4.895	4.644	4.696	3.064	3.082	3.096
pos_8279	5-Nonadecyl-1,3-benzenediol	Others	Others Phenols	C25H44O2	13.7921	pos	421.308	0.00448222	8.35599	35176-46-6	4.919	4.86	4.81	4.736	4.725	4.869	4.007	3.797	3.924	3.89	3.956	4.076	4.088	4.232	4.409	4.225	4.321	4.234	4.46	4.322	4.258	4.465	4.326	4.428	4.141	4.267	4.144	4.038	4.118	4.163	4.614	4.433	4.473	4.382	4.413	4.34	4.582	4.593	4.622
pos_83	N-gamma-L-Glutamyl-D-alanine	Amino acids and derivatives	Dipeptide	C8H14N2O5	0.6075	pos	201.086	0.00401836	-2.54585	-	5.741	5.75	5.779	5.846	5.616	5.711	5.408	5.449	5.376	5.416	5.357	5.333	4.51	4.495	4.373	4.348	4.343	4.402	5.417	5.529	5.493	5.637	5.296	5.646	5.396	5.337	5.319	5.482	5.359	5.443	4.394	4.277	4.306	4.28	4.252	4.307	5.435	5.436	5.474
pos_8337	Perilloside B	Terpenoids	Other terpenoids	C16H24O7	13.7312	pos	329.158	0.0018013	-3.7467	-	5.794	5.833	5.898	5.894	5.908	5.952	6.172	6.132	6.16	6.152	6.109	6.142	5.879	5.879	5.875	5.794	5.847	5.792	5.8	5.883	5.848	5.907	5.93	5.926	6.12	6.116	6.131	6.073	6.22	6.141	5.988	5.997	5.914	6.08	6.014	6.064	5.907	5.928	5.921
pos_8354	Punicic acid	Lipids	Fatty Acyls	C18H30O2	13.7109	pos	301.215	0.00328098	5.58361	544-72-9	5.098	5.042	4.954	5.084	5.319	5.135	4.948	4.806	4.569	4.835	4.807	4.673	4.486	4.234	4.74	4.025	4.269	4.457	5.013	4.563	4.627	4.628	5.129	4.696	4.662	4.89	4.707	4.92	4.694	4.731	4.343	4.521	4.595	4.102	4.112	4.318	4.826	4.813	4.845
pos_8360	5-Hydroxyvalproic acid	Lipids	Fatty Acyls	C8H16O3	13.7109	pos	125.096	0.00393812	-0.380355	53660-23-4	3.902	4.122	4.063	4.068	4.322	4.264	4.976	4.691	4.568	4.495	4.551	4.648	4.779	4.626	4.499	4.487	4.502	4.501	4.297	4.074	4.004	4.142	4.155	4.232	4.711	4.687	5.33	4.867	4.637	4.505	4.504	4.541	4.71	4.633	4.436	4.464	4.373	4.374	4.344
pos_8401	24-Methylenelophenol	Steroids and steroid derivatives	Other steroids	C29H48O	13.667	pos	413.376	0.00961058	-3.23394	1176-52-9	5.554	5.517	2.978	5.582	4.974	5.466	5.421	5.639	5.981	5.613	6.023	6.122	5.805	5.791	5.938	5.822	5.395	5.502	5.33	5.545	2.636	5.593	5.398	5.645	5.902	5.751	5.922	5.933	5.779	5.63	5.724	5.547	5.645	5.716	5.4	5.352	5.347	5.347	5.437
pos_8403	8-Methylnonenoate	Lipids	Fatty Acyls	C10H18O2	13.667	pos	382.294	0.00107834	-3.56809	59320-77-3	4.405	4.555	4.443	4.643	4.717	4.393	3.401	3.272	3.216	3.237	2.926	2.821	2.935	3.44	3.269	3.096	3.39	3.392	4.314	4.472	4.389	4.43	4.221	4.551	3.399	2.725	2.731	3.296	3.003	2.6	3.603	3.626	3.428	3.344	3.487	3.155	4.228	4.229	4.221
pos_8454	5,8,11,14-Icosatetraenoic Acid	Lipids	Fatty Acyls	C20H32O2	13.6243	pos	269.226	0.00190185	-2.44508	-	5.111	5.144	5.041	4.984	5.554	5.455	5.02	2.636	3.248	4.707	2.629	2.658	4.231	4.32	4.585	3.645	4.075	4.433	5.471	4.974	4.579	4.792	5.394	4.75	4.462	4.693	4.729	4.867	4.214	4.623	4.269	4.449	4.496	4.004	4.118	4.181	4.914	4.925	4.932
pos_8455	5alpha-Androstane-3beta,17beta-diol	Steroids and steroid derivatives	Androstane steroids	C19H32O2	13.6243	pos	257.226	0.00338609	-2.71006	571-20-0	3.657	3.519	3.407	3.661	4.35	3.857	3.873	2.787	2.58	3.172	2.379	2.408	3.51	3.325	3.721	2.981	3.422	3.686	4.252	3.286	3.05	3.384	4.072	3.248	3.126	3.165	2.764	3.637	2.768	2.603	3.243	3.562	3.754	3.337	3.208	3.66	3.571	3.577	3.595
pos_8462	26-Methyl nigranoate	Terpenoids	Triterpenoids	C31H48O4	13.6022	pos	548.369	0.00284646	-3.71218	212830-20-1	4.87	4.928	4.819	4.948	4.95	4.938	4.163	4.624	4.033	4.159	4.326	4.259	5.148	5.191	5.08	5.123	5.185	5.148	4.626	4.866	4.861	4.907	4.781	4.823	4.37	4.171	4.266	4.07	4.284	4.364	5.232	5.307	5.014	4.943	5.074	5.024	4.856	4.866	4.884
pos_8470	4,8,12,15-Octadecatetraenoic acid	Lipids	Fatty Acyls	C18H28O2	13.6022	pos	294.242	0.00347331	-2.50492	67329-10-6	4.424	4.64	4.629	4.644	4.601	4.465	4.873	4.744	4.723	4.589	4.676	4.842	4.663	4.607	4.483	4.775	4.556	4.612	4.596	4.559	4.351	4.608	4.392	4.763	4.718	4.84	4.875	4.587	4.466	4.6	4.661	4.731	4.517	4.575	4.579	4.626	4.514	4.515	4.542
pos_8471	Oryzalexin E	Others	Phenanthrenes and derivatives	C20H32O2	13.6022	pos	287.236	0.00173693	-2.87438	150943-96-7	5.263	4.985	5.059	5.044	5.586	5.494	5.16	3.876	4.044	4.857	3.759	3.856	4.437	4.511	4.774	3.964	4.276	4.605	5.776	5.147	4.687	4.899	5.493	4.829	4.654	5.019	4.897	5.42	4.452	4.833	4.666	4.669	4.722	4.217	4.339	4.384	5.024	5.025	5.039
pos_8474	(3S)-3-hydroxycyclocitral	Others	Alcohols and derivatives	C10H16O2	13.6022	pos	201.148	0.00243452	-2.87824	-	2.999	3.105	3.136	3.154	3.93	3.261	4.342	3.394	3.396	3.31	3.132	3.211	3.233	3.134	3.139	3.026	2.998	3.04	3.383	3.069	2.945	2.933	3.48	3.107	4.405	3.852	3.524	5.519	3.553	3.335	2.979	2.691	3.039	2.996	2.944	2.921	3.874	3.886	3.893
pos_8494	Crithmumdiol	Lipids	Fatty Acyls	C17H26O2	13.5583	pos	542.423	0.00430659	4.32069	-	4.07	3.99	4.21	4.079	4.323	4.333	4.137	4.158	4.278	4.251	4.076	4.229	4.107	4.08	4.09	4.029	3.9	4.061	5.059	4.061	4.072	4.21	4.878	4.194	4.17	4.284	4.251	4.265	4.092	4.257	4.112	3.908	4.079	4.038	3.893	4.122	4.13	4.131	4.161
pos_8505	(S)-[10]-Gingerol	Others	Others Phenols	C21H34O4	13.5583	pos	368.279	0.00412764	-1.99131	23513-15-7	4.535	4.568	4.478	4.629	4.734	4.608	3.696	3.72	3.584	3.762	3.783	3.485	3.193	3.208	3.022	3.114	2.835	3.282	4.487	4.545	4.389	4.64	4.331	4.663	3.859	3.568	3.688	3.676	3.708	3.569	3.991	4.038	3.508	2.994	3.169	3.691	4.259	4.276	4.294
pos_8516	Isoferulic acid	Phenolic acids and derivatives	Cinnamic acids and derivatives	C10H10O4	13.5583	pos	177.054	0.00334435	-1.8482	25522-33-2;537-73-5	3.398	3.412	3.264	3.438	4.504	3.739	3.437	2.975	2.898	3.35	2.683	2.846	3.346	3.207	3.527	3.161	3.285	3.455	4.178	3.44	3.279	4.128	4.023	3.538	3.482	3.399	3.345	4.15	3.417	3.527	3.289	3.431	3.553	3.184	3.318	3.256	3.612	3.618	3.635
pos_8526	Apo-10'-violaxanthal	Terpenoids	Sesterterpenoids	C27H36O3	13.536	pos	409.272	0.0017077	-3.16843	17237-68-2	4.084	4.185	3.923	4.118	4.257	4.159	5.702	5.829	5.515	5.835	5.919	5.803	3.714	3.121	4.451	4.445	4.289	4.532	4.079	4.203	3.965	4.196	3.821	4.204	5.602	5.579	5.658	5.568	5.748	5.852	3.948	3.227	4.19	4.116	4.109	3.478	4.948	4.937	4.953
pos_8534	Curdione	Terpenoids	Sesquiterpenoids	C15H24O2	13.536	pos	219.174	0.0060252	-1.94185	13657-68-6	4.309	4.325	4.39	4.337	4.319	4.325	4.927	4.97	4.864	4.894	4.934	4.894	4.322	4.243	4.271	4.191	4.205	4.151	3.971	4.072	4.088	4.111	4.152	4.158	4.69	4.626	4.652	4.705	4.737	4.663	4.204	4.139	4.082	4.084	4.042	4.018	4.37	4.368	4.414
pos_8542	Pc(o-16:0/0:0)	-	-	C24H52NO6P	13.5143	pos	482.359	0.0053705	-2.69659	-	4.546	4.175	4.566	4.178	4.671	4.473	4.213	4.637	4.55	4.127	2.909	4.05	3.428	3.305	3.75	3.475	0.004826	3.366	4.25	3.999	3.797	4.557	4.162	4.312	4.457	5.344	4.47	5.947	4.711	4.558	3.019	0.5438	3.51	2.707	0.8855	2.689	4.528	4.559	4.577
pos_8553	Beta-Spathulene	Terpenoids	Sesquiterpenoids	C15H22	13.5143	pos	235.205	0.0023384	-3.31198	53526-64-0	3.98	4.11	4.097	4.272	4.168	4.118	4.672	4.525	4.604	4.589	4.629	4.705	4.233	4.175	4.117	4.297	4.201	4.279	4.104	4.175	3.998	4.231	4.039	4.335	4.653	4.491	4.404	4.563	4.469	4.667	4.455	4.507	4.187	4.201	4.159	4.261	4.204	4.219	4.223
pos_8561	Isolinderanolide	Others	Others	C21H36O3	13.4929	pos	354.299	0.00335582	-3.18503	139559-06-1	4.601	4.612	4.635	4.611	4.748	4.766	3.264	3.273	2.96	2.915	2.957	2.996	4.717	4.493	4.83	4.469	4.772	4.51	4.343	4.21	4.407	4.522	4.393	4.597	3.515	3.158	2.954	3.665	3.294	2.928	4.552	4.543	4.526	4.48	4.57	4.46	4.444	4.469	4.471
pos_8562	Eicosadienoic acid	Lipids	Fatty Acyls	C20H36O2	13.4929	pos	326.304	0.0029069	-3.24495	5598-38-9	3.808	3.823	4.116	4.15	4.042	3.983	2.994	2.37	2.554	2.986	2.31	2.854	2.462	2.384	2.691	1.985	2.024	2.426	2.994	3.292	3.347	3.349	3.163	3.712	2.827	2.497	2.979	2.704	2.712	3.049	2.524	2.36	2.572	2.202	2.664	2.765	3.509	3.491	3.508
pos_8568	Ruscogenin	Terpenoids	Triterpenoids	C27H42O4	13.4714	pos	494.323	0.00450757	-2.99913	472-11-7	5.143	5.147	5.14	5.142	5.123	5.178	3.974	4.326	3.68	3.734	4.112	3.997	5.355	5.36	5.394	5.324	5.368	5.318	4.838	4.889	5.023	5.055	5.018	5.041	3.856	3.635	3.524	4.044	3.742	3.872	5.08	5.003	5.214	5.183	5.059	5.041	5.066	5.068	5.107
pos_8572	Isophorone	Others	Others	C9H14O	13.4714	pos	156.138	0.00369833	-2.22809	78-59-1	4.277	4.511	4.374	4.284	4.349	4.372	5.085	4.822	4.98	4.862	4.815	4.847	4.362	4.289	4.131	4.162	4.174	4.088	4.271	4.171	4.067	4.213	4.226	4.327	4.603	4.817	4.945	4.842	4.691	4.589	4.232	4.182	4.346	4.301	4.252	4.216	4.296	4.295	4.323
pos_8582	Linoelaidic acid	Lipids	Fatty Acyls	C18H32O2	13.4534	pos	245.226	0.00195723	-2.43719	60-33-3;506-21-8	4.665	4.831	4.759	4.718	4.762	4.781	5.196	4.972	5.121	5.004	4.977	5.023	5.026	5.146	5.039	5.015	4.943	4.964	4.573	4.543	4.497	4.603	4.644	4.642	4.874	5.009	5.132	5.051	4.945	4.849	5.097	4.909	5.046	5.003	4.978	4.999	4.792	4.8	4.81
pos_8598	Linoleic acid	Lipids	Fatty Acyls	C18H32O2	13.431	pos	298.273	0.00167303	-3.14352	60-33-3;506-21-8	5.961	6.147	6.031	6	6.026	6.045	6.59	6.401	6.507	6.418	6.435	6.451	6.039	5.969	5.832	5.935	5.922	5.857	5.934	5.959	5.859	5.952	6.052	6.186	6.257	6.382	6.466	6.398	6.289	6.293	6.023	6.005	6.029	6.015	5.951	5.997	6.013	6.016	6.032
pos_8617	(E)-3-Hexadecenoic acid	Lipids	Fatty Acyls	C16H30O2	13.4114	pos	272.258	0.00188397	-3.42616	1686-10-8	5.199	5.182	5.178	5.235	5.284	5.253	4.571	4.467	4.635	4.549	4.487	4.517	5.1	5.05	5.052	4.921	4.997	4.988	5.097	5.05	5.051	5.057	4.96	5.115	4.526	4.707	4.666	4.656	4.573	4.633	4.957	4.997	5.098	4.937	4.971	4.942	4.999	5.007	5.018
pos_8631	Eicosapentaenoic acid	Lipids	Fatty Acyls	C20H30O2	13.3917	pos	335.257	0.0018106	-3.35973	10417-94-4	4.683	4.334	4.204	4.262	4.224	4.263	5.535	5.771	5.788	5.689	5.906	5.882	5.132	4.344	4.408	4.268	4.253	4.329	4.643	4.22	4.062	4.069	3.922	4.077	5.496	5.483	5.567	5.684	5.642	5.81	5.424	4.63	4.539	4.496	4.311	4.424	4.722	4.738	4.735
pos_8661	Erinacine C	Terpenoids	Diterpenoids	C25H38O6	13.3296	pos	399.249	0.00125919	-8.07739	156101-09-6	5.184	5.293	5.307	5.282	5.262	5.341	5.635	5.524	5.609	5.562	5.578	5.584	5.257	5.29	5.213	5.219	5.3	5.229	5.221	5.305	5.246	5.392	5.368	5.367	5.559	5.56	5.563	5.497	5.691	5.601	5.395	5.375	5.332	5.475	5.413	5.43	5.281	5.28	5.269
pos_8685	1-Hexadecanol	Lipids	Fatty Acyls	C16H34O	13.3081	pos	306.278	0.00216003	5.86868	36653-82-4	6.053	6.153	6.054	6.143	6.138	6.089	4.955	4.828	4.834	4.912	4.953	5.093	5.546	5.618	5.367	5.495	5.442	5.494	5.699	5.714	5.536	5.675	5.574	5.723	5.247	5.258	5.432	5.49	5.509	5.556	5.732	5.787	5.531	5.365	5.617	5.687	5.766	5.789	5.785
pos_8700	(6E)-8-hydroxygeraniol	Terpenoids	Monoterpenoids	C10H18O2	13.288	pos	358.294	0.00393748	-2.69238	-	3.133	3.125	3.127	3.183	4.109	3.416	4.389	3.18	3.358	3.636	2.685	3.103	3.11	2.71	3.033	2.956	3.07	3.033	3.567	2.915	2.813	3.197	3.699	2.914	4.63	4.208	3.999	5.327	4.079	3.625	2.926	2.883	3.038	3.043	2.979	3.239	3.87	3.859	3.889
pos_8702	Ricinoleic acid	Lipids	Fatty Acyls	C18H34O3	13.288	pos	316.284	0.00181461	-3.16088	141-22-0	5.231	4.842	4.943	5.074	4.812	5.33	5.113	4.757	5.022	4.951	4.779	4.815	4.217	4.164	4.074	4.002	4.145	4.011	4.792	5.73	5.698	4.704	6.009	6.143	4.802	4.703	4.783	4.956	4.924	4.682	4.295	4.325	4.237	4.132	4.176	4.195	5.214	5.199	5.216
pos_8721	Avocadene 2-acetate	Lipids	Fatty Acyls	C19H36O4	13.2657	pos	311.257	0.00362094	-2.75968	51352-69-3	4.246	4.404	4.435	4.179	4.623	4.529	4.692	4.472	4.524	4.387	4.343	4.413	3.781	3.846	3.815	3.735	3.88	3.703	3.997	4.121	4.027	4.244	4.226	4.365	4.909	4.812	4.896	5.182	4.741	4.661	4.017	3.936	3.989	3.986	3.938	3.852	4.281	4.295	4.313
pos_8724	9E-Heptadecenoic acid	Lipids	Fatty Acyls	C17H32O2	13.2657	pos	233.226	0.00221019	-2.46054	76261-97-7	4.127	4.447	4.317	4.28	4.313	4.272	4.745	4.548	4.465	4.381	4.466	4.596	4.155	4.096	4.038	4.081	4.166	3.938	4.282	4.141	3.99	4.128	3.978	4.302	4.508	4.66	4.645	4.466	4.497	4.4	4.149	4.152	4.16	4.272	4.283	4.126	4.22	4.231	4.238
pos_8725	Coniferyl alcohol	Others	Others Phenols	C10H12O3	13.2657	pos	163.075	0.00508677	-2.30758	32811-40-8;32811-40-8;458-35-5	3.499	3.543	3.542	3.585	3.57	3.576	3.812	3.825	3.869	3.782	3.861	3.81	4.068	3.922	3.907	3.83	3.721	3.576	3.431	3.378	3.315	3.446	3.497	3.44	3.728	3.734	3.723	3.561	3.771	3.569	4.468	4.311	4.198	3.965	4.025	4.007	3.759	3.76	3.793
pos_8745	(+)-trans-Carveol	Terpenoids	Monoterpenoids	C10H16O	13.2452	pos	135.117	0.00361556	-1.68871	18383-51-2	3.709	3.789	3.786	3.888	3.857	3.888	4.381	4.208	4.267	4.386	4.272	4.335	3.915	3.992	3.915	3.93	3.98	3.964	3.993	3.968	3.864	3.9	3.935	4.011	4.621	4.638	4.578	4.773	4.565	4.534	4.357	4.395	4.321	4.154	4.181	4.26	4.063	4.063	4.037
pos_8771	Cerebronic acid	Lipids	Fatty Acyls	C24H48O3	13.2026	pos	402.393	0.0036406	-2.64089	544-57-0	3.967	3.789	4.067	3.879	3.866	3.851	4.451	4.434	4.483	4.458	4.476	4.507	4.412	4.373	4.248	4.184	4.262	4.247	4.024	4.056	4.131	3.931	4.051	3.991	4.35	4.597	4.403	4.368	4.921	4.962	4.237	4.207	4.28	4.229	4.29	4.22	4.298	4.267	4.284
pos_8796	Germacrene D	Terpenoids	Sesquiterpenoids	C15H24	13.1814	pos	205.195	0.00373304	-2.55239	-	2.726	2.7	2.804	2.306	2.777	2.691	4.472	2.872	3.318	4.343	2.934	2.853	2.145	2.765	3.799	2.891	2.641	2.822	2.978	2.173	2.563	2.844	2.625	2.855	3.196	3.165	3.194	5.095	2.978	3.595	2.852	3.2	2.799	2.762	2.75	2.841	3.713	3.705	3.732
pos_8826	Capric acid	Lipids	Fatty Acyls	C10H20O2	13.1402	pos	386.325	0.00601662	-4.30658	334-48-5	4.068	4.048	3.872	4.048	3.998	4.117	3.972	3.955	3.908	3.829	3.679	4.027	4.419	4.345	4.275	4.403	4.496	4.234	3.992	4.076	4.041	4.127	4.208	4.086	4.12	3.731	3.729	4.549	3.807	3.691	4.789	5.051	4.707	4.538	4.717	4.857	4.29	4.324	4.341
pos_8838	4,5-Dihydrovomifoliol	Terpenoids	Sesquiterpenoids	C13H22O3	13.1402	pos	209.153	0.00398438	-2.08944	142173-08-8	4.18	4.212	4.192	4.295	4.396	4.41	4.849	4.968	4.668	4.884	4.886	4.852	4.104	4.204	4.061	4.087	4.033	4.117	4.309	4.238	4.205	4.28	4.386	4.232	4.863	4.849	4.892	4.73	4.867	4.914	4.618	4.678	4.625	4.343	4.416	4.57	4.432	4.454	4.468
pos_8849	3-Hydroxy-5Z-octenyl acetate	Lipids	Fatty Acyls	C10H18O3	13.1196	pos	373.257	0.00138454	-2.70515	-	4.426	4.432	4.307	4.561	4.296	4.499	2.945	3.248	3.303	3.497	3.604	3.183	5.198	5.315	5.095	5.219	5.219	5.193	4.445	4.698	4.692	4.75	4.495	4.464	2.858	2.805	3.175	2.767	3.329	3.454	5.271	5.189	5.228	5.176	5.189	5.131	4.775	4.777	4.787
pos_890	L-Histidine	Amino acids and derivatives	Other amino acids	C6H9N3O2	0.5701	pos	156.076	0.00319248	-2.09588	71-00-1	5.549	5.544	5.583	5.626	5.605	5.669	5.837	5.224	5.25	5.759	5.164	5.187	4.474	4.65	4.602	4.068	4.319	4.46	5.542	5.792	5.802	5.888	5.765	5.772	5.49	5.753	5.784	5.788	5.471	5.709	4.572	4.226	4.228	4.346	4.216	4.249	5.517	5.518	5.548
pos_8926	Beta-Ionone	Terpenoids	Sesquiterpenoids	C13H20O	13.0152	pos	193.158	0.00293673	-2.03381	79-77-6	4.474	4.469	4.475	4.539	4.425	4.466	4.953	5.018	4.918	4.948	5.047	4.993	4.476	4.485	4.405	4.429	4.421	4.423	4.305	4.403	4.34	4.386	4.349	4.484	4.875	4.845	4.853	4.769	4.877	4.891	4.559	4.564	4.522	4.48	4.458	4.448	4.529	4.522	4.548
pos_8946	Heteroxanthin	Terpenoids	Triterpenoids	C40H56O4	12.9731	pos	583.413	0.00287108	-2.81078	552-62-5;29488-00-4	3.36	3.007	2.128	3.038	3.19	3.256	5.895	6.13	5.777	5.984	6.164	6.133	4.09	2.945	1.908	2.796	2.635	2.169	3.414	3.019	3.457	3.258	2.792	2.893	5.52	5.615	5.776	5.699	5.913	6.083	4.352	3.724	3.501	3.279	3.588	3.495	5.196	5.197	5.222
pos_8952	Yucalexin P21	Terpenoids	Diterpenoids	C20H32O2	12.9731	pos	337.273	0.00129852	-3.42887	119626-54-9	5.321	5.379	5.313	5.434	5.384	5.513	5.335	5.408	5.105	5.199	5.336	5.163	5.712	5.695	5.764	5.659	5.637	5.659	5.179	5.342	5.274	5.287	5.239	5.335	5.21	5.192	5.257	5.116	5.41	5.245	5.8	5.775	5.707	5.698	5.683	5.701	5.407	5.408	5.42
pos_8998	22-Hydroxydocosanoic acid	Lipids	Fatty Acyls	C22H44O3	12.9094	pos	374.362	0.00558636	-3.35407	-	4.717	4.742	4.805	4.661	4.634	4.627	5.05	5.078	5.081	5.073	5.123	5.099	4.984	5.017	4.953	4.885	4.901	4.936	4.623	4.635	4.781	4.709	4.798	4.774	4.985	5.1	5.013	4.898	5.135	5.091	4.954	4.986	4.997	4.993	4.985	4.87	4.887	4.852	4.906
pos_9	Diketogulonic acid	Carbohydrates and derivatives	Other carbohydrates	C6H8O7	0.8756	pos	175.023	0.00261647	-1.97389	3445-22-5;3409-57-2	5.543	5.53	5.534	5.532	5.723	5.578	5.874	5.721	5.783	5.916	5.824	5.872	4.219	4.294	4.282	3.857	3.999	4.216	4.877	5.209	5.226	5.192	5.477	5.383	6.158	6.131	5.907	5.973	5.948	5.797	4.424	4.468	4.363	4.296	4.187	4.173	5.545	5.546	5.57
pos_9001	1-Nonanol	Lipids	Fatty Acyls	C9H20O	12.9094	pos	330.335	0.00184538	-4.01072	143-08-8	5.548	5.628	5.811	5.487	5.672	5.761	6.021	6.043	5.866	5.786	5.971	5.85	5.909	5.681	5.602	5.538	5.973	5.558	5.58	5.5	5.496	5.647	5.594	5.635	5.61	6.099	6.24	5.643	6.083	5.516	5.65	5.667	6.022	6.024	5.742	5.682	5.916	5.935	5.934
pos_9006	Valerenic acid	Terpenoids	Sesquiterpenoids	C15H22O2	12.9094	pos	235.169	0.00400566	-2.44642	3569-10-06	3.419	3.182	3.068	3.386	3.344	3.227	4.183	4.447	4.247	4.298	4.391	4.546	3.505	3.504	3.551	3.401	3.518	3.448	3.076	3.013	3.188	3.137	3.185	3.235	4.253	4.155	4.191	4.169	4.24	4.355	3.629	3.62	3.495	3.349	3.481	3.451	3.614	3.625	3.643
pos_9007	5,10-Pentadecadien-1-ol	Lipids	Fatty Acyls	C15H28O	12.9094	pos	207.21	0.0078585	-2.19543	-	2.539	2.493	2.371	2.834	2.568	2.637	4.121	3.138	2.994	3.507	3.115	3.301	2.738	2.516	3.597	2.783	2.709	2.599	3.272	2.657	2.428	2.183	2.623	2.581	3.102	3.126	3.132	4.517	3.077	3.362	2.905	2.974	2.164	2.075	2.764	2.933	3.208	3.209	3.253
pos_9048	Leukotriene B4	Lipids	Fatty Acyls	C20H32O4	12.8458	pos	369.262	0.00315124	-3.68197	71160-24-2;71652-82-9	3.293	3.065	3.493	3.412	3.383	3.661	4.927	5.147	5.062	4.919	4.752	4.918	4.061	4.241	4.161	4.098	3.945	4.177	3.367	3.366	3.193	3.407	3.399	3.569	5.482	5.082	5.211	5.187	5.25	4.904	4.551	4.598	4.533	4.132	4.213	4.41	4.354	4.355	4.378
pos_9050	N-Hexadecanoylpyrrolidine	Others	Pyrrolidines	C20H39NO	12.8458	pos	327.336	0.00205378	-3.09314	70974-48-0	6.146	6.293	6.152	6.325	6.102	6.236	4.611	4.088	4.107	4.266	3.835	3.854	4.387	5.821	5.121	4.804	5.108	5.484	6.204	5.541	5.477	5.702	5.717	5.534	6.194	5.085	4.747	5.533	5.25	4.942	5.561	5.61	5.532	6.152	5.216	6.017	5.756	5.778	5.774
pos_9062	Lucidenic acid M	Terpenoids	Triterpenoids	C27H42O6	12.824	pos	507.268	0.0099039	-2.44666	110241-33-3	5.094	4.955	5.002	4.928	4.993	4.842	5.198	3.86	4.297	3.811	4.018	4.335	3.897	5.66	5.588	5.531	5.596	5.524	5.038	4.916	5.04	5.119	5.054	5.085	5.232	4.124	3.798	3.835	4.051	3.927	4.214	5.424	5.474	5.41	5.36	5.411	3.441	3.434	3.496
pos_9088	Pinocarveol	Terpenoids	Monoterpenoids	C10H16O	12.802	pos	135.117	0.00416173	-1.53489	5947-36-4	3.768	3.818	3.817	3.975	3.936	3.878	4.335	4.269	4.167	4.335	4.266	4.267	4.025	4.008	4.11	4.011	3.995	4.032	3.883	3.992	3.952	4.004	3.926	4.094	4.601	4.617	4.555	4.615	4.558	4.595	4.248	4.368	4.263	4.039	4.023	4.252	4.024	4.025	3.996
pos_9096	Valproic acid	Lipids	Fatty Acyls	C8H16O2	12.7807	pos	311.221	0.00258044	4.8516	99-66-1;60113-83-9	4.473	4.409	4.463	4.633	4.506	4.577	5.618	5.436	5.513	5.568	5.371	5.473	4.506	4.6	4.528	4.546	4.512	4.557	4.228	4.087	4.013	4.236	4.019	4.023	5.803	5.799	5.653	5.655	5.592	5.473	5.022	5.154	4.947	4.459	4.743	4.978	4.983	4.984	5.006
pos_9133	Alpha-Linolenic acid	Lipids	Fatty Acyls	C18H30O2	12.7407	pos	311.257	0.00350915	-3.66193	463-40-1	4.606	4.744	4.744	4.702	5.484	4.939	4.267	4.974	4.382	3.898	3.949	4.095	3.642	3.751	3.709	3.655	3.744	3.74	5.003	4.361	3.639	4.054	4.349	4.17	4.115	4.124	4.085	5.266	4.296	3.93	3.601	3.554	3.687	3.599	3.671	3.66	4.582	4.614	4.601
pos_9160	Isoprenyl alcohol	Others	Alcohols and derivatives	C5H10O	12.6969	pos	104.107	0.00272074	2.0867	115-18-4	3.95	4.025	4.012	4.117	4.064	4.139	2.448	2.803	2.495	2.735	2.962	2.525	4.511	4.341	4.372	4.312	4.281	4.327	4.233	4.312	4.352	4.323	4.385	4.342	2.809	2.852	2.998	2.614	2.962	2.847	4.659	4.491	4.45	4.43	4.372	4.336	4.289	4.288	4.268
pos_9194	13-L-Hydroperoxylinoleic acid	Lipids	Fatty Acyls	C18H32O4	12.6326	pos	313.236	0.00152153	-3.5029	33964-75-9	3.782	3.549	3.843	4.297	4.298	4.18	5.034	4.576	4.46	4.717	4.323	4.409	3.596	3.651	3.494	3.463	3.158	3.225	4.344	3.766	3.45	3.782	4.265	3.903	4.874	4.897	4.617	5.328	4.805	4.585	4.393	4.358	4.134	3.16	3.948	4.301	4.259	4.261	4.271
pos_9199	3-O-trans-Feruloyleuscaphic acid	Terpenoids	Triterpenoids	C40H56O8	12.6111	pos	647.392	0.00319735	-2.63203	-	4.197	4.142	4.223	4.562	4.37	4.404	3.729	2.671	2.705	2.839	2.663	2.693	3.886	3.614	3.78	3.957	3.946	3.733	3.829	4.16	3.947	4.18	4.058	3.927	2.733	3.523	2.676	3.443	3.432	3.747	4.277	5.049	4.694	3.865	4.315	4.455	4.134	4.135	4.157
pos_9229	5alpha-Cholest-8-en-3beta-ol	Steroids and steroid derivatives	Cholestane steroids	C27H46O	12.5665	pos	409.342	0.00330351	-4.24571	566-97-2	4.33	4.343	4.282	4.374	4.437	4.272	3.991	3.976	4.017	3.899	3.461	3.774	3.39	3.575	3.567	3.627	3.601	3.754	4.158	4.236	4.332	4.312	4.205	4.291	4.117	3.779	3.931	3.484	3.542	3.478	3.809	3.753	3.484	3.531	3.478	3.482	4.062	4.054	4.08
pos_9256	Alpha-Dimorphecolic acid	Lipids	Fatty Acyls	C18H32O3	12.5447	pos	261.221	0.000730122	-2.20965	73543-67-6	4.821	4.946	4.915	5.017	4.94	4.912	5.463	5.539	5.356	5.49	5.435	5.427	5.032	5.161	5.117	5.117	5.063	5.122	4.791	4.928	4.851	4.901	4.823	4.976	5.659	5.545	5.586	5.539	5.534	5.463	5.322	5.455	5.381	5.177	5.273	5.321	5.091	5.092	5.098
pos_9269	(1S,2S,4R,8R)-p-Menthane-1,2,9-triol	Terpenoids	Monoterpenoids	C10H20O3	12.5231	pos	211.132	0.00354158	9.8656	378254-06-9	3.122	3.037	3.06	3.321	3.456	3.321	4.505	4.093	4	4.42	4.052	4.064	3.168	3.291	3.157	3.17	3.082	3.191	3.293	2.981	2.786	2.992	3.163	3.096	4.441	4.442	4.345	4.637	4.315	4.316	3.99	4.036	3.941	3.144	3.542	3.911	3.712	3.72	3.738
pos_9274	Schidigeragenin B	Terpenoids	Triterpenoids	C27H40O4	12.5008	pos	492.307	0.00325712	-3.09104	267003-21-4	4.248	4.312	3.833	4.246	4.104	3.958	3.148	3.555	3.663	3.619	3.577	3.397	4.903	4.828	4.974	4.883	4.884	4.833	3.985	4.274	4.302	4.443	4.238	4.252	3.431	3.466	3.364	3.116	3.164	3.492	5.04	5.189	5.122	4.977	4.913	4.898	4.58	4.581	4.607
pos_931	Dextran	Lipids	Fatty Acyls	C18H32O16	0.661	pos	522.201	0.00279299	-3.01734	9004-54-0	6.293	6.364	6.303	6.357	6.274	6.476	5.233	5.248	5.106	5.406	5.052	5.271	5.761	5.811	5.639	5.626	5.633	5.65	6.345	6.353	6.402	6.423	6.428	6.6	5.217	5.232	5.064	5.223	5.201	5.464	5.588	5.505	5.61	5.62	5.761	5.551	6.127	6.128	6.157
pos_9336	3alpha-Acetomethoxy-11alpha-oxo-12-ursen-24-oic acid	Terpenoids	Triterpenoids	C33H50O5	12.396	pos	544.404	0.00116924	8.41153	17019-95-3	5.324	5.328	5.33	5.369	5.32	5.361	5.549	5.575	5.633	5.596	5.571	5.601	5.442	5.498	5.447	5.395	5.456	5.419	5.287	5.365	5.355	5.406	5.382	5.411	5.573	5.621	5.589	5.493	5.625	5.566	5.456	5.475	5.418	5.434	5.411	5.439	5.381	5.382	5.393
pos_9358	3-Oxo-2-(2-entenyl)cyclopentaneoctanoic acid	Lipids	Fatty Acyls	C18H30O3	12.3522	pos	312.252	0.00252359	-3.34033	204135-86-4	4.277	4.45	4.433	4.3	4.494	4.431	5.195	4.826	4.676	4.979	4.7	4.8	4.394	4.379	4.194	4.336	4.406	4.032	4.257	4.053	3.944	4.143	4.164	4.37	5.017	5.111	4.994	5.132	4.975	4.869	4.434	4.433	4.583	4.384	4.475	4.403	4.503	4.501	4.521
pos_9363	Steviol	Terpenoids	Diterpenoids	C20H30O3	12.3522	pos	283.205	0.00410179	-2.54241	471-80-7	4.376	3.96	4.177	4.401	4.373	4.374	5.748	4.439	4.438	4.856	4.324	4.406	4.327	4.467	4.863	3.835	4.042	4.741	4.771	3.93	3.854	4.084	3.977	3.931	4.487	4.57	5.179	5.314	4.36	4.659	4.427	4.336	4.534	3.822	4.07	4.51	4.488	4.489	4.52
pos_9364	9-Hydroxydecanoic acid	Organic acids and derivatives	Organic acids and derivatives	C10H20O3	12.3522	pos	211.132	0.00550855	9.92467	1422-27-1	3.178	2.894	3.227	3.321	3.737	3.498	4.714	4.141	3.965	4.528	4.026	4.035	2.891	2.923	3.103	2.896	2.854	3.05	3.34	2.897	2.839	3.013	3.436	2.931	4.551	4.56	4.504	4.727	4.447	4.448	3.611	3.729	3.702	3.138	3.263	3.56	3.741	3.718	3.759
pos_9368	Norambreinolide	Others	Others	C16H26O2	12.3522	pos	215.179	0.00846664	-2.89652	564-20-5	2.236	2.373	2.133	2.349	2.792	2.372	4.788	2.918	2.881	3.694	2.499	2.48	2.807	2.082	3.368	2.483	2.481	3.486	3.372	2.165	2.264	2.648	2.104	2.401	3.14	3.238	4.194	4.119	2.801	3.253	2.542	2.515	3.087	2.27	2.44	3.439	3.226	3.262	3.28
pos_9397	Octanol	Lipids	Fatty Acyls	C8H18O	12.2878	pos	324.289	0.000664863	5.21715	111-87-5	4.431	4.469	4.526	4.109	4.426	4.543	3.084	2.441	2.558	2.472	2.932	2.974	2.732	2.699	2.456	2.713	2.866	2.225	4.706	4.351	4.416	4.33	4.535	4.589	3.184	3.329	2.975	4.502	3.224	3.521	2.893	3.294	3.109	3.145	3.053	3.112	4.099	4.101	4.105
pos_9416	Harmaline	Alkaloids and derivatives	Indole alkaloids	C13H14N2O	12.2251	pos	446.252	0.00283906	-6.56946	304-21-2	5.924	5.888	5.842	5.917	5.885	5.966	6.077	6.14	6.194	6.19	6.182	6.15	6.096	6.061	6.003	6.002	5.992	5.942	5.862	5.968	5.888	5.895	5.927	5.999	6.024	6.072	6.088	6.019	6.119	6.044	6.041	5.994	5.969	6.029	5.998	5.963	5.893	5.909	5.926
pos_9425	Ethylbenzene	Others	Others	C8H10	12.2251	pos	107.086	0.0031612	2.09924	100-41-4	4.398	4.241	4.241	4.291	4.281	4.408	4.518	4.564	4.544	4.581	4.58	4.53	4.524	4.457	4.417	4.409	4.376	4.419	4.259	4.342	4.333	4.406	4.369	4.403	4.523	4.528	4.624	4.593	4.636	4.574	4.651	4.554	4.517	4.506	4.544	4.514	4.308	4.335	4.327
pos_9438	Dehydrophytosphingosine	Others	Amines and derivatives	C18H37NO3	12.1812	pos	316.284	0.000442948	-3.11603	3687-54-5	5.68	5.693	5.707	5.786	5.837	5.834	5.027	4.891	4.953	4.948	4.822	4.923	5.201	5.219	5.145	5.186	5.171	5.136	6.247	5.549	5.425	5.537	5.774	5.544	5.219	5.123	5.149	6.476	5.141	5.058	5.37	5.323	5.275	5.088	5.244	5.241	5.518	5.519	5.515
pos_9472	(+)-cis-Carveol	Terpenoids	Monoterpenoids	C10H16O	12.0711	pos	305.246	0.00472455	-3.96389	7632-16-8	2.256	1.731	2.406	1.36	3.214	1.386	3.868	2.388	1.752	2.016	2.372	2.595	2.366	2.191	2.508	1.668	1.749	2.354	2.241	1.309	1.648	1.978	2.643	1.857	4.336	3.57	2.804	5.079	2.538	2.626	1.994	1.728	2.392	1.231	1.795	1.645	3.388	3.42	3.407
pos_9490	4-oxo-Retinoic acid	Vitamins	Vitamins	C20H26O3	12.0263	pos	297.184	0.00278847	-3.31171	38030-57-8	3.008	3.013	2.979	2.863	3.021	2.679	4.761	3.233	3.122	4.5	3.14	3.215	3.337	3.217	3.373	2.991	3.176	3.211	2.492	2.775	2.857	2.916	2.573	2.842	3.821	3.607	4.247	4.539	3.546	4.041	3.508	3.889	3.66	3.038	3.548	3.274	3.495	3.488	3.508
pos_9491	(all-Z)-8,11,14-Heptadecatrienal	Lipids	Fatty Acyls	C17H28O	12.0263	pos	271.205	0.00254311	6.6232	56797-44-5	4.588	4.543	4.402	4.132	4.904	4.815	4.19	2.113	2.146	3.377	2.105	2.134	3.767	4.168	4.162	2.838	3.647	3.874	4.583	4.09	3.733	4.325	4.369	3.823	3.126	3.714	3.502	3.956	3.165	3.606	3.323	3.686	4.125	3.013	3.368	3.762	4.23	4.238	4.251
pos_9514	4-Isopropyl-3-cyclohexene-1-carboxylic acid	Terpenoids	Monoterpenoids	C10H16O2	11.9828	pos	201.148	0.00332315	-3.0274	56424-87-4	1.575	2.338	2.649	2.643	3.554	2.717	4.069	2.811	2.928	3.07	2.435	2.195	2.535	2.576	2.291	2.448	2.515	2.178	2.929	2.042	2.474	2.289	3.099	1.947	4.309	3.636	3.03	5.168	2.729	2.835	1.58	1.59	1.796	2.356	1.964	1.771	3.585	3.595	3.608
pos_9523	3alpha-Hydroxyoreadone	Others	Others	C14H20O4	11.9383	pos	235.132	0.0105908	-2.97932	124869-06-3	2.803	3.081	3.33	3	3.058	2.936	3.19	3.147	3.321	2.892	3.147	3.246	2.969	2.846	3.401	3.585	2.986	2.839	2.399	3.985	3.378	3.601	2.657	2.774	3.095	2.953	3.063	2.947	3.003	3.014	2.65	2.526	3.641	2.85	2.566	2.603	3.161	3.163	3.22
pos_9528	(E,E)-Boviquinone 3	Terpenoids	Diterpenoids	C21H28O4	11.916	pos	362.232	0.000376314	-0.905922	34198-83-9	4.546	4.75	4.606	4.68	5.245	4.901	4.856	4.579	4.646	4.596	4.546	4.548	4.837	5.233	5.027	4.563	4.741	4.933	5.411	4.688	4.764	4.924	5.234	4.806	4.636	4.655	4.643	4.986	4.613	4.741	4.783	5.107	5.226	4.67	4.863	4.99	4.838	4.839	4.842
pos_9533	Coriandrone B	Others	Benzopyrans	C16H20O5	11.916	pos	257.116	0.00845639	-2.61246	139906-04-0	2.943	3.277	3.015	2.903	3.961	3.384	3.366	2.933	2.954	2.583	2.982	2.893	3.311	3.866	3.519	2.978	3.128	3.48	4.447	3.106	3.178	3.574	3.872	3.097	2.849	2.146	2.776	3.442	2.249	2.115	2.988	3.596	3.922	2.934	3.301	3.37	3.316	3.28	3.335
pos_9540	Dihydrocapsiate	Others	Others Phenols	C18H28O4	11.8935	pos	309.205	0.00483071	-3.68279	-	3.207	2.928	3.25	3.101	3.17	3.291	4.346	4.024	4.242	4.311	4.022	4.101	2.429	2.881	2.847	2.67	2.473	2.811	2.634	2.712	2.306	2.637	2.338	2.398	4.49	4.499	4.324	4.265	4.281	4.301	3.401	3.508	3.41	3.022	3.004	3.349	3.619	3.62	3.65
pos_9551	4-Coumaryl alcohol	Others	Alcohols and derivatives	C9H10O2	11.8493	pos	151.075	0.0038813	-2.04442	20649-40-5;3690-05-9	3.967	3.984	4.03	4.061	3.988	4.019	4.216	4.23	4.27	4.218	4.193	4.218	4.081	4.064	4.059	3.986	4.007	4.013	3.786	4.002	3.992	3.991	3.957	4.052	4.179	4.196	4.167	4.076	4.209	4.157	4.065	4.008	4.012	4.053	3.987	3.987	3.988	3.989	4.015
pos_9559	Hesperaline	Phenolic acids and derivatives	Benzoic acids and derivatives	C14H22NO4+	11.7825	pos	269.164	0.00358823	7.68275	15797-38-3	4.575	4.605	4.63	4.647	4.58	4.615	4.795	4.847	4.88	4.826	4.832	4.847	4.728	4.702	4.675	4.634	4.663	4.606	4.409	4.574	4.591	4.586	4.577	4.63	4.771	4.779	4.762	4.667	4.801	4.741	4.668	4.64	4.62	4.639	4.629	4.63	4.601	4.616	4.634
pos_9585	Androsterone	Steroids and steroid derivatives	Androstane steroids	C19H30O2	11.671	pos	255.21	0.00365229	-2.67877	53-41-8	4.255	4.258	4.06	3.811	4.695	4.481	4.423	2.844	2.542	3.26	2.657	2.421	4.067	4.08	4.122	3.513	3.799	3.879	4.348	3.455	3.374	3.606	4.291	3.292	2.862	3.659	3.378	3.784	2.645	2.968	3.626	3.739	3.966	3.502	3.474	3.894	3.968	3.958	3.986
pos_9586	(5Z,8Z)-1,5,8-Heptadecatriene	Others	Others	C17H30	11.671	pos	257.226	0.000974549	6.75394	145297-96-7	4.571	4.6	4.38	4.14	5.054	4.843	4.557	2.876	2.898	3.803	2.574	2.572	4.197	4.318	4.246	3.324	3.845	3.999	4.703	3.836	3.608	3.951	4.61	3.481	3.52	4.101	3.755	4.179	2.962	3.475	3.794	3.959	4.22	3.466	3.57	4.118	4.271	4.272	4.278
pos_9610	3,11,12-Trihydroxy-1(10)-spirovetiven-2-one	Terpenoids	Sesquiterpenoids	C15H24O4	11.605	pos	269.174	0.00204127	-3.01879	84321-96-0	2.051	0.3175	0.2558	0.2731	2.012	2.149	4.647	3.614	3.813	4.458	3.243	3.494	0.2371	2.195	2.404	2.571	2.135	2.187	0.2112	2.002	0.2309	0.8477	0.2445	1.967	4.975	4.738	4.756	4.834	4.714	4.302	3.088	3.322	3.238	2.35	2.696	3.15	3.785	3.787	3.799
pos_9615	3-O-Acetylepisamarcandin	Coumarins and derivatives	Coumarins and derivatives	C26H34O6	11.583	pos	460.268	0.0076165	-3.4342	61490-18-4	5.398	5.13	5.213	5.105	4.978	4.999	5.231	5.37	5.277	5.425	5.332	5.277	5.331	5.279	5.217	5.287	5.228	5.224	4.984	5.145	5.179	5.171	5.138	5.142	5.192	5.221	5.264	5.052	5.249	5.216	5.381	5.193	5.187	5.163	5.271	5.145	4.95	4.95	5.016
pos_9616	Austalide L	Flavonoids	Isoflavones	C25H32O6	11.583	pos	446.252	0.00175109	-3.06278	87833-52-1	4.745	4.521	4.613	4.507	4.414	4.482	4.819	4.879	4.791	4.966	4.829	4.787	4.852	4.846	4.803	4.797	4.81	4.741	4.561	4.677	4.734	4.785	4.678	4.701	4.79	4.84	4.888	4.673	4.864	4.823	4.956	4.77	4.749	4.751	4.894	4.72	4.469	4.47	4.483
pos_9624	6-Methoxymellein	Others	Benzopyrans	C11H12O4	11.583	pos	191.07	0.00496883	-2.30239	13410-15-6	3.347	3.187	3.322	3.535	3.227	3.291	4.482	3.689	4.052	4.354	3.785	3.966	2.815	3.185	2.941	3.023	2.854	3.019	2.85	3.066	3.247	3.299	3.16	3.348	4.261	4.23	4.096	4.057	4.26	4.265	3.617	3.596	3.617	3.516	3.379	3.292	3.622	3.623	3.654
pos_9627	19-Oxotestosterone	Steroids and steroid derivatives	Androstane steroids	C19H26O3	11.5605	pos	303.195	0.00303329	-2.39528	4075-13-2	3.599	3.332	3.458	3.571	3.277	3.505	5.632	2.299	2.208	3.709	2.167	2.243	4.681	4.712	4.74	4.41	4.525	4.502	3.295	3.276	3.364	3.357	3.362	3.337	2.615	3.219	3.775	4.126	2.753	3.311	4.879	5.18	4.9	4.331	4.962	4.753	4.324	4.333	4.35
pos_9635	5-Isothiocyanato-1-pentene	Others	Organosulfur compounds	C6H9NS	11.5385	pos	128.053	0.000885816	-0.725377	18060-79-2	4.423	4.448	4.481	4.551	4.528	4.599	4.776	4.712	4.771	4.738	4.697	4.735	4.678	4.68	4.659	4.594	4.617	4.593	4.4	4.485	4.517	4.505	4.546	4.534	4.7	4.686	4.703	4.67	4.698	4.661	4.606	4.591	4.565	4.606	4.59	4.589	4.478	4.479	4.472
pos_9636	Asperagenin	Terpenoids	Triterpenoids	C27H44O5	11.5163	pos	512.333	0.0027322	-2.62527	17305-15-6	4.02	3.98	3.833	4.003	3.94	3.978	1.153	1.455	1.905	2.022	1.924	1.585	4.518	4.472	4.462	4.476	4.467	4.404	3.736	4.012	3.963	3.97	3.984	3.938	1.644	1.801	1.903	1.577	1.628	1.437	4.527	4.63	4.608	4.371	4.566	4.43	4.079	4.093	4.101
pos_9667	Tetradecanol	Lipids	Fatty Acyls	C14H30O	11.4047	pos	256.263	0.00204635	-3.7079	112-72-1	4.789	4.868	4.878	4.922	4.707	4.685	5.071	5.096	5.135	5.104	5.08	5.128	5.042	4.978	5.004	4.977	4.924	4.923	4.777	4.866	4.872	4.929	4.922	4.943	5.104	5.106	5.11	4.928	5.071	5.07	4.946	4.962	4.925	4.929	4.975	4.868	4.768	4.782	4.787
pos_9672	Prostaglandin E1	Lipids	Fatty Acyls	C20H34O5	11.383	pos	319.226	0.0030702	-2.38521	745-65-3	4.786	3.896	3.774	4.091	4.428	4.102	4.566	2.795	2.433	3.47	2.392	2.421	4.979	5	5.04	4.133	4.72	4.899	4.668	3.786	3.512	3.761	4.37	3.463	3.477	4.559	3.407	4.575	3.953	4.239	4.709	4.711	4.975	4.176	4.423	4.557	4.409	4.418	4.435
pos_9680	12-oxo-PDA	Lipids	Fatty Acyls	C18H28O3	11.3604	pos	310.237	0.00333272	-2.16298	85551-10-6	4.032	4.413	4.282	4.204	4.25	4.221	4.858	4.484	4.31	4.319	4.346	4.479	4.116	4.083	3.917	3.967	4.143	3.78	4.289	3.987	3.884	4.056	3.768	4.174	4.269	4.648	4.632	4.341	4.373	4.194	3.936	3.985	4.172	4.259	4.155	3.977	4.135	4.145	4.162
pos_9682	1-Methylhistamine	Others	Amines and derivatives	C6H11N3	11.3604	pos	292.226	0.00210484	6.31244	501-75-7	4.427	4.684	4.605	4.62	4.538	4.55	4.956	4.665	4.611	4.705	4.714	4.751	4.284	4.248	4.135	4.203	4.257	4.134	4.449	4.373	4.205	4.378	4.107	4.5	4.642	4.833	4.794	4.818	4.626	4.63	4.265	4.226	4.364	4.42	4.285	4.147	4.502	4.514	4.52
pos_9696	Petroselinic acid	Lipids	Fatty Acyls	C18H34O2	11.2935	pos	324.289	0.00274533	-2.19188	593-39-5	4.336	3.991	3.967	3.418	3.931	4.183	2.91	2.816	2.389	2.725	3.031	2.329	2.581	2.719	2.666	2.479	2.715	2.47	3.309	3.718	3.217	3.284	3.498	3.33	2.934	3.021	2.999	3.051	2.962	2.894	2.726	3.038	2.948	2.438	2.959	2.773	3.663	3.665	3.681
pos_9704	5,6-dhet	Lipids	Fatty Acyls	C20H34O4	11.2492	pos	356.278	0.0110582	-4.55685	213382-49-1	2.414	2.082	2.444	2.376	2.665	2.826	4.724	4.416	4.333	4.527	4.287	4.317	2.074	2.543	2.834	2.466	1.953	2.451	1.962	2.053	2.011	2.079	2.042	2.101	4.675	4.703	4.458	4.449	4.525	4.387	4.195	4.334	4.083	3.268	3.447	4.002	3.86	3.861	3.935
pos_9705	Vitamin A2	Vitamins	Vitamins	C20H28O	11.2492	pos	285.221	0.00180227	-2.54788	79-80-1	4.514	3.206	3.714	4.003	4.899	4.268	5.26	3.388	3.422	4.013	3.381	3.41	4.091	4.235	4.871	3.29	3.667	4.448	5.714	4.169	3.147	4.418	4.496	3.583	4.109	3.996	4.665	5.358	3.965	4.3	4.793	3.797	4.538	3.423	3.497	4.306	4.533	4.534	4.548
pos_9708	D6-Ambrettolide	Others	Macrolides and derivatives	C16H28O2	11.2492	pos	217.195	0.00420086	-2.18719	7779-50-2	2.142	2.078	2.201	2.428	3.904	2.653	4.323	2.103	2.174	3.075	2.416	2.437	2.992	1.861	3.061	2.37	2.158	2.982	4.597	1.907	1.852	3.307	2.415	2.387	3.122	2.942	3.753	4.083	2.418	2.931	2.717	2.523	3.045	1.812	1.827	3.269	3.277	3.268	3.295
pos_9716	Prostaglandin D2	Lipids	Fatty Acyls	C20H32O5	11.2272	pos	335.22	0.00339819	-3.43312	41598-07-6	3.54	3.046	3.589	3.828	3.615	3.579	3.46	2.317	2.351	2.348	2.31	2.339	2.617	3.598	4.356	2.695	2.764	3.357	4.22	3.098	2.64	3.145	2.658	3.164	2.74	2.995	2.322	4.957	3.181	3.877	3.57	3.527	3.543	2.976	3.249	3.292	3.629	3.635	3.653
pos_9729	(E)-6-Hexadecenoic acid	Lipids	Fatty Acyls	C16H30O2	11.162	pos	272.258	0.00166137	-3.17693	28290-76-8	5.615	5.593	5.599	5.479	5.68	5.711	5.252	5.239	5.281	5.236	5.302	5.28	5.203	5.193	5.146	5.094	5.095	5.094	5.981	5.31	5.152	5.224	5.535	5.251	5.225	5.256	5.217	5.708	5.282	5.221	5.164	5.191	5.179	5.111	5.164	5.106	5.388	5.389	5.404
pos_9746	1,17-Diamino-4,9,13-triazaheptadecane	Others	Amines and derivatives	C14H35N5	11.097	pos	312.25	0.00191135	-8.53079	129225-31-6	4.898	4.941	4.833	4.664	5.117	5.075	4.388	4.085	4.129	4.067	4.051	4.213	3.844	3.876	3.84	3.864	3.888	3.897	5.684	4.387	3.925	4.171	4.866	4.169	4.029	4.133	4.09	4.955	3.999	3.957	3.9	3.951	3.955	3.937	3.956	3.866	4.556	4.548	4.566
pos_9755	Germacrenone	Terpenoids	Sesquiterpenoids	C15H26O2	11.0753	pos	256.226	0.00879581	-3.77911	99957-12-7	3.63	3.695	3.573	3.875	3.423	3.375	4.147	3.974	4.006	4.007	4.069	4.089	3.866	3.887	3.815	3.915	3.844	3.872	3.163	3.758	3.627	3.787	3.465	3.863	4.022	3.944	3.925	3.647	3.913	4.037	3.948	3.985	3.862	3.78	3.76	3.884	3.728	3.73	3.786
pos_9759	10,20-Dihydroxyeicosanoic acid	Lipids	Fatty Acyls	C20H40O4	11.0539	pos	362.325	0.00164519	-3.81855	120727-26-6	6.047	5.941	5.959	5.978	5.959	6.015	6.263	6.255	6.292	6.264	6.318	6.296	6.311	6.202	6.215	6.141	6.165	6.114	5.843	5.922	6.035	5.971	6.13	6.122	6.239	6.231	6.264	6.184	6.32	6.151	6.192	6.184	6.295	6.252	6.262	6.211	5.931	5.936	5.95
pos_9774	Melleolide B	Terpenoids	Sesquiterpenoids	C24H32O7	10.989	pos	415.21	0.00474586	-2.72387	101901-55-7	4.1	3.78	3.998	3.787	3.559	3.429	4.037	4.094	3.941	4.176	3.93	4.125	4.162	4.042	4.044	4.084	4.039	3.994	3.406	3.866	3.872	3.902	3.673	3.836	4.085	4.079	4.12	3.817	3.958	4.011	4.221	3.962	4.026	4.042	4.1	3.936	3.548	3.564	3.582
pos_9807	Isomenthone	Terpenoids	Monoterpenoids	C10H18O	10.859	pos	172.169	0.00151399	-3.01528	18309-28-9	5.02	5.064	5.054	5.126	5.08	4.975	5.376	5.21	5.299	5.28	5.317	5.38	5.157	5.175	5.086	5.196	5.13	5.104	5.05	5.126	4.993	5.106	5.003	5.201	5.355	5.298	5.269	5.274	5.173	5.353	5.283	5.285	5.147	5.1	5.03	5.089	5.105	5.106	5.119
pos_9811	Harmalol	Alkaloids and derivatives	Indole alkaloids	C12H12N2O	10.8166	pos	418.221	0.00156241	-6.79051	525-57-5	5.631	5.681	5.662	5.724	5.679	5.746	5.925	5.934	5.947	5.92	5.937	5.937	5.843	5.79	5.789	5.701	5.686	5.679	5.614	5.694	5.681	5.73	5.794	5.759	5.93	5.899	5.86	5.885	5.889	5.868	5.747	5.793	5.749	5.778	5.785	5.696	5.693	5.688	5.706
pos_9813	Clausarinol	Coumarins and derivatives	Coumarins and derivatives	C24H30O6	10.8166	pos	432.237	0.0032084	-3.30064	-	6.45	6.464	6.42	6.485	6.487	6.535	6.669	6.654	6.697	6.654	6.644	6.636	6.463	6.414	6.392	6.362	6.305	6.292	6.367	6.443	6.418	6.431	6.429	6.446	6.559	6.588	6.569	6.497	6.608	6.557	6.426	6.424	6.43	6.363	6.368	6.375	6.426	6.427	6.462
pos_9844	(E,E,E)-Geranylgeranyl alcohol	Terpenoids	Diterpenoids	C20H34O	10.7313	pos	308.294	0.00421451	-3.46324	-	5.041	5.517	5.514	5.484	5.508	5.402	5.591	4.017	3.55	3.527	3.934	3.563	3.735	4.887	4.815	4.873	4.865	4.777	5.195	5.02	4.878	4.713	5.07	4.835	5.129	4.062	4.139	4.056	4.256	3.635	3.741	4.819	4.658	4.808	4.612	4.749	3.715	3.746	3.732
pos_9908	Cyperotundone	Terpenoids	Sesquiterpenoids	C16H24	10.5326	pos	239.179	0.00238689	7.77969	3466-15-7	2.923	2.748	2.641	2.782	2.838	2.283	4.517	4.784	4.332	4.631	4.691	4.734	2.181	2.662	2.734	2.8	1.721	2.619	2.821	2.488	2.42	2.045	2.814	2.617	4.392	4.452	4.509	4.336	4.556	4.669	3.331	3.538	3.108	2.509	2.669	2.943	3.839	3.835	3.852
pos_991	Dimethylsulfide	Others	Organosulfur compounds	C2H6S	0.8756	pos	104.053	0.00175566	5.05269	75-18-3	5.478	5.512	5.452	5.561	5.492	5.52	5.374	5.426	5.342	5.456	5.394	5.396	3.78	3.718	3.83	3.702	3.659	3.702	5.38	5.587	5.589	5.659	5.522	5.608	5.704	5.68	5.666	5.518	5.557	5.663	3.817	3.559	3.623	3.418	3.766	3.585	5.388	5.4	5.406
pos_9915	Eremopetasinorol	Others	Alcohols and derivatives	C13H20O2	10.5326	pos	209.153	0.0047422	-1.67723	182127-77-1	3.57	3.602	3.594	3.701	3.629	3.644	4.297	4.485	4.227	4.361	4.423	4.451	3.792	3.667	3.659	3.608	3.594	3.614	3.539	3.582	3.522	3.546	3.615	3.58	4.208	4.229	4.271	4.15	4.29	4.385	3.785	3.909	3.706	3.649	3.691	3.685	3.823	3.824	3.855
pos_9931	4-Phenyl-3-buten-2-ol	Others	Alcohols and derivatives	C10H12O	10.4883	pos	131.085	0.00253672	-0.825805	17488-65-2	4.224	4.256	4.263	4.307	4.367	4.351	4.506	4.459	4.446	4.503	4.45	4.493	4.375	4.415	4.43	4.317	4.338	4.366	4.145	4.22	4.215	4.247	4.22	4.262	4.472	4.458	4.439	4.431	4.434	4.442	4.459	4.512	4.379	4.346	4.372	4.375	4.244	4.245	4.226
pos_9932	Chavicol	Others	Others Phenols	C9H10O	10.4883	pos	117.07	0.00394409	0.59733	501-92-8	4.228	4.236	4.267	4.328	4.257	4.298	4.484	4.499	4.479	4.504	4.442	4.481	4.339	4.368	4.382	4.265	4.299	4.307	4.144	4.247	4.239	4.324	4.24	4.297	4.476	4.49	4.468	4.452	4.475	4.468	4.441	4.47	4.389	4.332	4.339	4.368	4.242	4.276	4.26
pos_9933	(23S,24S)-17,23-Epoxy-24,29-dihydroxy-27-norlanost-8-ene-3,15-dione	Terpenoids	Triterpenoids	C29H44O5	10.4657	pos	536.333	0.00233347	-4.03569	-	4.107	4.046	3.941	4.111	4.019	4.04	3.762	3.884	3.838	3.782	3.721	3.799	4.611	4.768	4.708	4.66	4.631	4.669	3.906	4.082	4.169	4.255	4.199	4.091	3.709	3.718	3.69	3.719	3.652	3.568	4.705	4.924	4.757	4.744	4.616	4.55	4.246	4.262	4.264
pos_9962	(10Z,14E,16E)-10,14,16-Octadecatrien-12-ynoic acid	Lipids	Fatty Acyls	C18H26O2	10.3098	pos	307.226	0.000327935	-3.2209	-	3.188	3.341	3.213	3.242	3.688	3.655	4.852	4.764	4.587	4.732	4.631	4.631	2.799	2.886	3.14	2.748	2.696	3.138	3.359	3.032	3.084	3.249	3.251	3.163	4.789	4.679	4.794	4.694	4.688	4.872	3.155	3.334	3.306	3.002	3.155	2.877	4.081	4.082	4.083
pos_9970	4-Hydroxyretinoic acid	Vitamins	Vitamins	C20H28O3	10.2876	pos	299.2	0.0014804	-2.66548	66592-72-1	4.092	3.974	4.063	3.977	4.659	4.296	3.792	3.172	2.653	3.322	3.052	2.641	4.348	4.248	4.806	4.356	4.149	4.354	4.421	3.795	3.53	4.095	4.244	3.784	2.848	3.45	2.972	3.793	3.09	3.457	4.609	4.501	4.261	4.025	4.211	4.233	4.102	4.103	4.113
pos_9979	Ethyl (4Z)-4,7-octadienoate	Lipids	Fatty Acyls	C10H16O2	10.2431	pos	354.263	0.005701	-3.31031	69925-33-3	3.269	3.109	3.085	3.648	3.659	3.719	4.814	4.757	4.325	4.723	4.555	4.49	2.821	2.791	3.152	2.597	2.301	2.871	3.655	3.001	2.359	2.887	2.984	2.451	4.683	4.762	4.608	4.774	4.588	4.6	3.936	3.972	3.773	2.613	3.309	3.543	4.15	4.15	4.191
pos_999	5-Oxo-2(5H)-isoxazolepropanenitrile	Others	Azoles	C6H6N2O2	0.8942	pos	121.04	0.00177083	0.246646	51580-99-5	5.139	5.211	5.349	5.297	5.44	5.455	6.291	5.811	6.055	6.01	5.573	5.831	4.077	3.923	3.924	3.92	3.877	3.809	4.752	4.507	4.185	4.344	4.83	4.582	5.82	5.616	5.614	5.592	5.736	5.413	4.656	4.437	4.709	4.208	4.394	4.439	5.271	5.28	5.289
pos_2212	11-cis-Retinol	Vitamins	Vitamins	C20H30O	11.3384	pos	287.236	0.00523595	-2.58879	22737-96-8;68-26-8	3.845	3.181	3.668	3.877	3.9	3.677	3.127	2.992	3.167	3.034	3.005	3.144	4.853	3.947	4.475	2.948	3.571	4.193	4.089	3.251	3.201	2.679	3.513	3.028	3.188	3.711	3.111	3.321	3.083	2.767	3.02	3.287	2.802	2.342	2.793	2.988	3.636	3.637	3.67
pos_152	11b-Hydroxyandrost-4-ene-3,17-dione	Steroids and steroid derivatives	Androstane steroids	C19H26O3	10.1111	pos	303.195	0.000767685	-2.6838	382-44-5	4.192	3.793	3.87	4.27	4.174	4.201	4.718	3.347	3.288	3.645	3.365	3.478	4.877	4.779	5.349	3.993	4.812	4.527	4.101	4.177	3.792	4.211	3.863	3.879	3.547	3.501	3.826	4.532	3.681	3.823	4.793	4.666	5.597	4.245	4.48	4.781	4.381	4.382	4.375
pos_656	19-Hydroxytestosterone	Steroids and steroid derivatives	Androstane steroids	C19H28O3	10.6434	pos	287.2	0.00189683	-2.46468	2126-37-6	3.397	2.388	2.854	3.019	3.651	3.206	4.256	2.257	2.29	2.744	2.476	2.279	4.275	4.034	5.025	3.276	4.13	4.972	3.897	2.857	2.71	2.726	3.032	2.095	2.31	2.37	3.111	3.868	2.404	2.643	4.161	3.725	4.356	3.353	3.473	3.614	3.855	3.856	3.868
pos_727	2-Hydroxycinnamic acid	Phenolic acids and derivatives	Cinnamic acids and derivatives	C9H8O3	0.9907	pos	182.081	0.00217511	-2.23247	495-79-4;614-60-8	6.919	7.001	6.903	6.988	7.008	6.936	6.555	6.417	6.213	6.558	6.347	6.335	5.314	5.397	5.331	5.242	5.28	5.327	6.906	7.054	7.028	7.148	6.886	7.018	6.606	6.583	6.689	6.743	6.507	6.689	5.454	5.367	5.299	5.242	5.255	5.248	6.777	6.778	6.803
pos_7581	4,4-dimethyl-5alpha-cholest-7-en-3beta-ol	Steroids and steroid derivatives	Cholestane steroids	C29H50O	14.7746	pos	397.382	0.00301408	-3.09691	6384-28-7;7448-02-4	4.629	4.585	4.423	4.791	4.795	4.829	4.862	4.839	4.881	4.852	4.617	4.559	4.528	5.037	4.99	4.729	4.89	4.848	4.9	5.105	4.945	5.115	5.178	5.228	5.023	4.948	4.919	4.833	4.831	4.67	4.771	5.136	5.07	4.894	4.918	4.884	4.541	4.568	4.549
pos_7409	4-Hydroxy-3-polyprenylbenzoate	Terpenoids	Monoterpenoids	C17H22O3	15.0897	pos	275.163	0.00359221	-3.26657	-	4.985	4.865	5.09	4.925	4.616	4.654	3.305	2.844	2.833	3.119	2.461	2.598	3.869	3.858	3.833	3.738	3.805	3.75	3.814	3.969	3.842	3.8	4.028	4.025	2.876	3.008	3.023	2.871	2.944	3.377	3.829	3.846	3.82	3.766	3.764	3.744	4.434	4.435	4.462
pos_3078	Allysine	Amino acids and derivatives	Alpha-amino acids	C6H11NO3	0.6075	pos	187.107	0.00413537	-3.43105	6665-12-9;1962-83-0	5.529	5.528	5.577	5.573	5.549	5.511	5.437	5.552	5.506	5.438	5.39	5.444	5.531	5.526	5.461	5.569	5.464	5.474	5.321	5.476	5.399	5.594	5.361	5.588	5.512	5.479	5.442	5.4	5.44	5.503	5.646	5.557	5.569	5.572	5.632	5.519	5.427	5.429	5.467
pos_5648	Benzoic Acid	Phenolic acids and derivatives	Benzoic acids and derivatives	C7H6O2	9.0231	pos	105.034	0.0100958	1.06238	100-52-7;65-85-0;99-10-5;55-21-0;303-07-1	2.013	1.333	2.111	2.231	2.253	1.538	2.518	1.924	2.063	2.139	1.93	2.403	2.371	2.376	3.306	1.611	2.343	2.741	2.18	2.261	2.377	2.416	2.35	2.476	2.361	4.085	2.695	3.354	2.499	2.453	2.834	2.467	2.49	2.338	2.393	2.578	2.65	2.702	2.662
pos_10500	Beta-Zearalenol	Others	Macrolides and derivatives	C18H24O5	7.2248	pos	321.168	0.00173724	-3.79633	36455-72-8;71030-11-0	2.468	2.103	2.091	2.587	2.665	2.203	3.55	3.728	3.264	3.647	3.4	3.438	3.907	3.856	4.149	3.673	3.833	3.811	2.864	2.605	2.503	2.461	2.623	2.1	3.511	3.344	3.378	3.436	3.336	3.68	4.069	4.272	4.186	3.338	3.779	3.981	3.527	3.528	3.538
pos_8777	Carveol	Terpenoids	Monoterpenoids	C10H16O	13.2026	pos	327.231	0.00373598	4.58841	18383-51-2;99-48-9;2102-58-1	2.697	2.525	2.888	2.269	3.042	2.803	4.851	5.014	4.745	5.003	4.993	4.941	2.398	3.001	2.835	2.917	2.678	2.1	2.134	2.217	2.45	2.68	3.002	2.672	4.853	4.778	4.791	4.465	4.878	4.949	3.366	3.151	3.056	2.481	3.13	2.77	4.128	4.157	4.152
pos_7715	Cis-Neoxanthin	Terpenoids	Tetraterpenoids	C40H56O4	14.5545	pos	601.423	0.00423498	-3.70375	14660-91-4	4.159	3.94	4.025	4.462	4.192	4.22	6.009	6.233	5.893	6.04	6.217	6.226	4.088	4.382	4.013	3.468	3.115	3.403	4.69	4.442	4.034	4.351	4.614	4.208	5.712	5.758	5.899	5.688	6.012	6.113	4.57	4.461	4.058	3.156	3.834	3.732	5.302	5.303	5.341
pos_8342	D-Glucuronic acid	Carbohydrates and derivatives	Other carbohydrates	C6H10O7	13.7312	pos	217.034	0.00149206	9.57541	6556-12-3;32449-92-6;70021-34-0	4.646	4.655	4.75	4.713	4.733	4.778	5.011	4.951	4.976	4.984	4.942	4.989	4.708	4.658	4.689	4.612	4.672	4.616	4.67	4.752	4.705	4.763	4.783	4.775	4.955	4.959	4.983	4.925	5.077	4.973	4.852	4.838	4.75	4.933	4.88	4.932	4.773	4.772	4.76
pos_7500	Dehydrovomifoliol	Terpenoids	Sesquiterpenoids	C13H18O3	14.9542	pos	205.122	0.00413426	-2.0514	15764-81-5	5.021	4.899	5.094	5.029	4.939	4.916	4.02	3.216	3.175	3.875	3.188	3.08	4.234	4.236	4.291	4.308	4.339	4.211	4.56	4.487	4.239	4.37	4.334	4.485	3.761	3.869	3.701	3.647	3.824	4.09	4.458	4.449	4.392	4.297	4.448	4.294	4.772	4.794	4.812
pos_3951	Deoxyadenosine	Nucleotides and derivatives	Nucleotides and derivatives	C10H13N5O3	0.9718	pos	252.108	0.00244106	-3.2854	58-61-7;958-09-8	5.241	5.275	5.314	5.339	5.102	5.304	5.785	5.632	5.621	5.645	5.741	5.741	3.503	3.522	3.73	3.714	3.339	3.335	4.7	5.225	4.981	5.199	4.826	5.376	5.485	5.27	5.254	5.022	5.245	5.429	3.905	3.71	3.524	3.27	3.67	3.672	5.196	5.204	5.221
pos_10948	Dodecanoic acid	Lipids	Fatty Acyls	C12H24O2	5.2701	pos	218.211	0.00227707	-2.52075	143-07-7;1908-11-8	5.026	4.939	4.988	5.043	4.97	4.899	5.16	5.12	5.2	5.222	5.179	5.331	4.96	5.094	5.001	4.934	4.951	4.938	4.744	5.081	4.837	4.856	5.033	5.007	5.146	5.099	5.021	4.93	4.957	5.046	5.073	5.114	4.974	4.93	5.003	4.883	5.044	5.045	5.064
pos_2752	Etiocholanolone glucuronide	Steroids and steroid derivatives	Other steroids	C25H38O8	3.8057	pos	508.295	0.00206879	9.7792	3602-09-3;1852-43-3	4.515	4.515	4.581	4.556	4.545	4.529	4.789	4.843	4.871	4.86	4.833	4.849	4.691	4.712	4.685	4.622	4.626	4.631	4.453	4.531	4.575	4.566	4.622	4.585	4.76	4.733	4.737	4.68	4.771	4.711	4.662	4.683	4.665	4.639	4.619	4.602	4.568	4.575	4.587
pos_7955	Farnesol	Terpenoids	Sesquiterpenoids	C15H26O	14.1789	pos	240.231	0.00498031	-4.12456	4602-84-0	4.363	4.462	4.419	4.549	4.465	4.504	4.7	4.662	4.724	4.654	4.682	4.735	4.637	4.6	4.513	4.561	4.465	4.5	4.307	4.445	4.357	4.583	4.497	4.641	4.676	4.715	4.658	4.635	4.678	4.665	4.682	4.692	4.566	4.442	4.503	4.489	4.411	4.438	4.455
pos_4918	Geranyl Phosphate	Others	Others	C5H11O4P.[C5H8]n	4.4671	pos	199.086	0.00846931	-9.03564	-	3.555	3.711	3.678	3.715	3.631	3.709	4.361	4.6	4.147	4.25	4.684	4.664	1.882	1.748	1.738	1.659	2.302	1.665	3.182	3.495	3.426	3.532	3.868	3.473	4.174	3.972	4.322	4.608	4.147	4.181	1.798	1.91	1.787	1.699	1.746	1.711	3.846	3.847	3.903
pos_14	Gibberellin A15	Terpenoids	Diterpenoids	C20H26O4	10.3544	pos	331.189	0.00137366	-3.45686	-	4.375	4.606	4.353	4.332	4.991	4.814	6.491	4.661	4.312	5.195	4.52	4.509	4.729	4.888	5.07	4.172	4.653	4.975	5.442	4.153	4.218	4.678	4.57	4.285	4.517	4.615	4.618	4.926	4.501	4.61	4.766	4.964	4.999	4.239	4.444	4.852	4.898	4.899	4.91
pos_10008	Gibberellin A37	Terpenoids	Diterpenoids	C20H26O5	10.1332	pos	347.184	0.00452408	-3.67456	38231-54-8	2.665	0.3882	2.614	2.24	2.174	2.466	5.383	3.444	3.037	3.889	3.392	3.134	2.996	3.379	3.091	2.117	2.722	2.828	0.3203	2.139	0.3468	2.316	0.3648	0.3996	3.651	3.523	4.067	4.3	3.499	3.693	3.571	3.839	3.306	0.3252	3.076	3.309	3.821	3.806	3.84
pos_4519	Glucosamine	Carbohydrates and derivatives	Monosaccharides	C6H13NO5	3.3003	pos	162.076	0.00414252	-2.11278	14257-69-3;3416-24-8	4.341	4.447	4.227	4.548	4.497	4.528	3.764	3.544	3.507	3.369	3.24	3.291	3.073	3.007	2.95	2.826	2.879	2.814	4.138	4.521	4.465	4.543	4.018	4.401	3.711	3.622	3.512	3.417	3.496	3.505	3.328	3.201	3.106	2.913	2.978	2.959	4.061	4.063	4.091
pos_12582	Herniarin	Coumarins and derivatives	Coumarins and derivatives	C10H8O3	2.7369	pos	177.054	0.00282151	-2.66254	531-59-9	3.32	3.217	3.055	3.269	3.249	3.407	2.939	2.29	2.632	3.3	2.282	2.338	3.297	3.431	3.911	2.966	3.206	3.521	3.071	3.494	3.499	3.163	3.646	3.537	3.005	2.68	3.052	2.473	2.752	2.872	4.408	4.138	4.649	4.32	4.358	4.155	3.748	3.766	3.766
pos_10220	Hexadecanedioic acid	Lipids	Fatty Acyls	C16H30O4	8.8012	pos	309.205	0.0017043	4.53011	505-54-4;42150-38-9	3.431	3.08	3.386	3.505	3.588	3.567	5.425	5.248	5.244	5.317	5.192	5.22	3.715	3.786	3.804	3.807	3.609	3.735	3.282	2.925	2.696	3.239	2.986	2.853	5.324	5.359	5.233	5.328	5.22	5.28	4.879	5.084	4.665	4.058	4.364	4.689	4.668	4.67	4.683
pos_4356	Indole-3-Carboxaldehyde	Indoles and derivatives	Indoles and derivatives	C9H7NO	2.7783	pos	146.06	0.00397012	-2.3686	87-51-4;58-63-9;487-89-8	5.352	5.399	5.324	5.416	5.296	5.357	5.519	4.666	4.97	5.553	4.982	4.859	4.444	4.857	4.923	3.863	4.164	4.726	5.19	5.43	5.397	5.482	5.227	5.421	5.305	5.514	5.6	5.645	5.393	5.461	4.652	4.317	4.485	4.579	4.246	4.416	5.231	5.255	5.273
pos_13416	Isonicotinic Acid	Others	Pyridines and derivatives	C6H5NO2	0.8576	pos	124.039	0.000274859	-0.0911258	2015-20-5;55-22-1	5.071	5.096	5.115	5.125	5.204	5.268	5.692	5.628	5.581	5.698	5.616	5.659	4.935	4.984	5.001	4.979	4.908	4.893	5.085	5.136	5.125	5.11	5.186	5.156	5.68	5.716	5.674	5.694	5.679	5.727	5.29	5.195	5.101	5.04	5.006	5.088	5.242	5.243	5.245
pos_12032	Lawsone	Quinones	Naphthoquinones	C10H6O3	3.5859	pos	207.065	0.00346161	-2.63736	481-39-0;83-72-7	4.047	4.065	4.039	4.122	4.023	4.258	3.227	2.802	3.165	2.911	2.274	2.716	4.317	4.286	4.074	4.003	4.04	4.246	3.765	3.958	4.19	4.147	4.144	4.285	3.204	3.238	3.124	3.087	3.218	3.322	4.544	4.371	4.542	4.467	4.613	4.331	4.054	4.055	4.079
pos_7832	Neoxanthin	-	-	C40H56O4	14.3764	pos	601.422	0.0120194	-5.29312	14660-91-4;30743-41-0	4.282	3.93	3.791	4.521	4.326	4.526	5.853	6.046	5.736	5.894	6.072	6.051	4	4.531	3.936	2.331	1.919	3.502	4.878	4.457	4.221	4.799	4.685	4.289	5.582	5.612	5.692	5.481	5.813	5.933	4.352	4.524	4.11	1.936	3.176	3.435	4.892	4.884	4.99
pos_10796	Norlaudanosoline	Others	Isoquinolines and derivatives	C16H17NO4	5.6695	pos	351.133	0.00413692	5.51171	57073-15-1;4747-99-3	2.118	2.134	2.227	3.176	3.123	2.631	4.283	4.071	3.571	4.189	3.834	3.856	2.077	2.56	3.198	1.983	2.086	2.478	3.679	2.252	2.063	3.127	2.183	2.154	4.797	4.201	4.546	4.657	4.332	4.334	3.595	2.687	3.412	2.023	2.037	2.747	3.723	3.711	3.742
pos_9849	P-Aminobenzoic acid	Phenolic acids and derivatives	Benzoic acids and derivatives	C7H7NO2	10.7313	pos	120.044	0.00967949	0.0382372	150-13-0;94-09-7	1.384	1.446	1.47	1.78	1.442	1.908	4.344	1.576	2.109	1.606	1.568	1.666	1.537	1.85	2.674	1.432	2.237	2.121	1.612	1.845	1.33	1.532	1.999	1.418	2.418	2.3	2.789	2.911	3.15	3.441	2.551	2.634	2.781	2.271	2.017	2.107	2.555	2.507	2.524
pos_6380	Panaxynol	Lipids	Fatty Acyls	C17H24O	13.0574	pos	267.171	0.00252449	-2.73228	81203-57-8;21852-80-2	5.121	5.153	5.156	5.161	5.147	5.158	5.4	5.442	5.463	5.453	5.428	5.413	5.179	5.171	5.12	5.08	5.115	5.073	5.004	5.101	5.1	5.169	5.161	5.19	5.38	5.39	5.38	5.324	5.383	5.353	5.132	5.098	5.085	5.115	5.089	5.091	5.128	5.136	5.153
pos_4168	Phenyl acetate	Others	Others	C8H8O2	2.1777	pos	154.086	0.00336444	-2.25555	122-79-2	3.633	3.655	3.76	3.787	3.84	3.831	4.009	4.035	4.097	3.97	3.928	4.062	3.958	3.928	3.789	3.982	3.951	3.99	3.478	3.561	3.647	3.748	3.735	3.743	4.059	3.949	3.966	3.907	4.01	4.003	4.298	4.33	4.296	4.224	4.32	4.25	3.804	3.811	3.829
pos_8652	Prenol	Others	Alcohols and derivatives	C5H10O	13.3494	pos	104.107	0.00173865	1.4659	556-82-1	4.21	4.21	4.165	4.293	4.239	4.283	3.316	3.52	3.191	3.234	3.363	3.262	4.455	4.528	4.541	4.507	4.481	4.498	4.259	4.41	4.454	4.395	4.402	4.492	3.659	3.518	3.465	3.382	3.43	3.505	4.601	4.626	4.625	4.576	4.562	4.587	4.417	4.425	4.41
pos_5316	Prostaglandin J2	Lipids	Fatty Acyls	C20H30O4	5.982	pos	335.221	0.00185376	-3.08119	60203-57-8;87893-54-7	3.256	2.928	3.397	3.325	3.509	3.236	3.629	2.537	2.418	3.578	2.224	2.253	4.068	4.475	4.803	3.501	3.898	4.817	3.458	2.641	2.884	2.834	3.234	2.069	2.892	3.384	3.155	3.147	2.964	2.843	4.286	4.133	4.413	3.725	3.794	3.902	3.847	3.848	3.86
pos_11693	Salicylic Acid	Phenolic acids and derivatives	Benzoic acids and derivatives	C7H6O3	4.0674	pos	121.028	0.00152957	0.480894	69-72-7;487-54-7	3.69	3.647	3.732	3.735	3.664	3.781	3.619	3.554	3.579	3.607	3.363	3.448	3.597	3.643	3.636	3.574	3.568	3.576	3.569	3.502	3.507	3.538	3.609	3.547	4.08	3.956	3.99	3.88	3.954	3.852	3.921	3.87	3.827	3.752	3.764	3.781	3.64	3.641	3.631
pos_1288	Styrene	Others	Others	C8H8	2.4959	pos	105.07	0.00617848	2.76615	100-42-5	5.263	3.329	3.433	3.451	3.75	3.707	4.228	3.702	4.628	4.439	3.893	3.859	3.281	3.49	3.53	3.199	3.254	3.399	3.534	4.021	3.612	3.778	3.661	3.723	3.982	4.484	4.614	4.601	4.272	4.329	3.909	3.527	3.639	3.381	3.393	3.541	4.451	4.454	4.405
pos_11109	Tropine	Alkaloids and derivatives	Tropane alkaloids	C8H15NO	4.8906	pos	283.237	0.00248342	-2.68017	120-29-6	4.475	4.478	4.516	4.544	4.479	4.512	4.685	4.777	4.766	4.717	4.723	4.745	4.642	4.629	4.601	4.549	4.559	4.536	4.384	4.497	4.469	4.498	4.538	4.553	4.642	4.677	4.635	4.585	4.672	4.612	4.586	4.6	4.563	4.538	4.516	4.54	4.487	4.486	4.506
pos_8812	Vitamin A	Vitamins	Vitamins	C20H30O	13.1603	pos	309.22	0.00370159	4.18546	68-26-8;11103-57-4;22737-96-8;68-26-8	3.198	3.148	3.288	3.285	3.023	3.312	4.769	4.816	4.616	4.894	4.863	4.864	3.221	3.067	3.238	3.089	3.202	3.034	3.057	3.134	3.329	3.257	3.177	3.334	4.728	4.664	4.681	4.277	4.84	4.86	3.486	2.994	3.029	3.055	2.878	3.109	3.965	3.955	3.984
neg_10	Traumatic acid	Lipids	Fatty Acyls	C12H20O4	8.0127	neg	227.128	0.000699014	-3.26797	6402-36-4	3.604	3.618	3.647	3.696	3.535	3.696	4.824	5.204	4.838	4.753	5.085	4.893	3.131	2.964	2.967	3.02	3.018	2.986	3.567	3.638	3.729	3.667	3.285	3.643	4.837	4.803	4.902	4.574	4.961	4.942	3.49	3.33	3.193	3.118	3.158	3.351	4.354	4.357	4.36
neg_100	Guanosine	Nucleotides and derivatives	Nucleotides and derivatives	C10H13N5O5	1.0168	neg	282.084	0.000623322	-1.77173	118-00-3	5.985	5.921	5.951	5.993	5.485	5.885	5.838	5.623	5.389	5.966	5.965	5.632	4.21	4.299	4.2	4.063	4.325	4.203	5.648	6.162	6.076	6.089	5.698	6.037	5.632	5.619	5.744	5.504	5.757	5.778	4.288	3.943	4.057	4.094	4.245	4.008	5.79	5.796	5.789
neg_1001	Trans-p-Feruloyl-beta-D-glucopyranoside	Phenolic acids and derivatives	Cinnamic acids and derivatives	C16H20O9	3.6345	neg	355.103	0.00125053	-1.15351	537-98-4	4.738	4.835	4.833	4.912	4.676	4.91	4.119	2.194	3.261	3.593	3.075	2.906	1.891	1.907	2.391	1.859	1.879	2.197	4.198	4.39	4.483	4.699	4.228	4.785	3.752	3.464	3.705	3.559	3.802	3.812	2.697	2.526	2.681	2.492	1.914	2.525	4.455	4.464	4.466
neg_10018	25-Acetylvulgaroside	Terpenoids	Sesterterpenoids	C27H42O7	13.648	neg	459.275	0.00641349	-1.38749	172616-88-5	3.238	3.144	3.11	3.279	3.079	3.174	2.102	2.043	2.127	2.094	2.054	2.08	4.836	4.657	4.68	4.752	4.715	4.798	3.101	3.356	3.217	3.019	3.122	2.879	2.155	2.077	2.083	3.135	2.243	2.069	4.068	4.135	4.312	4.582	4.669	4.242	3.961	3.966	3.92
neg_10045	Pregnanediol	Steroids and steroid derivatives	Pregnane steroids	C21H36O2	13.6263	neg	365.269	0.000946481	-2.16179	80-92-2	3.941	3.691	3.672	3.763	3.687	3.59	5.397	5.496	5.263	5.315	5.535	5.511	4.286	3.933	3.856	3.71	3.681	3.455	3.839	3.663	3.513	3.591	3.568	3.606	5.065	5.21	5.384	5.233	5.462	5.443	4.482	4.08	3.83	3.685	3.655	3.685	4.808	4.813	4.817
neg_10061	3beta-Hydroxycinnamolide	Others	Others	C15H22O3	13.6042	neg	249.149	0.00109487	-2.35034	-	3.675	3.664	3.689	3.708	3.597	3.63	3.869	3.814	3.957	3.865	3.875	3.866	3.831	3.843	3.728	3.709	3.751	3.745	3.64	3.679	3.703	3.696	3.739	3.711	3.798	3.781	3.8	3.831	3.877	3.798	3.752	3.722	3.739	3.72	3.75	3.714	3.828	3.833	3.825
neg_10079	15-hete	Lipids	Fatty Acyls	C20H32O3	13.5822	neg	365.233	0.00316085	-1.41951	54845-95-3	0.7786	1.177	0.8707	0.8555	0.7496	0.3483	2.926	3.022	4.094	2.868	3.173	3.511	1.975	0.03065	0.03109	2.168	0.02895	2.254	1.227	2.101	0.03607	1.36	1.236	1.343	3.994	4.034	3.846	4.171	3.977	3.208	2.826	2.681	2.595	2.662	2.3	2.375	3.099	3.104	3.085
neg_1011	5''-(4-Hydroxy-(E)-cinnamoyl) alpha-L-arabinofuranosyl-(1->3)-beta-D-xylopyranosyl-(1->4)-D-xylopyranoside	Carbohydrates and derivatives	Oligosaccharides	C24H32O15	3.6569	neg	559.166	0.00145375	-1.50344	102254-69-3	4.342	4.347	4.585	4.498	4.418	4.498	4.8	2.999	3.691	4.767	3.783	3.849	3.749	3.866	4.011	3.906	3.501	3.864	4.249	4.131	3.968	4.022	4.34	4.007	4.501	4.421	4.457	4.942	4.336	4.651	4.558	4.22	4.327	4.151	4.076	4.279	4.316	4.305	4.306
neg_10152	(9Z,12Z,14E)-16-Hydroxy-9,12,14-octadecatrienoic acid	Lipids	Fatty Acyls	C18H30O3	13.4937	neg	293.212	0.00202911	-1.31604	81325-65-7	4.085	3.989	4.006	4.266	4.181	4.058	5.808	6.013	6.124	5.826	6.166	6.283	4.605	4.564	3.988	4.086	4.046	4.291	4.138	4.119	4.06	4.096	3.907	4.296	5.881	5.529	5.792	5.324	5.674	5.885	4.461	5.218	5.169	4.071	4.703	4.282	5.345	5.35	5.366
neg_10163	Goshonoside F1	Terpenoids	Other terpenoids	C26H44O8	13.4715	neg	529.302	0.00214107	0.203937	90851-24-4	4.73	4.74	4.712	4.845	4.66	4.788	4.623	5.041	4.804	4.759	4.871	4.754	5.602	5.636	5.584	5.6	5.636	5.596	4.733	4.804	4.81	4.745	4.726	4.706	4.352	4.635	4.584	4.549	4.675	4.649	5.44	5.337	5.308	5.358	5.243	5.279	5.051	5.057	5.072
neg_10166	11,12-DiHETrE	Lipids	Fatty Acyls	C20H34O4	13.4715	neg	337.238	0.00149584	-0.997392	192461-95-3	2.386	2.269	2.593	3.043	2.18	2.43	3.615	3.709	4.644	3.663	3.218	3.893	2.597	2.97	1.929	2.295	2.546	2.983	2.367	2.397	1.996	2.155	2.016	2.519	4.574	4.738	4.505	4.67	4.681	3.607	2.494	3.104	3.04	2.617	2.868	2.492	3.732	3.743	3.738
neg_10208	Dihomo-alpha-linolenic acid	Lipids	Fatty Acyls	C20H34O2	13.3829	neg	351.254	0.00423223	-1.55895	17046-59-2	1.634	2.105	1.863	1.801	2.352	1.649	4.036	4.15	3.991	4.178	4.306	4.243	2.972	3.094	2.826	3.103	2.401	3.08	2.164	1.614	1.581	1.611	1.601	1.633	4.186	3.871	3.887	3.728	3.681	4.257	2.865	2.659	2.664	2.642	2.68	2.642	3.303	3.33	3.31
neg_10240	Acrimarine J	Others	Quinolines and derivatives	C35H33NO8	13.3181	neg	576.202	0.000123573	-0.792885	147395-90-2	5.842	5.916	5.783	5.849	5.857	5.79	4.077	4.168	3.913	4.219	4.252	4.258	4.998	5.072	4.784	5.024	4.942	4.884	5.251	5.068	4.789	5.059	4.965	5.118	3.922	3.809	4.102	4.047	3.821	3.998	4.988	5.082	4.891	4.426	4.737	4.815	5.39	5.389	5.39
neg_10250	9-OxoODE	Lipids	Fatty Acyls	C18H30O3	13.3181	neg	293.212	0.0013254	-1.38113	-	5.426	5.308	5.378	5.397	5.584	5.648	6.177	5.709	5.672	6.027	5.593	5.652	5.291	5.41	5.33	5.42	5.292	5.36	5.639	5.471	5.275	5.531	5.587	5.396	6.134	6.328	6.085	6.347	6.093	6.006	6.107	6.103	6.05	5.455	5.77	6.06	5.74	5.744	5.729
neg_10293	Ganoderic acid H	Terpenoids	Triterpenoids	C32H44O9	13.2527	neg	553.284	0.0061226	5.69639	98665-19-1	3.549	3.527	3.893	3.732	4.067	4.071	5.408	4.876	5.035	5.149	4.821	4.714	3.44	3.227	2.914	2.34	2.857	2.351	3.686	3.001	3.169	3.183	3.404	2.618	4.765	4.48	4.582	4.39	4.586	4.335	3.664	3.949	3.886	3.378	3.743	3.729	3.85	3.891	3.892
neg_103	Pisumic acid	Terpenoids	Sesquiterpenoids	C15H22O5	3.391	neg	281.139	0.00371477	-1.65597	-	3.482	3.266	3.273	3.407	3.228	3.411	3.435	3.294	3.42	3.641	3.314	3.325	4.93	4.967	4.744	5.007	4.951	4.914	3.403	3.525	3.663	3.645	3.583	3.473	3.44	3.493	3.511	3.4	3.484	3.457	5.084	5.344	5.168	5.16	4.981	5.248	4.327	4.358	4.334
neg_10337	(ent-6alpha,7alpha)-6,7-Dihydroxy-16-kauren-19-oic acid	Terpenoids	Diterpenoids	C20H30O4	13.2097	neg	379.21	0.0462079	-8.10492	26109-32-0	2.228	2.137	2.238	2.361	2.152	2.176	3.538	3.089	2.882	3.613	3.084	3.226	2.949	3.106	3.01	3.133	2.918	2.981	2.185	2.14	2.33	2.137	2.127	2.192	3.903	4.457	3.937	3.822	3.784	3.714	3.501	3.494	3.444	3.197	3.167	3.678	2.518	2.73	2.732
neg_10369	Gartanin	Others	Benzopyrans	C23H24O6	13.1442	neg	395.152	0.00143418	5.59629	33390-42-0	5.114	5.012	5.025	5.133	5.534	5.49	5.542	5.28	5.138	5.342	5.162	5.246	5.069	5.156	5.148	5.278	5.137	5.254	5.595	5.271	5.248	5.158	5.683	5.224	5.627	5.61	5.645	5.615	5.469	5.521	5.759	5.95	5.815	5.373	5.607	5.78	5.334	5.34	5.35
neg_10370	Propafenone	Flavonoids	Chalcones	C21H27NO3	13.1442	neg	378.15	0.00308787	6.29471	54063-53-5	4.71	4.668	4.646	4.741	4.894	4.904	4.981	4.838	4.715	4.963	4.686	4.759	4.797	4.935	4.832	4.935	4.811	4.929	5.024	4.887	4.854	4.846	5.002	4.824	5.119	5.181	5.075	5.129	5.099	5.049	5.391	5.406	5.371	5.068	5.219	5.327	4.796	4.822	4.822
neg_10371	Mitiglinide	Phenolic acids and derivatives	Phenylpropanoic acids and derivatives	C19H25NO3	13.1442	neg	350.155	0.00569016	6.4634	145375-43-5	3.296	3.194	3.233	3.416	3.782	3.744	3.817	3.555	3.519	3.646	3.451	3.519	3.444	3.534	3.425	3.496	3.378	3.555	3.82	3.551	3.583	3.439	3.82	3.508	4.064	4.035	3.894	3.912	3.929	3.78	4.26	4.381	4.211	3.853	4.002	4.195	3.553	3.564	3.592
neg_10372	2-Pentylpyridine	Others	Pyridines and derivatives	C10H15N	13.1442	neg	297.234	0.0017836	0.020256	2294-76-0	4.777	4.658	4.77	4.723	5.262	5.254	5.129	4.865	4.716	5.023	4.761	4.801	4.636	4.914	4.967	5.124	4.937	5.114	5.177	4.968	4.813	4.735	5.119	4.848	5.166	5.178	5.166	5.153	5.068	5.043	5.659	5.434	5.428	5.022	5.164	5.313	4.985	4.991	4.973
neg_10454	Avocadynofuran	Others	Others	C17H26O	13.0137	neg	291.196	0.00111229	-1.54761	24708-33-6	4.204	4.095	4.223	4.255	4.327	4.465	5.338	5.516	5.026	5.369	5.386	5.426	3.758	3.876	3.887	3.848	3.731	3.833	4.342	4.226	3.978	4.22	4.305	4.16	5.322	5.337	5.3	5.225	5.354	5.438	4.488	4.498	4.261	4.008	4.098	4.393	4.779	4.785	4.789
neg_10472	Exaltolide	Others	Macrolides and derivatives	C15H28O2	12.97	neg	285.207	0.00148993	-1.79977	106-02-5	3.644	3.593	3.684	3.553	3.891	3.79	4.119	4.165	4.767	4.067	4.222	4.393	3.496	3.41	3.403	3.199	3.419	3.31	3.701	3.51	3.5	3.52	3.465	3.584	4.221	4.065	4.079	4.032	4.081	3.956	3.488	3.455	3.471	3.374	3.479	3.503	3.904	3.893	3.894
neg_10488	Gamma-Linolenic acid	Lipids	Fatty Acyls	C18H30O2	12.926	neg	323.222	0.00186786	-3.87045	506-26-3	3.515	3.401	3.568	3.732	3.501	3.429	4.004	4.113	4.07	3.927	4.067	4.077	3.369	3.291	3.266	3.258	3.353	3.272	3.264	3.308	3.286	3.384	3.415	3.452	4.239	4.228	4.183	4.188	4.016	4.085	3.298	3.335	3.373	3.338	3.242	3.317	3.629	3.634	3.621
neg_10503	12-Keto-leukotriene B4	Lipids	Fatty Acyls	C20H30O4	12.9044	neg	315.196	0.00124145	-0.998921	136696-10-1	4.063	3.765	3.736	3.946	3.824	3.782	4.272	2.511	2.745	3.439	2.521	2.548	4.246	4.521	4.09	4.189	4.353	4.476	3.904	3.607	3.624	3.748	3.758	3.398	2.792	3.293	3.504	3.66	2.572	3.038	4.541	5.068	4.67	4.114	4.745	4.797	4.143	4.153	4.147
neg_10515	Sedanonic acid	Organic acids and derivatives	Organic acids and derivatives	C12H18O3	12.8822	neg	209.117	0.0072317	-4.3095	6697-07-0	2.979	2.761	2.781	3.133	2.924	3.128	4.033	3.069	3.354	3.962	2.973	3.088	2.81	2.981	2.821	2.929	2.834	2.969	2.835	2.713	2.536	2.809	2.583	2.622	4.277	4.225	3.981	4.195	4.078	3.774	3.574	3.55	3.543	2.829	3.145	3.484	3.508	3.512	3.466
neg_1052	Bovolide	Others	Others	C11H16O2	3.8115	neg	225.113	0.00103686	-3.97037	774-64-1	2.958	2.993	2.986	3.09	3.027	3.044	4.642	4.724	4.925	4.735	4.893	4.848	3.818	3.5	3.849	3.837	3.638	3.616	3.138	3.185	3.063	3.03	3.1	3.093	4.621	4.69	4.526	4.92	4.498	4.662	3.974	3.99	4.006	3.674	3.691	3.921	4.229	4.236	4.237
neg_10547	Cortisol	Steroids and steroid derivatives	Hydroxysteroids	C21H30O5	12.8181	neg	361.199	0.0101027	-8.14233	50-23-7	3.385	3.061	3.378	3.284	3.299	3.538	4.58	4.808	4.436	4.645	4.728	4.792	3.198	2.481	2.984	2.445	2.456	2.446	3.532	3.272	3.34	3.325	3.654	3.329	4.539	4.711	4.65	4.602	4.722	4.809	4.187	4.114	3.886	3.655	3.683	3.979	4.175	4.106	4.181
neg_10550	4-Methoxy-1-naphthol	Others	Naphthalenes	C11H10O2	12.8181	neg	393.137	0.00302443	7.23586	84-85-5	3.574	3.434	3.562	3.702	3.943	3.972	5.015	5.309	4.935	5.135	5.193	5.238	3.447	3.389	3.465	3.163	2.816	3.347	4.112	3.908	3.953	3.822	4.214	3.776	5.015	5.133	5.141	5.029	5.209	5.281	4.439	4.521	4.26	3.999	4.14	4.286	4.577	4.558	4.585
neg_10552	(S)-10,16-Dihydroxyhexadecanoic acid	Lipids	Fatty Acyls	C16H32O4	12.8181	neg	309.207	0.000753037	6.93924	69232-67-3	5.133	4.99	5.079	5.229	5.069	5.127	6.075	5.749	5.888	6.011	5.95	5.95	4.832	4.945	4.877	4.914	4.824	4.912	4.934	4.732	4.463	4.786	4.69	4.587	6.191	6.184	5.995	6.133	5.994	5.874	5.457	5.533	5.464	4.883	5.182	5.466	5.563	5.568	5.559
neg_10601	Adipostatin A	Others	Others Phenols	C21H36O2	12.7293	neg	365.269	0.00164684	-2.30442	3158-56-3	1.826	1.899	1.81	1.886	2.47	2.048	3.889	4.134	3.596	3.915	4.187	3.952	3.061	2.974	3.227	3.072	3.047	2.839	2.583	2.117	2.319	2.326	2.512	1.824	3.725	3.967	4.013	4.192	4.206	4.033	4.297	4.7	3.487	3.338	3.532	4.19	3.648	3.642	3.654
neg_1061	Isovitexin 2''-O-glucoside	Flavonoids	Flavonoid glycosides	C27H30O15	3.8339	neg	593.15	0.000701793	-1.43189	60767-80-8	2.585	3.121	3.31	2.966	2.487	2.597	6.536	6.791	6.603	6.641	6.829	6.928	3.371	3.78	3.431	3.094	2.984	3.042	2.457	2.576	2.241	2.713	2.816	2.374	6.405	6.714	6.676	6.595	6.809	6.739	3.713	3.614	3.283	3.823	3.271	3.494	6.081	6.086	6.089
neg_10640	Sphingosine 1-phosphate	Lipids	Sphingolipids	C18H38NO5P	12.663	neg	424.246	0.000191906	-1.86742	26993-30-6	5.845	5.782	5.72	5.873	5.854	5.798	4.095	4.493	3.902	4.173	4.26	4.186	6.465	6.488	6.446	6.436	6.456	6.449	5.892	6.01	5.976	5.979	5.831	5.85	4.257	4.073	4.154	4.31	4.114	4.262	6.182	6.186	6.273	6.264	6.211	6.144	5.968	5.969	5.971
neg_10680	Carnosic acid	Terpenoids	Diterpenoids	C20H28O4	12.5962	neg	331.191	0.00271873	-1.48885	3650-09-07	3.46	2.772	3.059	3.175	3.236	3.091	3.806	2.306	2.391	2.584	2.317	2.344	4.383	3.321	4.082	3.061	4.005	3.673	3.564	2.949	3.044	3.109	3.316	2.869	2.583	3.33	3.061	3.304	2.368	2.675	3.302	3.887	3.847	2.412	3.377	3.415	3.383	3.388	3.401
neg_10720	Curcumin II	Others	Others Phenols	C22H22O5	12.5294	neg	411.147	0.000783461	6.55906	22608-11-3;91884-87-6	3.725	3.499	3.693	3.806	4.16	4.065	4.891	4.58	4.669	4.853	4.57	4.641	3.877	4.028	3.796	3.848	3.867	3.927	3.966	3.628	3.549	3.569	3.902	3.44	4.988	4.99	4.959	5.061	4.864	4.774	4.554	4.669	4.56	3.975	4.312	4.532	4.422	4.428	4.421
neg_10786	3,5,5-Trimethyl-2-cyclopenten-1-one	Others	Ketones and derivatives	C8H12O	12.4202	neg	307.191	0.00166187	-1.55627	24156-95-4	3.439	3.306	3.333	3.365	3.431	3.461	4.493	4.321	4.32	4.402	4.273	4.3	3.717	3.793	3.888	4.055	3.725	3.888	3.106	3.039	2.785	3.075	2.885	3.014	4.431	4.597	4.32	4.573	4.281	4.251	5.106	5.129	4.839	4.082	4.541	4.979	4.314	4.328	4.32
neg_10793	Garcinone C	Others	Benzopyrans	C23H26O7	12.3982	neg	413.163	0.00271389	5.17171	76996-27-5	2.923	3.027	2.993	3.259	3.356	3.326	3.599	3.796	3.422	3.322	3.414	3.407	3.762	3.983	3.723	3.759	3.831	3.817	3.27	3.397	3.466	3.359	3.526	3.354	3.945	3.887	3.932	3.903	3.782	3.87	4.245	4.627	4.36	3.966	4.251	4.328	3.65	3.67	3.657
neg_10795	15h-11,12-eeta	Organic acids and derivatives	Organic acids and derivatives	C20H32O4	12.3982	neg	381.225	0.000811293	-8.93949	877878-78-9	3.32	3.319	3.076	3.375	3.528	3.367	3.672	3.897	3.738	3.584	3.644	3.695	4.004	4.136	3.914	3.981	4.058	4.029	3.288	3.592	3.676	3.597	3.692	3.59	4.065	4.046	4.058	3.964	3.92	3.963	4.29	4.57	4.368	4.107	4.319	4.354	3.888	3.891	3.895
neg_108	Corchoionol C 9-glucoside	Lipids	Fatty Acyls	C19H30O8	3.5677	neg	431.192	0.000228779	-0.676166	-	3.939	3.778	3.844	4.033	3.928	3.937	4.824	4.558	4.877	4.841	4.135	4.433	3.68	3.735	3.62	3.602	3.666	3.81	3.799	3.68	3.605	3.708	3.614	3.451	4.526	4.74	4.651	4.925	4.667	4.482	4.454	4.438	3.971	3.782	3.859	4.125	4.241	4.239	4.24
neg_10877	4'-O-methyl-(-)-epicatechin-5-O-beta-glucuronide	Flavonoids	Flavonoid glycosides	C23H26O11	12.2226	neg	513.121	0.00244292	9.09252	-	4.967	4.705	4.678	4.62	4.732	4.974	4.83	4.873	4.888	5.007	4.99	4.856	5.104	5.111	5.079	5.098	5.027	5.041	4.834	4.865	4.858	4.899	4.903	4.766	4.841	4.798	4.985	4.981	5.068	4.947	5.276	5.099	5.087	5.133	5.197	5.118	4.651	4.67	4.671
neg_1089	6-Feruloylglucose 2,3,4-trihydroxy-3-methylbutylglycoside	Lipids	Fatty Acyls	C21H30O12	3.9224	neg	519.171	0.00393735	-2.77527	257939-69-8	4.049	3.927	3.976	3.708	4.508	4.254	3.6	3.77	2.471	3.61	2.748	2.425	3.139	3.375	2.451	2.166	2.892	2.924	4.739	3.98	3.686	3.776	4.364	4.24	2.411	3.005	2.68	3.686	2.948	2.641	2.261	2.231	2.223	2.672	2.176	2.194	3.817	3.842	3.844
neg_1090	Lumichrome	Others	Pteridines and derivatives	C12H10N4O2	3.9448	neg	223.061	0.00155934	-6.20489	1086-80-2	3.594	3.573	3.575	3.572	3.558	3.619	4.106	3.71	4.036	4.032	3.883	3.972	3.382	3.41	3.29	3.253	3.298	3.317	3.277	3.295	3.249	3.236	3.372	3.435	3.993	3.923	3.928	3.825	3.991	3.889	3.443	3.59	3.549	3.523	3.439	3.397	3.627	3.632	3.621
neg_1097	Isorhamnetin 3-O-[b-D-glucopyranosyl-(1->2)-a-L-rhamnopyranoside]	Flavonoids	Flavonoid glycosides	C28H32O16	3.9668	neg	623.161	0.00176647	-1.48035	-	3.289	3.106	2.697	3.22	3.109	3.172	6.491	6.728	6.404	6.577	6.696	6.835	3.358	3.775	3.438	3.328	3.28	3.183	2.612	2.857	2.991	2.76	3.047	2.776	6.068	6.503	6.327	6.321	6.613	6.493	3.716	3.622	3.648	3.704	3.654	3.703	5.965	5.986	5.971
neg_11014	3''-O-Caffeoylcosmosiin	Flavonoids	Flavonoid glycosides	C30H26O13	11.5335	neg	593.129	0.00105532	-1.41704	79366-62-4	4.426	4.453	4.493	4.471	4.428	4.488	4.626	4.628	4.777	4.652	4.654	4.675	4.694	4.706	4.704	4.66	4.717	4.689	4.567	4.599	4.579	4.583	4.63	4.638	4.658	4.692	4.702	4.647	4.76	4.666	4.695	4.712	4.772	4.845	4.737	4.711	4.461	4.466	4.471
neg_11054	(Z)-5-Hexadecenoic acid	Lipids	Fatty Acyls	C16H30O2	11.3558	neg	299.222	0.00282814	-1.84293	7056-90-8	1.709	2.104	2.193	1.688	1.7	1.724	4.189	4.342	4.863	4.124	4.156	4.561	1.97	2.698	2.71	2.5	2.17	2.365	1.677	1.688	1.959	1.855	1.675	1.707	4.484	4.681	4.555	4.247	4.456	4.183	2.9	3.192	2.857	2.788	2.686	3.029	3.852	3.873	3.858
neg_11056	Octahydro-2,5,5,8a-tetramethyl-7H-1-benzopyran-7-one	Others	Benzopyrans	C13H22O2	11.3558	neg	255.16	0.000216259	-2.37796	5835-18-7	2.438	2.533	2.533	2.264	2.352	2.22	2.751	2.741	3.265	2.725	2.529	2.539	2.574	2.418	2.552	2.294	2.555	2.605	2.392	2.546	2.53	2.571	2.67	2.541	2.543	4.112	2.618	4.433	2.716	2.659	2.647	2.441	2.451	2.527	2.39	2.655	3.159	3.159	3.16
neg_11067	Pe(12:0/0:0)	-	-	C17H36NO7P	11.2665	neg	396.215	0.00165969	-1.76029	-	3.838	3.782	3.598	3.807	3.441	3.734	2.351	2.594	1.791	2.426	2.224	1.897	4.587	4.611	4.626	4.582	4.584	4.59	3.774	3.973	4.054	4.125	3.943	3.894	2.393	2.277	2.411	2.472	1.912	2.466	4.253	4.189	4.449	4.54	4.277	4.212	4.016	4.029	4.022
neg_11132	Daucol	Others	Others	C15H26O2	11.0214	neg	283.191	0.00100134	-1.55077	887-08-1	2.785	2.705	2.556	2.897	3.058	2.841	4.114	3.485	4.264	3.82	2.946	3.508	2.556	2.729	2.797	2.737	2.699	2.802	3.243	2.866	2.649	2.688	3.076	2.922	4.002	4.247	4.142	4.51	4.347	3.973	3.186	3.229	3.115	2.429	2.99	3.053	3.583	3.59	3.59
neg_1117	Cosmosiin	Flavonoids	Flavonoid glycosides	C21H20O10	4.0557	neg	431.098	0.00104467	-1.59511	578-74-5	3.146	2.761	3.024	2.973	2.941	2.836	5.12	5.408	5.179	5.343	5.511	5.621	3.131	3.448	3.097	3.2	3.144	3.29	2.636	2.798	2.817	2.97	2.981	2.916	5.289	5.456	5.317	5.257	5.53	5.713	3.531	3.195	3.013	3.833	3.371	2.947	4.8	4.809	4.809
neg_11181	Falcarindiol	Lipids	Fatty Acyls	C17H24O2	10.8203	neg	305.175	0.000590314	-1.60319	55297-87-5	2.562	1.951	2.247	2.531	2.837	2.653	4.874	4.49	4.732	4.779	4.524	4.544	3.472	3.553	3.528	3.992	3.268	3.612	2.504	2.512	2.053	2.536	2.585	2.043	4.651	4.896	4.602	4.935	4.654	4.611	5.096	5.428	4.315	3.756	4.372	4.699	4.441	4.446	4.443
neg_11182	Curcumenone	Terpenoids	Sesquiterpenoids	C15H22O2	10.8203	neg	269.131	0.000610275	-2.43545	100347-96-4	5.013	4.985	5.032	4.999	4.962	5.007	5.109	5.096	5.205	5.091	5.103	5.12	5.128	5.124	5.123	5.08	5.107	5.1	5.137	5.012	4.995	4.988	5.054	5.038	5.044	5.083	5.054	5.08	5.124	5.035	5.091	5.062	5.062	5.108	5.058	5.057	5.038	5.043	5.038
neg_11233	(2E,6E,9xi)-Farnesol	Terpenoids	Sesquiterpenoids	C15H26O2	10.6434	neg	283.191	0.000621614	-1.8335	79421-77-5	2.87	2.842	2.854	2.724	2.945	2.96	4.145	3.889	4.489	4.057	3.682	3.919	2.701	2.962	2.985	2.866	2.89	2.696	3.068	2.676	2.873	2.851	2.985	2.879	4.248	4.506	4.389	4.432	4.522	4.146	3.506	3.583	3.302	2.924	3.152	3.402	3.71	3.714	3.711
neg_11304	Corchorifatty acid D	Lipids	Fatty Acyls	C18H28O4	10.264	neg	307.191	0.000563954	-1.1905	-	3.026	2.788	2.734	3.036	3.564	3.213	5.248	5.236	4.918	5.207	5.162	5.124	3.239	3.449	3.535	3.428	3.222	3.579	3.287	2.777	2.401	3.005	3.066	2.518	5.062	5.24	5.118	5.33	5.172	5.162	4.658	4.819	4.391	3.79	4.18	4.459	4.673	4.678	4.674
neg_11354	Panaxacol	Lipids	Fatty Acyls	C17H26O3	10.0406	neg	323.186	0.00114123	-1.51016	106828-96-0	2.561	1.876	2.241	2.409	2.219	2.245	4.595	4.378	4.396	4.617	4.481	4.443	3.1	3.201	3.278	3.138	3.005	3.295	2.595	1.797	1.792	2.569	2.228	1.796	4.479	4.548	4.469	4.58	4.549	4.466	4.147	4.364	4.006	3.429	3.647	4.069	3.991	3.982	3.983
neg_1138	Genipic acid	Others	Others	C9H12O4	4.1452	neg	413.145	0.000955513	-1.47396	6902-76-7	4.166	3.993	4.03	4.009	5.55	4.736	4.895	4.898	5.305	4.918	4.814	4.963	3.651	3.607	3.677	3.558	3.542	3.686	4.902	3.806	3.635	3.847	4.114	3.978	5.079	5.14	5.027	5.314	4.964	4.802	4.041	3.911	3.693	3.767	3.831	3.773	4.75	4.759	4.756
neg_11471	Fauronyl acetate	Terpenoids	Sesquiterpenoids	C17H28O3	9.4812	neg	325.202	0.000743181	-1.54777	2658-82-4	3.188	3.206	3.115	3.277	3.689	3.338	5.349	5.292	5.345	5.325	5.345	5.37	3.959	4.096	4.121	4.129	3.975	4.173	3.745	3.088	2.914	3.087	3.338	2.469	5.37	5.461	5.323	5.453	5.353	5.298	5.08	5.224	4.939	4.347	4.643	5.011	4.825	4.831	4.832
neg_11598	Dibutyl malate	Organic acids and derivatives	Organic acids and derivatives	C12H22O5	8.7003	neg	227.128	0.00127134	-3.18569	2385-79-7	2.878	2.78	2.987	2.888	3.085	3.141	4.239	4.307	4.382	4.214	4.221	4.255	3.101	3.07	3.139	3.035	3.038	3.038	3.111	3.04	3.032	3.009	3.12	2.953	4.215	4.187	4.19	4.151	4.076	4.308	3.341	3.389	3.333	3.172	3.16	3.25	3.661	3.652	3.653
neg_11627	Xi-8-Hydroxyhexadecanedioic acid	Lipids	Fatty Acyls	C16H30O5	8.5026	neg	301.201	0.00378675	-2.26048	-	3.239	2.618	2.753	2.943	3.121	3.123	3.127	4.833	4.734	3.594	4.785	4.69	3.097	3.097	3.251	3.03	2.939	2.831	3.047	3.18	2.964	3.181	2.867	2.947	4.54	3.788	4.506	4.131	3.715	4.387	2.968	2.375	2.367	2.519	2.756	2.628	3.995	3.968	3.969
neg_11628	Kanzonol N	Flavonoids	Isoflavones	C22H24O6	8.4811	neg	429.157	0.00185091	3.70561	156250-71-4	4.008	3.875	3.934	4.026	4.589	4.556	6.428	6.543	6.476	6.399	6.56	6.46	4.235	4.273	4.359	4.235	4.218	4.242	4.727	4.313	4.378	4.296	4.837	4.109	6.53	6.423	6.498	6.481	6.426	6.48	5.093	5.373	5.139	4.659	4.849	5.139	5.677	5.691	5.697
neg_1166	Homoeriodictyol 4'-isobutyrate	Flavonoids	Flavones	C20H20O7	4.2581	neg	353.103	0.00295186	-1.49133	140163-21-9	2.802	2.909	2.748	2.859	3.271	2.672	3.631	4.006	4.465	3.763	3.982	4.097	2.065	2.079	2.085	2.033	2.053	2.044	2.341	2.774	2.639	2.745	2.173	2.696	3.693	3.886	3.852	3.861	3.907	3.864	3.175	3.264	2.879	2.742	3.134	2.929	3.168	3.187	3.174
neg_11667	Dihydrohydroxy-O-methylsterigmatocystin	Others	Others	C19H16O7	8.1916	neg	401.087	0.00178511	-1.84231	30099-66-2	4.316	4.301	4.314	4.303	4.236	4.282	4.411	4.433	4.534	4.448	4.477	4.477	4.563	4.582	4.529	4.541	4.571	4.439	4.373	4.458	4.459	4.431	4.436	4.491	4.425	4.478	4.459	4.453	4.538	4.428	4.559	4.504	4.497	4.611	4.54	4.508	4.355	4.37	4.363
neg_11680	Tanacetol B	Terpenoids	Sesquiterpenoids	C17H28O4	8.1021	neg	341.196	0.00155623	-2.12797	86787-28-2	3.801	3.135	2.801	2.94	2.575	2.713	4.047	4.147	4.224	3.96	4.013	4.013	2.715	2.488	2.659	2.824	2.405	2.407	2.409	3.407	2.585	2.996	2.56	2.805	3.94	4.415	4.084	5.106	4.052	4.062	3.832	3.938	3.599	3.107	3.419	3.751	3.825	3.837	3.831
neg_11736	Estriol	Steroids and steroid derivatives	Estrane steroids	C18H24O3	7.7445	neg	333.17	0.00237537	-1.39644	50-27-1;547-81-9	2.996	2.538	2.72	2.994	3.057	2.899	3.069	0.8556	0.1083	2.027	1.177	0.7202	4.699	4.577	4.901	4.353	4.627	4.688	3.037	3.047	2.687	2.56	2.553	2.707	2.38	2.98	2.331	3.333	2.318	2.594	4.621	4.878	4.874	4.341	4.685	4.708	3.955	3.971	3.972
neg_11739	Caproic acid	Lipids	Fatty Acyls	C6H12O2	7.6998	neg	347.243	0.00566718	-1.43976	142-62-1	2.474	1.99	2.423	2.68	2.369	2.65	3.491	3.762	3.942	3.34	3.464	3.764	1.873	1.887	2.695	2.045	1.862	1.852	2.649	2.438	2.327	2.445	2.71	2.013	4.114	4.155	4.144	4.166	4.113	4.017	3.154	3.119	2.795	1.952	2.389	2.708	3.264	3.296	3.296
neg_11757	(R)-2-Hydroxy-7,8-dimethoxy-2H-1,4-benzoxazin-3(4H)-one 2-glucoside	Carbohydrates and derivatives	Glucosides	C16H21NO10	7.5891	neg	819.234	0.0130934	3.01442	40246-09-1	3.874	3.137	3.765	4.287	4.279	3.965	5.257	2.724	4.585	4.441	4.428	4.332	3.408	3.399	3.856	3.759	3.076	3.604	3.333	3.038	3.063	3.255	2.597	2.86	4.499	4.709	4.361	5.295	4.184	4.531	4.436	3.95	4.006	3.892	3.915	4.048	4.097	4.028	4.133
neg_11836	Mg(14:0/0:0/0:0)	Lipids	Glycerolipids	C17H34O4	7.2323	neg	347.243	0.00140251	-1.66779	-	2.651	2.262	2.714	2.782	2.585	2.833	3.727	3.923	4.095	3.429	3.523	3.889	2.28	1.914	2.914	2.506	2.147	2.228	3.1	2.703	2.383	2.628	2.864	2.357	4.245	4.307	4.28	4.194	4.246	4.117	3.064	3.215	2.936	2.34	2.602	2.785	3.457	3.467	3.464
neg_11837	Laurenobiolide	Terpenoids	Other terpenoids	C17H22O4	7.2323	neg	335.15	0.0016406	-1.44153	35001-25-3	2.652	2.43	2.483	2.715	2.732	2.555	0.6535	0.6077	0.6732	1.979	0.6159	0.6365	4.536	4.29	4.513	4.364	4.369	4.456	2.536	2.822	2.551	2.687	2.782	2.202	2.186	2.183	1.845	2.814	2.447	1.99	4.612	4.686	4.727	4.001	4.423	4.612	3.741	3.746	3.753
neg_11861	Hispidulin	Flavonoids	Flavones	C16H12O6	7.1428	neg	299.056	0.00141732	-1.73705	1447-88-7	2.769	2.489	2.442	2.842	3.164	2.37	5.48	5.543	5.082	5.599	5.683	5.79	3.315	3.669	2.906	3.469	3.114	3.478	2.773	2.664	2.561	2.955	2.745	3.02	5.368	5.672	5.506	5.629	5.683	5.621	4.065	3.727	2.85	3.97	3.528	3.315	5.001	5.013	5.014
neg_1188	4-O-Methylgallic acid	Phenolic acids and derivatives	Benzoic acids and derivatives	C8H8O5	4.3709	neg	165.018	0.000690506	-6.61562	-	4.112	3.662	4.375	3.974	3.142	4.021	2.906	2.845	2.788	2.907	2.804	2.846	2.808	2.934	2.87	2.792	2.86	2.908	2.654	3.105	2.834	2.88	2.974	3.09	2.889	2.811	2.799	2.78	2.892	2.83	3.045	3.009	3.042	2.983	2.955	2.94	3.418	3.423	3.42
neg_11884	[6]-Gingerdione	Others	Others Phenols	C17H24O4	7.0095	neg	291.16	0.00276805	-1.14437	61871-71-4	2.392	2.512	2.672	2.392	2.905	2.498	1.992	1.933	2.228	1.984	1.944	2.249	3.915	4.317	4.648	3.49	3.936	4.582	3.012	2.559	2.703	2.433	2.587	2.445	2.289	2.496	1.973	2.313	2.087	1.947	3.83	3.282	4.414	3.481	3.584	3.57	3.401	3.42	3.407
neg_11901	Octyl 4-methoxycinnamic acid	Phenolic acids and derivatives	Cinnamic acids and derivatives	C18H26O3	6.9421	neg	335.186	0.000733954	-1.07697	-	2.958	2.781	2.752	3.043	3.143	2.867	2.962	1.888	2.365	2.734	1.899	2.638	4.651	4.626	4.96	4.481	4.65	4.728	3.431	3.217	3.566	3.119	3.189	2.742	3.198	2.962	3.091	3.303	3.126	3.02	4.941	5.031	5.268	4.494	4.796	4.89	4.028	4.033	4.033
neg_1191	4-Hydroxy-3-prenylbenzoic acid glucoside	Carbohydrates and derivatives	Other carbohydrates	C18H24O8	4.3709	neg	413.145	0.000745067	-1.13925	-	3.839	3.825	3.737	4.063	3.476	3.968	4.9	4.328	4.444	5.045	4.737	4.905	3	2.858	3.262	2.928	3.056	2.824	3.624	3.362	3.435	3.56	3.312	3.801	5.25	5.036	5.04	4.977	5.19	5.076	3.811	4.107	3.675	2.993	3.478	3.737	4.358	4.36	4.364
neg_11936	Ascaridole	Others	Others	C10H16O2	6.7629	neg	213.112	0.000565151	-5.40881	512-85-6	2.988	2.983	2.905	2.883	2.964	3.005	4.004	3.963	3.991	3.956	3.963	3.966	3.007	2.989	3.035	2.973	3.026	3.019	3.011	2.947	2.866	2.868	2.889	2.87	4.055	4.231	4.055	4.287	4.152	4.024	3.786	3.721	3.489	3.06	3.279	3.683	3.568	3.571	3.572
neg_11953	Linalool oxide (cis-pyran)	Others	Others	C11H20O2	6.6956	neg	229.144	0.000832367	-4.33662	-	3.228	2.962	3.087	3.143	2.97	2.973	3.422	3.186	3.437	3.141	2.985	3.093	3.037	3.081	3.067	3.039	3.047	2.93	3.082	3.102	3.061	2.968	3.145	3.151	3.231	3.298	3.254	4.249	3.716	3.21	3.307	3.242	2.963	2.856	3.041	3.19	3.222	3.226	3.227
neg_1198	Spinacetin 3-rutinoside	Flavonoids	Flavonoid glycosides	C29H34O17	4.3938	neg	653.172	0.00350111	-1.08377	-	2.849	2.913	2.933	3.104	2.944	3.057	4.705	5.029	4.734	4.886	5.182	5.2	2.777	1.383	3.109	3.073	3.142	2.889	2.954	2.727	3.176	3.102	3.268	3.381	4.028	4.489	4.583	4.289	4.835	4.808	3.984	3.097	3.449	3.133	3.379	3.225	4.124	4.149	4.15
neg_12020	L-Histidinol	Others	Amines and derivatives	C6H11N3O	6.3815	neg	341.196	0.00104964	7.49565	4836-52-6	2.233	1.842	2.44	2.932	3.036	2.886	5.345	5.213	5.276	5.323	5.29	5.311	3.455	3.698	3.584	3.776	3.441	3.585	2.541	2.409	2.56	2.55	2.614	2.206	5.277	5.379	5.266	5.416	5.316	5.285	4.783	4.921	4.521	3.852	4.237	4.652	4.682	4.689	4.691
neg_12021	Allixin	Others	Others	C12H18O4	6.3815	neg	225.112	0.00171646	-3.46638	125263-70-9	3.427	3.303	3.383	3.414	3.169	3.386	4.158	3.952	4.121	4.132	3.925	3.972	3.61	3.682	3.609	3.617	3.56	3.65	3.282	3.206	3.186	3.094	3.229	3.211	4.369	4.454	4.286	4.342	4.337	4.123	4.398	4.391	4.398	3.716	3.975	4.465	3.88	3.891	3.892
neg_12034	Ipomeatetrahydrofuran	Terpenoids	Sesquiterpenoids	C15H28O3	6.3147	neg	301.202	0.000591742	-1.77745	92448-62-9	3.651	2.854	3.066	3.459	3.639	3.506	4.98	4.747	5.619	4.976	4.578	4.996	2.751	2.794	4.192	2.81	2.283	2.73	3.529	2.949	2.91	3.039	3.43	2.859	4.903	5.193	5.125	4.969	5.33	4.892	3.521	3.8	3.369	2.696	2.926	3.397	4.484	4.489	4.488
neg_12072	Kaempferol 3-O-arabinoside	Flavonoids	Flavonoid glycosides	C20H18O10	6.2046	neg	417.082	0.00180515	-1.29857	-	2.631	2.682	2.651	2.902	2.774	2.837	4.472	4.47	4.528	4.54	4.75	4.73	2.018	0.6838	0.3495	0.4022	0.6701	0.6507	2.617	2.703	2.767	3.187	2.797	3.165	4.414	4.336	4.46	4.263	4.492	4.575	2.135	2.029	2.595	3.028	0.3514	2.344	3.875	3.881	3.889
neg_12073	Xenognosin B	Flavonoids	Isoflavones	C16H12O5	6.2046	neg	329.066	0.00311621	-1.49876	1890-99-9	2.759	2.709	2.652	2.836	2.632	2.461	4.331	4.373	4.412	4.408	4.627	4.618	2.837	1.918	1.924	1.872	1.892	1.883	2.63	2.645	2.066	3.071	2.709	3.104	4.321	4.193	4.369	4.191	4.405	4.474	2.236	3.025	3.112	2.93	1.927	2.392	3.735	3.755	3.756
neg_12078	(S)-3-Octanol glucoside	Lipids	Fatty Acyls	C14H28O6	6.182	neg	273.17	0.00159344	-0.926175	129742-31-0	4.007	3.156	3.585	3.796	3.817	3.58	4.026	3.831	3.955	3.672	3.393	3.494	2.831	3.019	4.303	3.03	3.038	2.872	3.836	3.373	3.422	3.477	3.675	3.321	3.874	3.983	3.747	4.853	4.123	3.835	3.773	3.534	2.979	2.528	3.074	3.207	3.804	3.801	3.812
neg_12101	(9Z,11E,13E,15Z)-4-Oxo-9,11,13,15-octadecatetraenoic acid	Lipids	Fatty Acyls	C18H26O3	6.093	neg	335.186	0.00163987	-1.16704	17699-21-7	3.127	2.961	2.795	3.246	3.584	3.18	3.936	2.617	3.117	3.747	2.86	3.059	5.253	5.255	5.509	4.96	5.148	5.387	3.966	3.588	3.46	3.359	3.544	3.525	3.771	3.704	3.853	3.908	3.634	3.695	5.309	5.474	5.407	4.998	5.283	5.354	4.524	4.532	4.539
neg_12140	4'-Hydroxy-R-phenprocoumon	Coumarins and derivatives	Coumarins and derivatives	C18H16O4	5.9806	neg	341.102	0.00158078	-2.81303	-	4.513	4.304	4.622	4.482	4.359	4.759	4.262	4.141	3.809	4.218	4.346	4.245	2.241	2.726	1.933	2.484	2.65	2.844	4.245	4.175	4.181	4.356	4.01	4.223	4.403	4.313	4.372	4.177	4.431	4.608	3.433	3.187	3.512	2.835	2.993	3.207	4.182	4.196	4.189
neg_12173	Dihydronepetalactone	Terpenoids	Other terpenoids	C10H16O2	5.8464	neg	213.112	0.00132316	-5.31263	17672-81-0	2.76	2.565	2.611	2.663	2.709	2.735	3.997	4.166	3.998	4.08	4.183	4.131	3.179	3.144	3.175	3.213	3.125	3.145	2.892	3.034	2.733	2.693	2.752	2.867	3.996	3.905	4.005	4.049	4.128	4.08	3.682	3.573	3.427	3.262	3.311	3.48	3.511	3.52	3.518
neg_12189	Tetramethylquercetin 3-rutinoside	Flavonoids	Flavonoid glycosides	C31H38O16	5.7791	neg	687.192	0.00108882	1.88362	58528-03-3	2.948	2.674	2.589	2.882	2.626	2.44	5.059	4.966	4.918	5.053	5.339	5.148	2.733	2.701	2.934	3.108	2.387	3.008	2.381	2.392	2.358	2.389	2.379	2.411	4.744	4.625	4.66	4.723	4.812	4.984	3.046	2.35	3.05	2.984	2.96	2.684	4.166	4.163	4.172
neg_12231	Tetrahydrodipicolinate	Amino acids and derivatives	Alpha-amino acids and derivatives	C7H9NO4	5.6675	neg	341.102	0.00167229	9.66948	4226-22-6	2.829	2.645	2.878	3.033	2.649	3.02	4.194	4.308	4.477	4.381	4.892	4.682	2.458	2.799	2.725	2.76	2.428	2.747	2.889	2.906	2.939	2.935	2.951	3.408	4.583	4.199	4.741	3.928	4.7	4.635	3.276	3.349	2.922	3.154	3.164	3.294	3.833	3.826	3.839
neg_12299	Kievitone hydrate	Flavonoids	Isoflavones	C20H22O7	5.4891	neg	373.129	0.00339561	-1.28533	62682-11-5	2.298	1.819	1.827	2.633	2.314	1.858	4.295	4.372	4.489	4.505	4.811	4.539	2.958	2.981	2.854	3.014	2.91	2.999	2.14	1.822	2.328	2.376	2.591	2.237	4.636	4.308	4.456	4.251	4.508	4.617	3.214	3.115	2.788	3.197	2.916	2.858	3.877	3.899	3.9
neg_12322	Isopetasoside	Terpenoids	Other terpenoids	C21H32O7	5.4444	neg	395.207	0.00147649	-1.53193	69809-29-6	3.026	2.893	2.91	2.72	3.009	2.667	3.713	2.018	2.459	3.638	1.343	1.125	4.813	4.481	5.504	4.304	4.719	4.521	3.132	3.052	2.442	2.861	2.799	2.791	3.03	3.571	4.078	3.463	3.214	3.236	4.473	4.482	4.951	4.36	4.587	4.361	4.079	4.085	4.091
neg_12365	O-Acetylserine	Amino acids and derivatives	Alpha-amino acids	C5H9NO4	5.3548	neg	168.029	0.00141804	8.40848	5147-00-2	3.58	3.391	3.754	3.659	2.83	3.223	3.683	2.93	3.361	3.011	2.809	2.872	2.701	2.594	2.635	2.584	2.677	2.903	2.714	3.136	2.787	2.508	2.757	2.884	2.955	3.627	2.906	4.435	3.132	3.234	3.094	3.045	2.986	3.009	2.9	3.034	3.408	3.415	3.416
neg_12387	Pinostilbenoside	Stilbenes	Stilbenes	C21H24O8	5.2875	neg	449.145	0.00138045	-1.39852	58762-96-2	2.878	2.495	2.939	2.954	2.671	2.762	4.311	3.811	3.635	4.441	4.171	4.227	3.041	2.972	3.477	2.968	2.657	3.135	2.358	2.545	2.168	2.387	2.435	2.201	4.327	4.202	4.242	4.243	4.46	4.382	4.138	3.968	3.358	3.42	3.62	3.773	3.655	3.657	3.664
neg_12429	(2S,4S,6S)-2-[2-(4-Hydroxy-3-meyhoxyphenyl)ethyl]tetrahydro-6-(4,5-dihydroxy-3-methoxyphenyl)-2H-pyran-4-ol	Others	Diarylheptanoids	C21H26O7	5.1978	neg	435.166	0.00225646	-1.26496	182227-93-6	2.698	2.367	2.604	2.7	2.415	2.523	4.694	4.338	4.189	4.706	4.647	4.55	3.352	3.311	3.217	3.393	3.067	3.17	2.697	2.008	1.974	2.098	2.217	2.1	4.596	4.437	4.511	4.538	4.587	4.629	4.075	3.86	3.483	3.88	3.767	3.656	3.925	3.914	3.931
neg_12442	MS 3	Others	Others	C21H24O7	5.1752	neg	433.15	0.0023688	-1.6521	58265-74-0	2.484	2.48	2.889	2.8	2.925	2.849	4.79	4.136	4.238	4.617	4.558	4.419	3.153	3.24	3.88	3.068	2.901	3.717	3.817	1.99	2.587	3.172	2.594	2.04	4.54	4.29	4.434	4.395	4.496	4.523	4.008	3.925	4.043	3.505	3.749	3.783	3.88	3.897	3.893
neg_12445	4-Hydroxyphenylpyruvic Acid	Organic acids and derivatives	Organic acids and derivatives	C9H8O4	5.1752	neg	179.034	0.0015349	-6.1322	156-39-8	3.735	3.825	3.813	3.604	3.491	3.915	3.638	3.528	3.639	3.551	3.497	3.54	3.277	3.309	3.264	3.242	3.214	3.236	3.377	3.333	3.326	3.351	3.483	3.659	3.515	3.561	3.55	3.889	3.626	3.502	3.266	3.255	3.219	3.309	3.222	3.202	3.544	3.534	3.541
neg_12452	6-Keto-prostaglandin F1a	Lipids	Fatty Acyls	C20H34O6	5.1535	neg	351.217	0.00373948	-1.13075	58962-34-8	3.212	3.131	3.047	2.905	3.413	2.949	3.557	2.489	3.613	3.001	2.87	2.84	4.214	4.193	4.564	3.993	4.034	4.542	3.506	2.85	2.834	2.925	3.061	2.716	3	3.342	3.21	3.531	2.847	3.08	4.23	4.159	4.352	3.977	4.106	4.081	3.522	3.527	3.547
neg_12507	6-Epi-7-isocucurbic acid glucoside	Lipids	Fatty Acyls	C18H30O8	5.0419	neg	373.186	0.00180547	-1.13052	176486-13-8	3.375	3.327	2.992	3.41	3.576	3.265	4.21	4.251	4.358	4.145	4.12	4.028	2.087	1.976	1.982	1.93	1.95	1.941	3.875	3.82	3.641	3.991	3.053	3.59	3.962	4.568	3.949	5.094	4.077	4.077	3.186	3.48	2.033	1.977	2.837	3.082	3.887	3.899	3.9
neg_12524	Fragransol B	Flavonoids	Other flavones	C19H22O5	5.0197	neg	375.144	0.00373605	-1.33241	114394-20-6	2.739	2.577	2.573	2.699	2.516	2.744	4.24	3.951	4.251	4.188	4.274	4.36	2.128	1.75	2.036	2.564	1.931	1.716	2.346	2.129	1.823	1.854	1.843	1.993	4.112	4.07	3.996	4.068	4.221	4.066	2.989	3.14	2.21	3.043	2.582	3.151	3.52	3.545	3.527
neg_12532	11-Hydroxy-9-tridecenoic acid	Lipids	Fatty Acyls	C13H24O3	5.0197	neg	273.17	0.00192751	-1.1097	105798-56-9	4.048	3.279	3.432	3.872	3.831	3.685	4.327	3.981	4.244	4.197	3.91	3.898	3.003	2.969	4.504	3.14	3.125	2.824	3.723	3.358	3.358	3.389	3.595	3.265	4.145	4.327	4.006	4.745	4.39	4.053	3.677	3.544	3.025	3.018	3.193	3.352	3.879	3.892	3.893
neg_12635	2-(3,4-Dihydroxybenzoyloxy)-4,6-dihydroxybenzoate	Others	Others	C14H10O8	4.8636	neg	287.022	0.0019959	8.30231	-	2.588	2.602	2.7	2.603	2.774	2.716	4.149	4.049	4.344	4.145	3.938	4.158	1.844	1.835	1.841	1.789	1.81	2.081	2.614	2.631	2.378	2.541	2.606	2.495	4.576	4.524	4.457	4.387	4.467	4.31	3.581	3.547	3.408	2.57	2.818	3.397	3.926	3.941	3.932
neg_12654	5-Methyl-2,3-hexanedione	Others	Ketones and derivatives	C7H12O2	4.8418	neg	173.081	0.00139123	-9.01537	13706-86-0	4.024	4.017	3.885	3.882	4.242	4.277	4.028	3.686	3.922	4.06	3.835	3.919	3.312	3.307	3.273	3.252	3.312	3.269	3.96	3.559	3.487	3.467	3.745	3.612	3.906	3.947	4.127	4.457	4.007	3.977	3.297	3.267	3.302	3.269	3.194	3.321	3.898	3.893	3.904
neg_12791	(S)-[8]-Gingerol	Others	Others Phenols	C19H30O4	4.6635	neg	367.212	0.00240528	-1.52925	23513-08-8	3.698	3.481	3.657	3.548	3.551	3.528	3.596	3.301	3.484	3.439	3.642	3.51	4.281	4.395	4.575	4.004	4.336	4.498	3.632	3.35	3.348	3.527	3.523	3.394	3.526	3.512	3.558	3.501	3.416	3.527	4.426	4.309	4.737	4.367	4.463	4.265	3.688	3.706	3.695
neg_12803	Exo,exo-1,8-Epoxy-p-menthane-2,6-diol	Others	Others	C10H18O3	4.6635	neg	231.123	0.00104659	-3.77696	38223-98-2	2.818	2.668	2.733	2.835	2.848	2.786	3.523	3.328	3.503	3.31	3.249	3.254	2.781	2.672	2.603	2.642	2.41	2.543	2.768	2.798	2.606	2.571	2.817	2.707	3.491	3.592	3.475	3.762	3.503	3.389	4.046	3.978	3.848	2.92	3.349	3.97	3.305	3.307	3.312
neg_12804	Dihydro-5-propyl-2(3H)-furanone	Others	Lactones	C7H12O2	4.6635	neg	173.081	0.000308594	-8.84093	57129-71-2	4.216	4.172	4.101	4.162	4.402	4.336	4.429	4.103	4.275	4.483	4.323	4.37	3.442	3.401	3.37	3.411	3.409	3.335	4.137	3.811	3.787	3.729	3.969	3.795	4.331	4.325	4.461	4.716	4.453	4.403	3.598	3.564	3.483	3.485	3.424	3.421	4.261	4.262	4.263
neg_12828	Nepetariaside	Terpenoids	Other terpenoids	C16H28O8	4.6409	neg	393.176	0.00122267	-1.21526	110344-61-1	4.674	4.578	4.621	4.7	5.565	4.709	4.681	4.015	3.888	4.919	3.793	4.275	1.625	2.027	2.25	3.008	2.081	2.444	4.792	4.372	4.54	4.579	4.764	4.322	5.181	5.138	4.783	5.275	5.075	5.034	3.986	4.134	3.224	2.431	3.384	3.613	4.681	4.693	4.688
neg_12864	12alpha-Hydroxymunduserone	Flavonoids	Isoflavones	C19H18O7	4.5964	neg	357.098	0.0017392	-1.00009	66280-24-8	2.442	2.101	2.222	2.381	2.258	2.669	4.147	4.108	4.432	4.238	4.423	4.35	2.747	2.739	2.617	2.295	2.698	2.723	2.093	2.103	2.533	2.581	2.469	2.266	4.246	4.178	4.336	4.194	4.397	4.348	2.961	2.852	3.225	3.429	3.079	2.832	3.764	3.757	3.77
neg_12869	4-(Methylnitrosamino)-1-(3-pyridyl)-1-butanone	Others	Ketones and derivatives	C10H13N3O2	4.5964	neg	252.098	0.00141557	-2.45286	64091-91-4	3.67	3.678	3.617	3.737	3.45	3.673	2.456	1.543	1.728	2.287	2.243	2.161	0.2777	0.7686	0.1951	0.5178	0.1837	0.5903	3.286	2.926	2.691	3.124	2.384	2.98	2.127	2.158	1.691	2.309	2.03	2.539	0.7542	1.977	1.035	0.6779	0.1964	0.9732	3.034	3.039	3.03
neg_12884	Methyl (3x,10R)-dihydroxy-11-dodecene-6,8-diynoate 10-glucoside	Lipids	Fatty Acyls	C19H26O9	4.5744	neg	443.156	0.00385017	-0.741583	152141-43-0	2.939	2.918	2.781	3.14	2.679	2.81	4.243	3.295	3.872	4.227	3.791	3.835	1.495	1.508	1.514	1.464	1.483	1.474	3.097	3.055	2.896	3.201	2.959	2.933	4.33	4.097	4.23	3.961	4.25	4.374	2.662	3.15	1.564	1.51	2.331	2.834	3.475	3.498	3.499
neg_12889	P-Menthane-3,8-diol	Terpenoids	Monoterpenoids	C10H20O2	4.5744	neg	217.144	0.00311263	-4.5172	91739-72-9;42822-86-6;565-50-4	1.398	1.375	1.831	1.592	2.877	1.722	3.366	3.503	3.746	2.831	2.615	3.121	1.262	1.275	1.907	1.232	1.251	1.873	2.53	1.525	1.345	1.46	1.862	2.073	3.616	3.675	3.569	4.53	3.515	3.401	2.805	2.771	2.214	1.277	2.085	2.205	3.17	3.19	3.18
neg_12890	Indole-3-Carboxylic Acid	Indoles and derivatives	Indoles and derivatives	C9H7NO2	4.5744	neg	160.039	0.00211202	-7.40239	771-50-6	2.778	2.619	2.616	2.685	2.61	2.803	3.222	3.655	3.9	3.191	3.182	3.666	2.742	2.875	3.068	2.89	2.672	2.939	2.64	2.785	2.778	2.735	2.746	2.8	3.167	3.163	3.452	3.174	3.184	3.106	3.331	3.392	3.184	3.027	3.027	3.228	2.947	2.957	2.958
neg_12895	Meloside	Flavonoids	Flavonoid glycosides	C27H30O15	4.5519	neg	575.14	0.00139551	-1.18767	-	1.49	1.545	1.575	2	2.437	1.368	5.351	5.526	5.38	5.513	5.766	5.77	0.008173	0.00844	2.603	0.0076	0.007962	2.215	2.876	2.529	2.441	0.01072	2.647	2.335	5.394	5.267	5.395	5.2	5.526	5.685	0.01049	2.234	1.988	2.387	2.341	2.534	4.823	4.834	4.835
neg_12944	Rhamnazin 3-rutinoside	Flavonoids	Flavonoid glycosides	C29H34O16	4.5066	neg	637.177	0.00224238	-1.36109	64527-08-8	2.726	2.739	2.474	3.068	0.7773	1.806	5.453	5.58	5.388	5.591	5.793	5.898	0.6687	2.815	1.253	0.6438	0.6597	0.6521	0.7581	2.272	2.532	2.463	2.353	2.615	5.073	5.257	5.295	5.113	5.608	5.421	2.765	2.372	1.448	2.693	1.716	2.626	4.865	4.883	4.884
neg_12960	11-Hydroxy-12-methoxydihydrokawain	Others	Kavalactones	C15H18O5	4.4841	neg	555.229	0.00315983	9.27164	38146-59-7	3.611	3.494	3.586	3.748	4.441	3.754	4.329	1.958	3.109	4.447	2.619	2.841	1.726	2.521	2.372	1.694	2.124	2.624	4.093	3.413	3.527	3.533	3.945	3.433	4.659	4.691	4.225	5.031	4.58	4.663	3.262	3.033	1.796	2.098	2.256	2.286	3.953	3.975	3.976
neg_12985	(1S,2S,4R,5S,7S)-2,5,7-Fenchanetriol 2-O-b-D-glucoside	Terpenoids	Other terpenoids	C16H28O8	4.4614	neg	393.176	0.00134731	-1.06566	217960-85-5	3.644	3.448	3.493	3.544	4.025	3.752	4.72	4.149	4.59	4.564	4.278	4.363	2.901	2.653	2.991	1.976	2.395	2.692	3.866	3.515	3.413	3.466	3.653	3.368	4.471	4.561	4.423	4.741	4.444	4.261	4.143	3.761	3.386	2.481	3.148	3.205	4.075	4.085	4.083
neg_13008	Petasitenine	Others	Others	C19H27NO7	4.4388	neg	416.146	0.00565612	-6.09178	60102-37-6	4.435	4.392	4.379	4.493	4.374	4.485	2.161	2.102	2.186	2.736	2.173	2.139	2.441	1.882	2.055	1.837	2.409	1.847	4.113	4.063	3.798	4.037	3.892	3.978	2.625	2.875	2.769	2.808	2.183	3.055	1.976	2.796	2.974	1.971	2.426	2.364	3.775	3.812	3.813
neg_13049	2-succinylbenzoate	Others	Ketones and derivatives	C11H10O5	4.4164	neg	221.045	0.00283264	-3.52455	-	2.779	2.761	2.85	2.802	2.774	2.825	3.243	3.13	3.238	3.192	3.166	3.267	3.562	3.578	3.679	3.502	3.494	3.852	2.624	2.516	2.478	2.523	2.567	2.674	3.245	3.185	3.033	3.144	3.158	3.216	4.249	4.25	3.952	3.887	3.979	4.176	3.445	3.45	3.463
neg_13050	1-(2-Methoxy-3,4-methylenedioxyphenyl)-1-propanone	Others	Others	C11H12O4	4.4164	neg	207.065	0.00347936	-4.49151	-	2.408	2.394	2.44	2.607	2.563	2.633	3.891	2.952	3.373	3.383	2.917	3.107	2.673	2.801	2.876	2.714	2.591	2.802	2.663	2.63	2.663	2.491	2.865	2.709	3.445	3.516	3.294	3.294	3.433	3.456	3.352	3.235	3.372	2.939	3.115	3.151	2.932	2.952	2.939
neg_13069	2-Ethylpyrazine	Others	Diazines	C6H8N2	4.3938	neg	261.135	0.00240195	-3.09179	13925-00-3	4.251	4.192	4.18	4.242	4.149	4.187	4.678	4.608	4.699	4.684	4.581	4.639	4.133	4.158	4.141	4.088	4.072	4.143	4.12	4.184	4.161	4.06	4.178	4.23	4.748	4.646	4.793	4.512	4.798	4.661	4.486	4.394	4.362	4.229	4.255	4.271	4.374	4.379	4.359
neg_13082	7,8-Dihydrovomifoliol 9-[rhamnosyl-(1->6)-glucoside]	Lipids	Fatty Acyls	C25H42O12	4.3709	neg	555.244	0.00151158	3.49679	177261-69-7	4.531	4.518	4.708	4.277	4.607	4.443	4.808	2.182	3.933	4.816	2.193	3.06	4.214	4.289	4.625	4.205	4.536	4.492	4.781	4.498	4.552	4.757	5.116	4.836	4.492	4.672	4.002	4.85	4.603	4.976	4.8	4.664	4.429	4.028	4.23	4.257	4.462	4.467	4.475
neg_13105	Indole-5,6-quinone	Indoles and derivatives	Indoles and derivatives	C8H5NO2	4.3709	neg	192.029	0.00134463	-6.75209	582-59-2	3.719	3.211	3.95	3.558	2.675	3.595	1.621	2.069	2.158	2.183	1.795	1.6	1.835	1.809	1.587	1.895	1.796	1.956	1.804	2.416	2.19	2.064	2.401	2.337	1.586	1.596	1.602	1.943	1.679	1.577	1.849	1.967	2.051	1.738	1.358	1.983	2.937	2.936	2.944
neg_13188	Gibberellin A3	Terpenoids	Diterpenoids	C19H22O6	4.3033	neg	327.123	0.0020533	-1.19018	1977-06-05	3.088	2.653	2.693	2.962	3.007	2.907	3.868	3.822	3.97	4.065	4.133	3.996	2.329	2.439	2.565	2.661	2.318	2.577	3.503	2.875	2.863	3.089	3.356	2.957	4.288	3.936	4.312	3.968	4.26	4.187	2.745	2.821	2.572	2.347	2.797	2.453	3.266	3.273	3.26
neg_13212	Isofebrifugine	Others	Others	C16H19N3O3	4.2808	neg	346.14	0.000787927	-2.2848	32434-44-9	3.621	3.72	3.513	3.81	3.367	3.579	3.008	3.179	3.237	3.059	3.083	3	2.28	1.714	1.72	1.669	1.992	2.178	3.046	3.697	3.637	3.63	2.972	3.785	3.268	3.192	3.334	3.643	3.311	3.22	2.45	1.778	1.815	1.9	1.991	2.134	3.3	3.305	3.302
neg_13242	Camellianin A	Flavonoids	Flavonoid glycosides	C29H32O15	4.2353	neg	665.172	0.00472691	-1.16593	109232-77-1	3.494	3.327	2.775	3.211	3.325	3.378	3.62	3.904	3.461	3.729	4.007	4.089	3.598	3.825	3.935	3.438	3.368	3.961	2.537	3.69	3.578	3.377	3.445	3.354	3.013	3.285	3.289	2.962	3.632	3.48	3.135	1.421	3.199	4.684	3.71	3.54	3.306	3.331	3.334
neg_13269	Estrone glucuronide	Steroids and steroid derivatives	Other steroids	C24H30O8	4.2126	neg	467.166	0.00115158	-5.32535	2479-90-5	3.211	3.168	3.077	3.377	3.351	3.16	4.733	3.973	4.58	4.752	4.237	4.551	3.539	3.517	3.617	3.83	3.336	3.596	3.438	2.908	2.753	2.802	3.049	2.628	5.046	4.938	5.079	4.803	5.181	4.957	4.628	4.513	3.969	3.757	4.198	4.384	4.264	4.274	4.271
neg_13287	8,12-Epoxy-4(15),7,11-eudesmatrien-1-one	Terpenoids	Sesquiterpenoids	C15H18O2	4.2126	neg	211.113	0.00089305	-0.0735116	220289-78-1	4.295	4.257	4.253	4.284	4.224	4.252	4.308	4.287	4.383	4.289	4.274	4.306	4.38	4.295	4.339	4.319	4.265	4.323	4.201	4.332	4.258	4.246	4.276	4.357	4.267	4.281	4.3	4.255	4.343	4.213	4.534	4.43	4.487	4.392	4.408	4.452	4.279	4.286	4.286
neg_13312	Trans-Piceid	Stilbenes	Stilbenes	C20H22O8	4.19	neg	389.124	0.00481639	-0.720714	27208-80-6	2.58	2.123	2.434	2.823	2.448	2.305	4.301	4.033	3.938	4.186	4.436	4.236	2.086	2.019	2.281	2.475	1.994	2.043	2.593	2.663	2.245	2.599	3.141	2.479	4.53	4.303	4.568	4.225	4.579	4.487	3.384	3.085	2.431	3.104	2.836	3.04	3.724	3.755	3.756
neg_13325	3,4-Dihydro-2H-1-benzopyran-2-one	Coumarins and derivatives	Coumarins and derivatives	C9H8O2	4.19	neg	193.05	0.000628688	-6.42802	119-84-6	4.263	4.354	4.11	4.316	4.561	4.5	4.334	3.992	3.915	4.277	4.142	4.1	4.646	4.548	4.686	4.502	4.569	4.621	4.556	4.589	4.636	4.687	4.645	4.68	4.369	4.253	4.503	4.109	4.451	4.526	4.665	4.576	4.728	4.948	4.707	4.647	4.387	4.392	4.391
neg_13370	Marmesin rutinoside	Coumarins and derivatives	Coumarins and derivatives	C26H34O13	4.1452	neg	535.181	0.00156943	-1.82899	159650-11-0	2.089	2.198	2.073	2.068	2.226	2.353	4.457	4.741	4.498	4.382	4.791	4.763	2.522	2.292	2.726	2.529	1.936	2.361	2.057	2.468	2.355	2.065	2.458	2.449	4.153	4.229	4.141	4.508	4.399	4.407	3.843	3.777	2.835	2.874	3.499	3.55	3.802	3.807	3.814
neg_13381	Acetochlor	Others	Others	C14H20ClNO2	4.1452	neg	314.114	0.00256817	-7.85544	34256-82-1	4.194	4.145	3.965	4.17	4.161	4.086	3.639	3.391	3.491	3.507	3.691	3.219	2.626	2.883	3.108	2.687	2.506	3.149	4.223	4.371	4.265	4.379	4.54	4.301	3.564	3.589	3.563	3.803	3.603	3.759	3.058	2.593	2.492	2.596	2.451	2.613	3.944	3.964	3.95
neg_13395	Paucine	Others	Others Phenols	C13H18N2O3	4.1225	neg	559.275	0.0177689	-4.31499	29554-26-5	3.471	3.112	3.152	3.09	4.308	3.4	3.779	0.8309	3.637	3.553	1.446	1.587	2.979	2.904	3.848	3.379	3.149	3.308	3.272	3.517	2.497	2.154	3.182	3.209	2.959	3.144	3.598	3.429	2.908	3.133	4.093	4.092	3.404	2.298	3.695	3.548	3.312	3.285	3.201
neg_13407	4-(4-Hydroxyphenyl)-2-butanone glucoside	Carbohydrates and derivatives	Other carbohydrates	C16H22O7	4.1225	neg	371.135	0.00175944	-0.392894	38963-94-9	4.341	4.22	4.186	4.274	4.332	4.234	3.665	3.982	3.562	3.842	3.533	3.566	3.924	3.963	3.972	3.956	3.998	4.011	4.222	4.326	4.295	4.439	4.34	4.294	3.915	3.699	3.857	4.096	3.936	3.834	3.961	4.048	3.926	3.867	3.902	3.865	4.079	4.091	4.092
neg_13411	7-Acetoxy-6-methoxycoumarin	Coumarins and derivatives	Coumarins and derivatives	C12H10O5	4.1225	neg	279.051	0.00147723	-1.81409	56795-51-8	4.148	4.073	3.958	4.046	4.17	4.158	5.254	5.243	4.967	5.27	5.352	5.303	3.836	3.41	3.724	3.605	3.676	3.543	4.423	4.225	4.272	4.257	4.594	4.351	5.298	5.154	5.283	5.097	5.339	5.36	4.767	4.725	4.564	4.27	4.298	4.35	4.809	4.822	4.821
neg_13455	Suberic Acid	Lipids	Fatty Acyls	C8H14O4	4.0785	neg	173.081	0.000993939	-6.40033	505-48-6	4.131	4.04	4.139	4.093	4.068	4.13	4.877	4.492	4.953	4.778	4.468	4.592	4.102	4.074	4.019	3.955	4.099	4.008	4.016	3.989	3.864	3.93	4.062	3.935	4.784	4.859	4.773	4.651	4.796	4.626	4.421	4.302	4.357	4.133	4.187	4.317	4.377	4.384	4.385
neg_13511	Methyl 7-epi-12-hydroxyjasmonate glucoside	Lipids	Fatty Acyls	C19H30O9	4.0336	neg	401.181	0.00117898	-1.15035	142465-56-3	4.9	4.819	4.902	4.925	4.816	4.972	4.332	3.841	3.794	4.186	3.786	3.928	4.872	4.921	4.854	4.945	4.845	4.872	4.719	4.727	4.713	4.762	4.797	4.739	4.054	4.202	3.871	3.82	4.176	4.328	5.411	5.322	5.115	5.123	5.135	5.132	4.731	4.74	4.741
neg_13514	S-Japonin	Terpenoids	Sesquiterpenoids	C19H28O3S	4.0336	neg	317.16	0.000255501	6.74932	36031-35-3	3.016	2.969	2.961	3.088	3.31	3.063	4.162	3.602	3.606	4.296	3.832	3.958	1.277	1.291	1.297	1.247	1.845	1.257	3.011	2.92	2.82	2.739	2.789	2.652	4.618	4.358	4.011	3.732	4.331	4.43	2.915	3.026	2.326	1.292	1.76	2.762	3.584	3.582	3.583
neg_13559	Grevilline B	Others	Others Phenols	C18H12O7	3.9889	neg	375.028	0.0033422	2.20288	41744-33-6	4.682	4.816	4.807	4.81	4.714	4.819	2.994	2.8	2.636	2.998	3.031	3.143	2.366	2.455	2.283	2.402	2.701	2.402	4.546	4.361	4.129	4.53	3.847	4.494	2.571	2.819	2.731	3.01	2.879	3.323	2.404	1.987	1.979	1.924	1.933	2.155	4.154	4.164	4.181
neg_13563	4-Methoxybenzyl glucoside	Carbohydrates and derivatives	Glucosides	C14H20O7	3.9889	neg	299.113	0.00135027	-0.80059	81381-72-8	3.369	3.154	3.127	3.4	3.274	3.301	4.525	4.178	4.442	4.423	4.359	4.411	3.283	3.26	3.389	3.292	2.982	3.625	3.659	3.326	2.766	2.758	3.075	3.17	4.5	4.367	4.434	4.336	4.426	4.416	3.831	4.005	3.34	3.405	3.422	3.813	3.884	3.893	3.894
neg_13583	Dimethylellagic acid glucuronide	Tannins	Tannins	C22H18O14	3.9668	neg	505.065	0.00329922	4.67235	-	3.643	3.799	3.362	3.597	3.718	3.627	4	3.905	4.106	4.084	3.867	3.969	2.164	2.241	3.138	2.181	2.547	2.853	3.86	3.838	3.823	3.947	3.417	3.764	3.967	4.373	4.08	4.116	4.327	4.177	2.86	2.871	3.229	2.622	2.759	2.43	3.606	3.629	3.612
neg_13672	Phenylpyruvic Acid	Organic acids and derivatives	Organic acids and derivatives	C9H8O3	3.9003	neg	163.039	0.000548621	-7.27676	156-06-9	4.369	4.319	4.512	4.319	4.223	4.566	5.122	4.862	4.631	5.118	4.926	4.877	4.476	4.537	4.583	4.511	4.488	4.482	4.141	4.153	4.109	4.345	4.267	4.184	5.376	5.182	5.288	5.317	5.388	5.292	4.888	4.777	4.668	4.606	4.656	4.771	4.77	4.771	4.775
neg_13701	(2-oxo-2,3-Dihydro-1H-Indol-3-yl)acetic Acid	Indoles and derivatives	Indoles and derivatives	C10H9NO3	3.8786	neg	172.039	0.00147345	-6.01898	-	2.756	2.756	2.856	2.824	2.848	2.776	3.782	4.428	4.171	3.764	3.76	4.455	1.943	2.32	2.464	1.988	1.713	2.234	2.346	2.659	2.533	2.374	2.845	3.006	3.511	3.718	3.831	3.661	3.229	3.23	2.481	2.01	1.837	2.327	1.748	1.939	3.371	3.376	3.381
neg_13722	5-hydroxypropafenone	Flavonoids	Chalcones	C21H27NO4	3.8562	neg	378.167	0.00285435	-6.05236	-	3.649	3.699	3.506	3.644	4.155	3.735	4.284	3.997	4.136	4.289	4.128	4.24	2.35	2.007	3.053	1.962	2.678	3.138	4.281	4.009	3.847	3.908	3.743	3.83	4.212	4.236	4.194	3.849	4.183	4.236	2.477	2.545	3.029	2.514	2.397	2.392	3.789	3.794	3.774
neg_13763	5-Hydroxyferulic acid	Phenolic acids and derivatives	Cinnamic acids and derivatives	C10H10O5	3.8339	neg	209.045	0.00117604	-4.01616	110642-42-7;256642-48-5	4.54	4.508	4.563	4.542	4.482	4.532	4.68	4.636	4.762	4.642	4.653	4.655	4.755	4.763	4.758	4.726	4.757	4.744	4.524	4.626	4.612	4.563	4.677	4.662	4.586	4.609	4.609	4.604	4.666	4.563	4.814	4.815	4.803	4.856	4.818	4.832	4.591	4.601	4.597
neg_13785	3-Phenylpropyl acetate	Others	Others	C11H14O2	3.8115	neg	223.097	0.000830382	-3.97326	122-72-5	2.322	2.271	2.251	2.493	2.511	2.004	3.381	3.247	3.461	3.446	3.546	3.461	4.131	4.015	4.208	3.988	4.132	4.158	2.464	2.707	2.521	2.327	2.748	2.417	3.608	3.445	3.647	3.25	3.612	3.583	4.278	4.323	4.179	4.095	3.857	4.283	3.582	3.577	3.578
neg_13817	3,3-Dimethylglutaric acid	Quinones	Anthraquinones	C7H12O4	3.789	neg	159.065	0.000694086	-7.43405	4839-46-7	3.528	3.566	3.456	3.474	3.811	3.678	3.779	3.747	3.672	3.978	3.741	3.745	3.46	3.24	3.345	3.299	3.305	3.295	3.597	3.303	3.276	3.209	3.362	3.425	3.693	3.726	3.737	4.039	3.708	3.756	4.175	3.845	3.551	3.455	3.36	4.009	3.705	3.71	3.707
neg_13865	Deoxynivalenol	Terpenoids	Sesquiterpenoids	C15H20O6	3.7439	neg	295.118	0.00422295	-1.8821	51481-10-8	3.483	3.343	3.344	3.372	3.138	3.306	3.607	3.582	3.749	3.659	3.709	3.69	3.944	3.798	3.852	4.108	4.143	3.986	3.149	3.216	3.127	3.204	2.851	3.123	3.689	3.462	3.733	3.562	3.811	3.706	4.309	4.142	4.22	4.191	4.225	4.217	3.661	3.691	3.668
neg_13894	Prenyl apiosyl-(1->6)-glucoside	Lipids	Fatty Acyls	C16H28O10	3.7216	neg	379.161	0.000553816	-1.06083	198832-70-1	4.23	3.945	4.065	4.091	4.181	4.172	5.55	4.859	5.064	5.436	5.198	5.046	0.07368	0.2367	1.926	0.5861	0.3608	1.652	3.932	3.604	3.491	3.618	3.689	3.668	5.604	5.133	5	4.607	5.161	5.059	3.774	3.011	1.551	0.03449	2.494	2.762	4.707	4.712	4.71
neg_13899	5-O-Galloylhamamelofuranose	Phenolic acids and derivatives	Benzoic acids and derivatives	C13H16O10	3.7216	neg	313.056	0.000978514	-0.956207	90275-97-1	2.504	2.209	1.923	2.107	2.563	2.67	5.014	5.037	4.784	5.369	5.298	5.246	2.748	1.871	2.435	2.472	2.381	2.323	3.596	1.861	1.843	2.013	2.577	1.916	5.293	5.108	5.316	4.888	5.402	5.412	2.701	2.577	2.322	2.25	2.385	2.205	4.674	4.683	4.68
neg_13903	4-Hydroxyphenyl acetate	Others	Others	C8H8O3	3.7216	neg	197.045	0.000936926	-6.21616	3233-32-7	2.74	2.353	2.595	2.659	2.896	2.753	5.154	5.161	4.934	5.489	5.418	5.376	3.017	2.518	2.774	2.817	2.849	2.726	2.657	2.396	2.444	2.36	2.654	2.331	5.445	5.267	5.477	5.086	5.571	5.557	3.168	2.95	2.784	2.618	2.666	2.86	4.797	4.804	4.805
neg_13905	Acetyl-DL-Leucine	Others	Others	C8H15NO3	3.7216	neg	172.097	0.00136436	-6.50812	1188-21-2	4.16	4.141	4.058	4.124	4.583	4.307	4.256	4.058	4.117	4.258	4.007	4.004	3.421	3.402	3.451	3.289	3.305	3.432	4.762	4.013	3.957	4.037	4.306	3.982	4.086	4.11	4.204	4.37	4.167	4.118	3.697	3.705	3.655	3.496	3.483	3.614	4.077	4.086	4.087
neg_13990	N-Phenylacetylaspartic acid	Amino acids and derivatives	Other amino acids	C12H13NO5	3.6569	neg	250.071	0.00189137	-2.41268	2752-32-1	4.373	4.688	4.567	4.883	5.751	4.32	4.298	4.514	4.39	4.246	4.116	4.157	2.714	2.34	2.569	2	2.224	2.51	4.246	4.242	3.909	4.22	3.941	4.185	4.145	4.283	4.001	4.592	3.906	3.999	3.805	3.781	3.139	2.934	3.021	3.179	4.577	4.592	4.593
neg_1401	Capsiate	Others	Others Phenols	C18H26O4	6.0479	neg	351.181	0.00337231	-1.40143	205687-01-0	3.213	2.509	2.812	3.043	2.677	2.728	3.208	2.809	3.144	3.263	2.778	2.934	4.327	4.304	4.528	4.127	4.323	4.369	3.308	3.007	2.903	2.945	3.033	2.866	3.473	3.076	3.431	3.414	3.396	3.213	4.509	4.683	4.754	4.182	4.512	4.524	3.692	3.675	3.699
neg_14022	3,4-dihydroxyphenylacetic Acid	Others	Others Phenols	C8H8O4	3.6345	neg	167.034	0.00110059	-6.6782	102-32-9	3.156	3.085	3.105	3.074	3.131	3.1	5.193	5.635	5.138	5.43	5.635	5.521	3.274	3.165	3.19	3.231	3.196	3.191	3.199	3.085	3.172	3.214	3.423	3.178	5.553	5.251	5.512	5.161	5.397	5.563	3.558	3.394	3.409	3.394	3.345	3.415	4.87	4.881	4.877
neg_14046	Isoformononetin	Flavonoids	Isoflavones	C16H12O4	3.6125	neg	249.055	0.00295731	-4.1983	486-63-5	3.863	3.519	3.576	3.885	3.664	3.477	2.811	2.425	2.883	2.678	2.113	2.598	2.018	2.279	2.278	2.6	2.596	2.267	3.372	3.745	3.46	3.712	3.753	3.881	2.939	2.757	2.994	2.86	2.748	2.8	2.948	2.337	2.017	2.314	2.645	2.747	3.397	3.403	3.416
neg_14070	Dihydrophaseic acid	Terpenoids	Sesquiterpenoids	C15H22O5	3.5902	neg	281.139	0.000123357	-1.62832	41756-77-8	3.621	3.518	3.524	3.552	3.294	3.517	3.786	3.987	3.883	3.928	3.995	3.996	4.887	4.639	4.548	4.856	4.91	4.792	3.167	3.071	3.186	3.058	3.261	3.137	4.031	4.08	3.988	4.223	4.022	3.904	5.561	5.33	5.256	5.129	5.32	5.406	4.485	4.485	4.486
neg_14176	Ptelatoside A	Carbohydrates and derivatives	Other carbohydrates	C19H26O10	3.4797	neg	459.15	0.000678036	-1.84959	90852-99-6;90899-20-0	3.647	3.738	3.706	3.974	3.371	3.645	4.978	4.75	5.247	4.75	4.621	4.742	1.611	1.625	1.631	1.58	1.676	1.59	2.56	3.403	3.472	3.898	2.88	3.915	4.605	4.547	4.77	5.118	4.69	4.595	3.094	3.03	3.07	2.647	2.589	3.093	4.233	4.238	4.234
neg_14194	Trans-p-Coumaroyl beta-D-glucopyranoside	Phenolic acids and derivatives	Cinnamic acids and derivatives	C15H18O8	3.4574	neg	371.098	0.000406273	-1.92471	-	4.83	4.786	4.814	4.841	4.734	4.834	4.795	4.543	4.798	4.774	4.642	4.709	4.542	4.65	4.637	4.652	4.594	4.658	4.779	4.757	4.707	4.735	4.764	4.666	4.902	4.843	4.833	4.769	4.926	4.806	4.523	4.613	4.634	4.65	4.57	4.633	4.716	4.719	4.72
neg_14244	Endoxifen	Stilbenes	Stilbenes	C25H27NO2	3.391	neg	408.177	0.0010623	9.4972	112093-28-4	4.222	4.29	4.111	4.204	4.646	4.248	4.243	3.987	3.947	4.243	4	4.023	2.335	2.543	3.021	2.273	2.551	2.55	4.871	4.484	4.208	4.524	3.903	4.243	4.243	4.2	4.286	3.847	4.148	4.206	2.537	2.384	2.733	2.513	2.401	2.35	4.133	4.139	4.142
neg_14281	Solerol	Others	Lactones	C6H10O4	3.3681	neg	291.108	0.00214431	-1.3696	27610-27-1	4.966	4.794	4.692	4.842	4.605	4.757	2.851	2.974	1.945	2.748	1.156	1.451	0.7629	0.7745	0.9716	0.7366	1.055	1.012	4.686	4.814	4.697	4.607	4.715	4.632	3.072	3.55	3.477	3.118	3.497	3.751	0.8552	0.8296	1.74	0.7759	0.7829	0.7981	4.443	4.459	4.46
neg_14307	2-Hydroxy-3,4,5-trimethyl-2-cyclopenten-1-one	Others	Ketones and derivatives	C8H12O2	3.3457	neg	185.081	0.00229007	-7.16497	109682-87-3	3.276	3.344	3.367	3.316	3.3	3.283	3.989	3.858	4.054	3.814	3.714	3.822	3.573	3.557	3.529	3.552	3.531	3.534	3.352	3.315	3.309	3.3	3.293	3.263	3.923	3.937	3.93	4.029	3.965	3.741	3.526	3.575	3.59	3.567	3.539	3.536	3.554	3.57	3.56
neg_1432	Gibberellin A110	Terpenoids	Diterpenoids	C20H28O5	6.6505	neg	393.192	0.000182009	-0.950045	202057-27-0	2.092	2.299	2.382	2.676	2.952	2.59	2.999	2.527	2.814	2.728	2.282	2.785	4.323	3.695	5.039	3.481	4.096	3.708	1.952	2.686	2.047	2.567	2.092	2.491	2.715	2.978	3.277	2.891	2.753	2.538	3.801	3.821	4.047	3.182	3.907	3.691	3.486	3.485	3.487
neg_14336	3,4-Dihydroxymandelaldehyde	Others	Others	C8H8O4	3.323	neg	149.023	0.00133812	-7.09729	13023-73-9	3.448	3.601	3.559	3.393	3.447	3.715	3.799	3.535	3.702	3.581	3.29	3.575	3.178	3.331	3.255	3.107	3.145	3.277	3.385	3.31	3.323	3.473	3.634	3.499	3.574	3.816	3.561	4.134	3.692	3.563	3.295	3.266	3.306	3.22	3.13	3.182	3.474	3.476	3.483
neg_14370	S-(Formylmethyl)glutathione	Amino acids and derivatives	Oligopeptides	C12H19N3O7S	3.2771	neg	743.193	0.0145055	8.63548	-	3.948	3.733	4.055	3.874	3.574	3.746	2.582	3.1	2.613	3.173	2.915	2.829	3.835	3.73	4.004	3.981	4.067	3.782	2.774	2.992	2.859	2.724	3.146	3.055	2.555	2.556	2.781	2.968	2.998	3.269	4.953	4.406	4.428	4.073	4.322	4.313	3.636	3.549	3.643
neg_14375	Vaccinoside	Terpenoids	Other terpenoids	C25H28O13	3.2771	neg	581.151	0.00137235	-0.98439	36138-58-6	2.844	3.156	3.089	2.818	3.295	3.149	4.729	4.85	4.461	4.867	4.964	4.769	3.989	4.043	4.073	4.025	4.11	4.03	2.57	2.498	2.195	2.56	2.93	2.218	4.629	4.528	4.676	4.577	4.838	4.796	4.5	4.345	4.437	4.14	4.405	4.158	4.071	4.066	4.077
neg_14381	Isopentyl gentiobioside	Lipids	Fatty Acyls	C17H32O11	3.2771	neg	457.192	0.000690886	-0.752572	178275-89-3	4.673	4.521	4.511	4.508	5.462	4.792	4.626	3.633	3.604	4.4	3.735	3.669	3.917	3.189	3.544	3.16	3.244	3.205	4.63	4.376	4.372	4.44	4.601	4.268	4.054	4.194	3.893	4.398	4.205	4.185	3.46	3.598	3.469	3.486	3.461	3.409	4.533	4.538	4.533
neg_14416	Deoxyloganic acid	Terpenoids	Other terpenoids	C16H24O9	3.2543	neg	405.141	0.000607262	2.22404	92842-56-3	4.687	4.706	4.51	4.716	4.57	4.468	2.857	2.869	2.254	2.802	2.241	1.559	0.1439	0.2481	0.5997	0.526	0.4392	1.351	4.52	4.832	4.528	4.736	4.067	4.828	2.496	3.006	2.652	3.175	2.509	2.961	0.1777	0.3802	1.017	1.281	0.1508	1.26	4.301	4.306	4.304
neg_14437	Phenethyl rutinoside	Carbohydrates and derivatives	Glucosides	C20H30O10	3.2317	neg	465.151	0.00137119	-6.27053	88510-08-1	4.504	4.34	4.346	4.408	4.226	4.433	4.662	3.687	4.41	4.607	3.877	4.256	3.496	2.772	3.347	3.185	3.083	3.114	3.599	3.132	3.322	3.339	3.327	3.161	3.726	3.799	3.58	3.777	3.698	3.197	3.143	2.628	2.44	2.074	2.082	2.111	3.964	3.97	3.959
neg_14451	7-Hydroxy-2-methyl-4-oxo-4H-1-benzopyran-5-carboxylic acid	Others	Benzopyrans	C11H8O5	3.2317	neg	265.035	0.00202187	-1.78406	-	3.894	3.931	3.675	3.995	3.937	3.884	3.34	3.388	2.932	3.542	3.61	3.254	2.568	2.422	2.603	2.72	2.263	2.417	3.89	3.901	3.769	4.058	3.575	3.854	3.419	3.275	3.376	3.231	3.365	3.524	2.878	2.76	2.816	2.747	2.77	2.845	3.541	3.553	3.554
neg_14484	Butyl 3-hydroxy-2-methylidenebutanoate	Organic acids and derivatives	Organic acids and derivatives	C9H16O3	3.2088	neg	153.091	0.00165058	-7.04997	22141-40-8	3.597	3.538	3.445	3.567	3.571	3.59	3.551	3.622	3.58	3.619	3.651	3.707	3.724	3.716	3.684	3.666	3.686	3.712	3.56	3.667	3.554	3.612	3.55	3.499	3.613	3.497	3.679	3.503	3.699	3.717	3.892	3.913	3.733	3.759	3.597	3.692	3.558	3.567	3.569
neg_14509	3-Feruloylquinic acid	Phenolic acids and derivatives	Quinic acids and derivatives	C17H20O9	3.1859	neg	367.103	0.0011647	-1.30719	62929-69-5	4.59	4.532	4.431	4.671	4.628	4.52	4.979	4.672	5.037	4.962	5.144	4.953	2.635	2.582	3.681	2.549	2.198	2.593	4.323	4.297	4.14	4.331	4.221	4.284	5.267	4.754	5.271	5.022	5.068	5.212	3.5	3.533	3.216	3.125	3.059	3.221	4.66	4.669	4.67
neg_14519	1-Phenyl-1,2-propanedione	Others	Others	C9H8O2	3.1859	neg	193.05	0.00166291	-6.50468	579-07-7	3.867	3.889	3.782	4.017	3.94	3.953	4.024	3.738	4.018	3.99	4.056	3.947	3.414	3.447	3.415	3.19	3.295	3.342	3.821	3.827	3.728	3.93	3.636	3.799	4.338	4.048	4.303	4.051	4.236	4.171	3.432	3.425	3.334	3.461	3.233	3.339	3.811	3.821	3.823
neg_14536	Prenyl arabinosyl-(1->6)-glucoside	Lipids	Fatty Acyls	C16H28O10	3.1633	neg	425.166	0.00170744	-1.19933	175737-84-5	3.89	3.606	3.753	3.849	4.084	3.626	5.04	4.211	4.546	4.774	4.08	4.255	2.496	2.673	2.534	2.449	3.058	2.46	3.201	3.454	3.297	3.03	3.371	2.819	4.22	4.206	4.026	4.856	4.318	4.098	3.322	3.224	3.111	2.608	2.973	3.086	3.94	3.951	3.953
neg_14567	Glutarate semialdehyde	Lipids	Fatty Acyls	C5H8O3	3.1408	neg	347.135	0.00142241	1.86202	5746-02-01	4.129	4.121	4.071	4.066	4.07	4.115	3.101	3.161	2.93	3.292	3.263	2.978	2.986	2.518	2.947	2.864	2.753	3.05	4.16	4.235	4.131	4.232	3.871	4.242	3.084	3.201	3.39	2.91	3.351	3.441	3.155	3.031	2.818	3.184	3.219	2.724	3.832	3.843	3.838
neg_14692	Alpha-Carissanol	Terpenoids	Sesquiterpenoids	C15H24O3	3.0269	neg	273.145	0.00203355	-7.58079	99957-09-2	4.448	4.456	4.314	4.621	4.397	4.53	2.888	2.812	2.79	2.733	2.671	2.828	2.815	2.376	2.719	2.631	2.592	2.474	3.996	4.437	4.311	4.451	3.685	4.296	2.802	2.884	2.894	2.77	2.918	2.864	2.758	2.809	2.495	2.386	2.801	2.632	4.103	4.119	4.106
neg_14696	Homovanillin	Others	Others Phenols	C9H10O3	3.0269	neg	165.055	0.00151981	-6.89492	5703-24-2	3.616	3.634	3.719	3.706	3.714	3.764	4.281	4.226	4.413	4.245	4.351	4.383	3.955	3.977	3.923	3.881	3.879	3.818	3.533	3.555	3.609	3.685	3.748	3.745	4.239	4.216	4.197	4.186	4.283	4.204	4.006	4.02	3.922	3.912	3.882	3.958	3.828	3.837	3.838
neg_14698	4-Methylbenzoic Acid	Phenolic acids and derivatives	Benzoic acids and derivatives	C8H8O2	3.0269	neg	135.044	0.00276152	-9.62672	99-94-5	2.576	2.586	2.692	2.692	2.683	2.707	3.741	3.624	3.922	3.783	3.866	3.93	2.986	3.024	3.021	3.038	3.061	3.015	2.644	2.673	2.627	2.677	2.614	2.699	3.642	3.711	3.65	3.643	3.755	3.749	3.078	3.144	2.976	2.93	2.941	3.199	3.096	3.101	3.112
neg_14714	Guanidoacetic acid	Amino acids and derivatives	Alpha-amino acids and derivatives	C3H7N3O2	3.0041	neg	233.102	0.00151854	8.92556	352-97-6	3.029	2.815	2.895	2.964	2.925	2.929	3.723	3.852	3.858	3.807	3.853	3.865	3.156	3.038	3.109	2.936	2.903	3.087	3.095	2.863	2.788	2.897	2.894	2.705	3.889	3.922	3.908	3.85	3.871	3.881	3.295	3.166	3.239	3.063	2.934	3.202	3.398	3.408	3.404
neg_14764	4-Hydroxybenzoyl glucose	Carbohydrates and derivatives	Monosaccharides	C13H16O8	2.9584	neg	299.077	0.00275077	-1.03027	-	3.792	3.771	3.825	3.814	3.974	3.834	3.686	3.296	3.514	3.675	3.334	3.443	4.653	4.707	4.756	4.87	4.716	4.661	3.849	3.405	3.429	3.278	3.852	3.422	3.796	3.68	3.864	3.683	3.816	3.759	4.392	4.534	4.291	4.729	4.47	4.593	4.038	4.06	4.044
neg_14773	Matsutakeside I	Flavonoids	Other flavones	C30H36O14	2.9357	neg	601.198	0.000317251	8.58157	-	4.799	4.256	4.534	4.908	4.834	5.085	2.861	2.2	2.452	2.296	2.21	2.237	3.475	3.838	3.38	3.345	3.673	3.868	4.67	4.984	4.488	3.833	4.412	4.843	4.314	2.58	4.434	4.699	5.062	3.144	3.679	2.976	3.366	3.175	3.25	3.628	4.477	4.48	4.479
neg_14800	Saicar	Nucleotides and derivatives	Nucleotides and derivatives	C13H19N4O12P	2.913	neg	435.06	0.00277688	8.42331	3031-95-6;17388-80-6	0.7682	0.7888	1.124	0.7666	0.665	1.07	4.585	4.111	4.709	4.458	4.056	4.349	0.00789	0.04269	0.008269	0.4504	0.5599	0.1317	1.013	1.789	1.605	2.217	1.263	2.176	4.548	4.647	4.642	4.49	4.672	4.436	0.01012	0.009457	0.4867	0.6598	0.733	0.1589	3.923	3.908	3.929
neg_1489	Lepidimoic acid	Carbohydrates and derivatives	Other carbohydrates	C12H18O10	8.1021	neg	357.061	0.00150993	5.27246	157676-09-0	4.346	4.328	4.338	4.319	4.28	4.308	4.591	4.602	4.675	4.652	4.824	4.754	4.577	4.591	4.54	4.53	4.567	4.459	4.365	4.45	4.441	4.4	4.484	4.506	4.505	4.591	4.574	4.59	4.691	4.639	4.552	4.522	4.52	4.602	4.579	4.565	4.413	4.424	4.425
neg_14911	Amygdalin	Carbohydrates and derivatives	Other carbohydrates	C20H27NO11	2.8006	neg	492.127	0.00118788	-1.5761	29883-15-6	4.754	4.755	4.854	4.829	4.762	4.73	3.818	3.223	3.292	3.775	3.217	3.36	3.924	4.305	4.582	3.834	4.003	4.78	4.62	4.73	4.949	4.555	5.085	4.856	3.965	4.175	3.977	3.861	4.005	4.01	5.019	4.241	4.005	3.927	3.761	4.188	4.809	4.799	4.8
neg_14982	Phlorisobutyrophenone	Others	Ketones and derivatives	C10H12O4	2.7793	neg	241.071	0.00237123	-3.01353	-	3.688	3.472	3.67	3.656	3.622	3.524	4.408	4.031	4.342	4.521	4.189	4.184	3.571	3.798	3.6	3.564	3.398	3.724	3.791	3.467	3.291	3.272	3.454	3.436	4.611	4.352	4.532	4.258	4.495	4.451	3.76	3.817	3.803	3.807	3.643	3.706	4.022	4.041	4.028
neg_14996	3-Hydroxyanthranilic Acid	Phenolic acids and derivatives	Benzoic acids and derivatives	C7H7NO3	2.7793	neg	152.034	0.000426107	-8.23155	548-93-6	2.447	2.524	2.701	2.853	2.771	2.741	3.333	3.23	3.371	3.404	3.233	3.209	3.55	3.431	3.478	3.705	3.436	3.573	2.751	2.09	2.393	2.407	2.674	2.26	3.185	3.106	3.196	3.287	3.197	3.091	3.949	3.851	3.445	3.555	3.571	3.675	3.356	3.353	3.355
neg_15019	Gamma-Glutamyltyrosine	Amino acids and derivatives	Other amino acids	C14H18N2O6	2.7592	neg	291.098	0.000940213	-0.948671	7432-23-7	4.917	5.004	4.921	4.976	4.835	4.821	4.136	4.167	4.115	4.013	4.163	4.145	3.21	3.6	3.426	3.021	3.318	3.502	4.978	4.953	4.856	5.059	4.938	4.971	3.932	3.815	3.945	4.187	3.982	4.134	3.212	3.272	2.93	3.041	2.964	3.148	4.709	4.718	4.715
neg_15051	DHBOA-Glc	Carbohydrates and derivatives	Glucosides	C14H17NO9	2.7369	neg	324.072	0.00162129	-1.20234	28512-70-1	3.693	3.627	3.511	3.721	3.369	3.786	4.276	4.396	3.934	4.384	4.537	4.433	2.001	2.231	2.745	1.97	2.336	1.98	3.896	3.603	3.691	3.793	3.774	3.522	4.277	4.31	4.502	4.242	4.587	4.667	3.109	2.548	2.897	2.921	3.475	2.715	4.101	4.112	4.113
neg_15115	Lippioside I	Terpenoids	Other terpenoids	C25H30O13	2.6718	neg	573.135	0.000741586	-4.95117	220271-93-2	4.633	4.505	4.549	4.564	4.486	4.431	2.341	2.281	2.366	2.332	2.292	2.319	4.224	4.089	4.83	4.317	4.214	4.313	3.861	4.191	4.263	4.019	4.464	4.132	2.305	3.339	2.326	2.555	2.703	2.757	4.81	4.67	4.639	4.894	4.754	4.798	4.277	4.279	4.283
neg_1514	Lipoxin B4	Lipids	Fatty Acyls	C20H32O5	8.5026	neg	397.22	0.000627123	-8.6781	98049-69-5	4.066	3.972	3.969	4.083	4.487	4.501	5.153	5.115	5.196	5.145	5.084	5.136	4.333	4.377	4.439	4.346	4.311	4.372	4.57	4.295	4.34	4.272	4.672	4.177	5.089	5.196	5.136	5.145	5.173	5.079	5.006	5.139	5.025	4.69	4.823	5.013	4.975	4.981	4.98
neg_15168	Leucodopachrome	Indoles and derivatives	Indoles and derivatives	C9H9NO4	2.6267	neg	240.051	0.00113516	-2.96386	18766-67-1	2.844	2.972	2.797	3.011	5.623	3.563	3.931	3.488	3.706	3.969	3.59	3.588	1.457	1.47	1.638	1.426	1.446	1.758	5.254	2.829	2.638	2.247	3.077	2.794	3.929	3.824	4.002	3.863	3.916	3.978	1.768	1.908	1.526	1.472	1.48	1.498	4.137	4.145	4.146
neg_15171	2-Hydroxy-3-(3,4-dihydroxyphenyl)propanamide	Others	Others Phenols	C9H11NO4	2.6267	neg	178.05	0.00251572	-5.34936	-	2.96	2.794	2.995	2.972	4.423	3.251	3.581	3.385	3.598	3.563	3.402	3.476	2.953	2.814	2.905	2.717	2.784	2.793	4.217	2.516	2.505	2.63	2.903	2.793	3.756	3.489	3.697	3.533	3.606	3.581	2.876	2.925	2.898	2.743	2.811	2.792	3.358	3.364	3.375
neg_15181	Diosbulbinoside D	Others	Naphthopyrans	C25H30O11	2.6039	neg	527.151	0.000598229	-5.09809	66756-59-0	4.379	4.144	4.288	4.262	4.25	4.184	3.273	3.022	2.47	2.931	2.713	3.107	4.537	4.594	4.48	4.59	4.596	4.631	4.31	4.128	4.202	4.072	4.581	4.122	3.369	3.529	3.349	3.239	3.443	3.42	5.285	5.329	5.187	5.274	5.037	5.3	4.436	4.441	4.439
neg_15210	3-Isopropylmalic acid	Lipids	Fatty Acyls	C7H12O5	2.5812	neg	411.15	0.000587395	-1.36856	126576-14-5	4.052	4.064	4.075	4.182	4.099	4.194	5.66	4.693	4.911	5.419	4.402	4.77	3.994	3.876	3.691	3.817	4.147	3.964	3.971	3.91	4.039	4.093	3.938	3.934	5.057	4.795	4.22	4.608	4.72	4.67	3.502	3.547	3.955	4.397	4.098	3.604	4.42	4.425	4.422
neg_15212	Trans-3,4-Dihydro-3,4-dihydroxy-7,12-dimethylbenz[a]anthracene	Others	Phenanthrenes and derivatives	C20H18O2	2.5812	neg	311.107	0.000773081	4.55273	68162-13-0	4.345	4.324	4.294	4.367	4.132	4.247	3.411	3.295	3.343	3.482	3.354	3.261	1.242	1.346	1.05	1.589	1.319	1.494	3.96	4.331	4.236	4.33	3.96	4.26	3.604	3.458	3.619	3.417	3.507	3.635	0.536	0.8063	0.7774	1.02	1.204	0.1705	3.987	3.992	3.986
neg_15231	Gamma-Glutamyl-S-(1-propenyl)cysteine sulfoxide	Amino acids and derivatives	Dipeptide	C11H18N2O6S	2.5585	neg	305.081	0.00292263	-1.1933	-	4.734	4.695	4.55	4.721	4.379	4.642	3.868	3.91	3.85	3.924	3.847	3.856	1.558	1.635	1.611	1.593	1.092	1.761	4.441	4.512	4.48	4.584	3.836	4.48	4.032	3.907	4.008	3.871	3.944	4.007	1.844	1.728	1.89	1.755	1.708	1.964	4.129	4.149	4.151
neg_15270	Erinapyrone A	Others	Others	C7H10O3	2.513	neg	187.06	0.00122452	-6.56528	146064-66-6	3.804	3.772	3.755	3.79	3.747	3.716	4.327	4.421	4.537	4.432	4.52	4.455	3.737	3.715	3.75	3.656	3.673	3.741	3.686	4.009	3.893	4.006	3.767	3.585	4.686	4.588	4.717	4.559	4.613	4.668	4.206	4.182	4.243	4.017	4.006	4.067	4.244	4.252	4.253
neg_15272	Spinosin C	Flavonoids	Flavonoid glycosides	C37H38O17	2.4903	neg	735.188	0.00114423	-6.45591	77690-93-8	4.645	4.61	4.552	4.635	4.637	4.692	2.827	2.768	2.852	2.819	2.778	2.805	5.022	4.981	5.2	4.938	4.926	4.987	4.72	4.761	4.906	4.598	5.14	4.885	2.983	3.664	2.853	3.314	2.829	3.586	5.248	5.284	5.398	5.563	5.594	5.436	4.616	4.626	4.622
neg_15280	Pallidol 3, 3''-diglucoside	Terpenoids	Other terpenoids	C17H24O11	2.4903	neg	403.124	0.00181042	-0.899159	-	2.924	2.795	3.092	2.937	2.595	2.782	4.457	3.451	3.242	4.475	3.669	3.72	2.748	1.129	2.699	2.333	1.105	2.366	2.767	2.37	2.384	2.472	2.4	2.48	4.38	4.27	4.164	4.525	4.409	4.319	3.149	3.069	2.922	2.569	2.587	2.845	3.596	3.585	3.585
neg_15334	4-Acetyl-3-methylpyridine	Others	Ketones and derivatives	C8H9NO	2.4453	neg	134.06	0.0106226	-9.65651	82352-00-9	2.283	1.429	2.026	2.259	1.444	2.246	2.703	2.818	2.798	2.694	2.746	2.732	2.721	2.799	2.96	2.642	2.563	3.141	2.139	2.26	2.296	2.432	2.303	2.199	3.053	3.144	2.978	3.451	2.972	2.874	3.76	3.786	3.392	3.263	3.364	3.61	2.657	2.665	2.71
neg_15368	(R)-Pantothenic acid 4'-O-b-D-glucoside	Lipids	Fatty Acyls	C15H27NO10	2.4001	neg	380.156	0.000579167	-1.50161	29493-59-2	5.405	5.284	5.353	5.384	5.226	5.33	4.369	4.338	4.136	4.352	4.201	4.329	5.307	5.344	5.258	5.2	5.232	5.245	4.992	5.068	5.068	5.07	5.03	5.018	4.335	4.449	4.338	4.432	4.399	4.446	4.916	5.036	4.989	5.066	4.894	4.936	5.086	5.091	5.092
neg_15375	3-[(3-Methylbutyl)nitrosoamino]-2-butanone	Others	Others	C9H18N2O2	2.4001	neg	231.134	0.000712301	-3.67929	71016-15-4	5.542	5.588	5.52	5.575	5.364	5.526	5.291	5.347	5.336	5.324	5.378	5.316	1.599	2.575	2.339	2.062	1.588	2.772	5.049	5.379	5.299	5.433	4.971	5.356	5.349	5.184	5.3	4.992	5.251	5.357	1.908	2.083	2.127	1.867	1.623	1.714	5.239	5.244	5.245
neg_15456	4-Coumaroylputrescine	Phenolic acids and derivatives	Cinnamic acids and derivatives	C13H18N2O2	2.311	neg	279.135	0.00111955	-1.96815	34136-53-3	5.535	5.6	5.512	5.563	5.381	5.533	4.587	4.42	4.459	4.61	4.517	4.427	2.802	2.611	2.78	2.797	2.698	2.725	5.116	5.48	5.381	5.464	5.057	5.444	4.612	4.553	4.605	4.306	4.515	4.639	2.49	2.744	2.608	2.466	2.641	2.589	5.187	5.197	5.198
neg_15536	Vanilloyl glucose	Tannins	Tannins	C14H18O9	2.2224	neg	329.088	0.00176248	-0.653593	-	2.774	2.678	3.02	2.653	2.982	3.134	4.642	4.818	4.677	4.427	4.654	4.56	2.893	3.123	2.862	3.116	2.65	2.994	3.095	2.41	2.376	2.422	2.397	2.749	4.381	4.45	4.482	4.954	4.534	4.549	3.942	3.995	3.335	3.321	3.253	3.784	4.047	4.053	4.062
neg_15550	Butin	Flavonoids	Flavanone	C15H12O5	2.1779	neg	589.13	0.00147421	-8.90992	492-14-8	4.792	4.64	4.716	4.77	4.673	4.658	2.254	2.195	2.279	2.608	2.205	2.232	4.013	3.991	4.772	4.152	4.157	4.135	3.999	4.321	4.413	4.173	4.414	4.339	2.365	3.593	2.935	3.054	3.161	3.347	4.516	4.415	4.534	4.649	4.401	4.576	4.354	4.363	4.367
neg_15557	Ribalinium	Others	Quinolines and derivatives	C16H20NO4+	2.1779	neg	335.135	0.000783683	-7.36082	6883-22-3	4.844	4.963	4.681	4.847	4.825	4.838	3.856	3.967	3.885	4.048	4.098	4.024	4.478	4.398	4.278	4.237	4.317	4.317	4.797	4.986	4.897	5.041	4.595	4.825	3.94	3.841	4.057	3.82	4.009	4.019	4.074	4.155	4.241	4.343	4.307	4.061	4.604	4.61	4.611
neg_15560	Homovanillic acid	Others	Others Phenols	C9H10O4	2.1779	neg	181.05	0.00215386	-5.63065	306-08-1	3.303	3.286	3.427	3.495	3.526	3.514	4.968	4.155	5.121	4.873	4.445	4.642	3.505	3.441	3.419	3.528	3.358	3.376	3.491	3.2	3.086	3.105	3.529	3.353	4.758	4.496	4.658	4.67	4.756	4.729	3.573	3.645	3.422	3.473	3.36	3.583	4.248	4.266	4.255
neg_15561	P-Anisic Acid	Phenolic acids and derivatives	Benzoic acids and derivatives	C8H8O3	2.1779	neg	151.039	0.000967058	-8.20241	100-09-4	3.55	3.598	3.67	3.6	3.62	3.722	4.481	3.871	4.625	4.403	4.051	4.223	3.501	3.473	3.51	3.446	3.419	3.401	3.58	3.543	3.643	3.571	3.636	3.624	4.299	4.089	4.23	4.215	4.308	4.285	3.749	3.798	3.702	3.576	3.534	3.646	3.891	3.898	3.898
neg_15588	Isorhamnetin 3-O-[4-Hydroxy-E-cinnamoyl-(->6)-b-D-glucopyranosyl-(1->2)-a-L-rhamnopyranoside]	Flavonoids	Flavonoid glycosides	C37H38O18	2.1105	neg	751.183	0.000882571	-6.66041	-	4.73	4.694	4.578	4.726	4.741	4.824	2.525	2.338	2.423	2.389	2.349	2.376	5.022	4.764	5.173	4.725	4.886	4.839	4.641	4.699	4.794	4.547	4.87	4.873	3.209	3.669	2.796	3.277	3.274	3.62	5.057	5.112	5.261	5.292	5.267	5.174	4.554	4.553	4.56
neg_15596	(E)-indol-3-ylacetaldoxime	Indoles and derivatives	Indoles and derivatives	C10H10N2O	2.1105	neg	219.077	0.00110364	-4.63239	-	3.958	3.963	3.976	3.951	3.821	3.952	4.232	3.543	4.043	4.142	3.675	3.676	2.885	3.189	3.16	2.718	2.804	3.117	3.792	3.841	3.865	3.958	3.642	3.861	4.067	4.253	4.229	4.415	4.086	4.053	3.289	2.991	2.988	3.104	2.827	2.957	3.891	3.899	3.897
neg_15638	Vulgaxanthin II	Amino acids and derivatives	Other amino acids	C14H16N2O8	2.0439	neg	321.072	0.00235964	-1.83715	1047-87-6	4.187	4.227	4.091	4.15	3.9	4.185	3.846	3.575	3.716	3.745	3.529	3.74	2.553	2.499	2.686	2.563	2.401	2.353	3.994	4.162	4.223	4.169	3.897	4.268	4.17	4.314	4.333	4.739	4.291	4.152	3.177	2.928	3.22	2.965	2.791	2.994	4.072	4.088	4.089
neg_15748	Norcodeine	Alkaloids and derivatives	Morphinane alkaloids	C17H19NO3	1.955	neg	306.113	0.00354498	4.94889	467-15-2	4.372	4.442	4.27	4.365	4.243	4.35	3.917	3.879	3.694	3.783	3.761	3.751	0.00289	0.04971	0.1349	0.01611	0.002815	0.02789	4.392	4.631	4.659	4.676	4.251	4.528	3.926	3.88	3.98	3.753	3.799	3.872	0.003715	1.382	0.003405	1.386	0.03655	0.003185	4.12	4.148	4.126
neg_15827	(2S)-2-Butanol O-[b-D-Apiofuranosyl-(1->6)-b-D-glucopyranoside]	Carbohydrates and derivatives	Glucosides	C15H28O10	1.842	neg	413.166	0.000831326	-1.46785	-	5.461	5.436	5.417	5.457	6.675	5.896	4.88	5.527	4.259	4.797	3.751	4.13	4.973	5.267	5.122	5.079	5.259	5.83	6.693	5.486	5.565	5.611	6.473	5.513	4.578	4.691	4.549	5.887	4.617	4.723	5.567	4.831	4.571	4.482	4.441	4.786	5.727	5.734	5.735
neg_15862	Blepharin	Carbohydrates and derivatives	Glucosides	C14H17NO8	1.7513	neg	372.093	0.000924143	-1.76923	27625-86-1	5.77	5.787	5.754	5.764	5.722	5.765	4.11	4.17	3.571	4.336	4.202	4.288	5.723	5.704	5.764	5.562	5.795	5.651	5.88	5.727	5.767	5.825	5.771	5.773	4.251	4.592	4.427	4.451	4.332	4.752	5.753	5.713	5.872	5.936	5.861	5.78	5.549	5.558	5.558
neg_15894	5'-Hydroxycotinine	Others	Pyridines and derivatives	C10H12N2O2	1.6157	neg	237.087	0.00158815	-3.36313	61192-50-5	5.27	5.231	5.187	5.253	5.124	5.158	4.508	4.676	4.589	4.622	4.681	4.668	2.985	2.943	2.708	3.082	3.01	3.097	5.039	5.22	5.158	5.257	5.108	5.232	4.79	4.441	4.673	4.32	4.683	4.702	2.981	2.701	2.991	3.161	2.973	2.781	4.976	4.991	4.982
neg_15916	5-Hydroxy-2-(1-hydroxy-5-methyl-4-hexenyl)benzofuran	Others	Others	C15H18O3	1.5023	neg	267.098	0.000695424	-8.50766	197971-79-2	5.22	5.247	5.187	5.193	5.032	5.09	3.983	4.109	4.089	4.036	4.032	4.035	2.538	2.815	2.6	2.67	2.882	3.011	4.653	5.03	4.845	5.063	4.64	5.008	4.138	3.973	4.063	3.75	4.066	4.024	2.244	2.008	2.677	2.789	2.491	2.07	4.813	4.819	4.819
neg_15937	Gamma-Glutamylmethionine	Amino acids and derivatives	Dipeptide	C10H18N2O5S	1.4119	neg	277.086	0.00121893	-1.39315	17663-87-5	4.804	4.772	4.718	4.812	4.659	4.731	4.436	4.333	4.31	4.553	4.444	4.309	2.369	1.836	2.241	2.401	2.174	2.177	4.478	4.8	4.668	4.812	4.144	4.65	4.599	4.413	4.541	3.894	4.422	4.476	2.339	2.626	2.132	1.973	1.785	2.187	4.438	4.449	4.444
neg_15965	Triglochinin	Carbohydrates and derivatives	Other carbohydrates	C14H17NO10	1.2544	neg	396.035	0.000256637	4.40669	28876-11-1	4.775	4.718	4.782	4.754	5.417	5.069	4.693	5.008	3.84	4.547	3.295	3.858	1.532	2.782	1.552	1.501	2.24	4.04	5.459	4.681	4.786	4.73	5.385	4.711	3.827	4.047	4.121	5.238	4.195	4.232	2.778	3.278	1.602	1.548	1.556	1.573	4.999	4.997	4.996
neg_16020	4-Pyridoxic Acid	Others	Pyridines and derivatives	C8H9NO4	1.1439	neg	182.045	0.00105108	-5.81401	82-82-6	4.11	4.072	4.168	4.183	3.934	4.114	4.824	4.463	4.609	4.894	4.675	4.714	4.069	4.073	4.112	3.998	4.032	4.052	4.087	4.089	4.209	4.24	4.055	4.035	4.758	4.728	4.771	4.282	4.732	4.806	4.215	4.062	4.094	3.994	3.947	4.006	4.495	4.504	4.499
neg_16047	Annocherine B	Others	Isoquinolines and derivatives	C18H17NO4	1.1012	neg	292.097	0.00308847	-3.2159	-	4.747	4.86	4.633	4.812	4.41	4.65	3.027	3.358	2.968	3.198	3.367	3.285	1.375	1.052	1.058	1.01	1.353	1.248	4.302	4.935	4.835	4.958	4.179	4.691	3.459	2.984	3.386	2.79	3.303	3.472	1.139	1.773	1.588	1.17	1.061	1.401	4.307	4.332	4.313
neg_16081	Catechin 7-glucoside	Flavonoids	Flavonoid glycosides	C21H24O11	1.0593	neg	451.125	0.00490347	1.2105	65597-47-9	4.866	4.809	4.842	4.824	5.497	5.125	4.95	5.36	4.158	4.966	4.172	4.384	3.694	3.948	3.621	3.575	3.659	4.131	5.225	4.894	4.851	4.895	5.334	4.882	4.674	4.801	4.745	5.816	4.708	4.826	3.45	2.944	3.39	3.448	3.44	3.266	5.057	5.017	5.062
[truncated: 306 more rows]

## Sheet: supplementary table 2-WGCNA
Supplementary table 2. Detailed information on metabolites within modules identified by WGCNA.
[truncated: 1,110 more rows]

## Sheet: supplementary table 3-KEGG
Supplementary table 3. KEGG pathway enrichment analysis of three modules.
[truncated: 61 more rows]

[truncated: 8 more sheets: supplementary table 4-HUB, supplementary table 5, supplementary table 6, supplementary table 7, supplementary table 8, supplementary table 9, supplementary table 10, supplementary table 11]
